# Supplementary material for: Morphological encoding beyond slots and fillers: An ERP study of comparative formation in English
Source: PLoS One. 2018 Jul 25;13(7):e0199897. doi: 10.1371/journal.pone.0199897 (PMC6059382; doi:10.1371/journal.pone.0199897)
Supplement: S1 Dataset — (ZIP) [file pone.0199897.s003.zip]

Archive with 7 entries (6 files):
- data/
- data/All_adv_er_300_800.txt
- data/All_adv_more_300_800.txt
- data/All_comp_er300_800.txt
- data/All_comp_more300_800.txt
- data/All_neg_er_300_800.txt
- data/All_neg_more300_800.txt
