# Supplementary material for: Morphological encoding beyond slots and fillers: An ERP study of comparative formation in English
Source: PLoS One. 2018 Jul 25;13(7):e0199897. doi: 10.1371/journal.pone.0199897 (PMC6059382; doi:10.1371/journal.pone.0199897)
Supplement: S1 Dataset — (ZIP) [file pone.0199897.s003.zip › data/All_adv_er_300_800.txt]

010	adv_er	1	FP1	300-800ms	0.95257	504.87500	-26.98940	618.31250	31.52426
010	adv_er	2	FPZ	300-800ms	-0.69842	536.31250	-27.67530	592.37500	28.37826
010	adv_er	3	FP2	300-800ms	-0.65001	569.93750	-25.86067	605.37500	27.53341
010	adv_er	4	AF3	300-800ms	-0.67329	522.37500	-28.44681	603.50000	29.22614
010	adv_er	5	AF4	300-800ms	-1.39899	569.62500	-28.08371	648.06250	27.75762
010	adv_er	6	F7	300-800ms	-0.24344	525.06250	-23.43537	612.37500	23.29360
010	adv_er	7	F5	300-800ms	-0.57287	528.75000	-25.84433	588.50000	25.23060
010	adv_er	8	F3	300-800ms	1.20831	526.31250	-27.97339	590.68750	31.90706
010	adv_er	9	F1	300-800ms	1.34475	526.37500	-27.88769	590.62500	32.21130
010	adv_er	10	FZ	300-800ms	-1.52833	533.56250	-32.17864	601.12500	31.26254
010	adv_er	11	F2	300-800ms	-1.22912	532.56250	-31.91889	613.00000	30.55788
010	adv_er	12	F4	300-800ms	-1.10164	532.68750	-31.71969	605.25000	30.74215
010	adv_er	13	F6	300-800ms	-0.53120	568.75000	-28.27175	597.06250	28.46058
010	adv_er	14	F8	300-800ms	-1.21329	583.75000	-25.06239	551.06250	24.14723
010	adv_er	15	FT7	300-800ms	-0.76931	503.81250	-22.76459	620.56250	20.11684
010	adv_er	16	FC5	300-800ms	0.24821	531.00000	-23.93336	589.87500	24.11355
010	adv_er	17	FC3	300-800ms	0.91518	515.25000	-27.85441	593.68750	28.75793
010	adv_er	18	FC1	300-800ms	0.16574	529.00000	-30.11940	605.87500	30.63661
010	adv_er	19	FCZ	300-800ms	-0.77741	567.75000	-32.55904	579.81250	32.14203
010	adv_er	20	FC2	300-800ms	-0.73425	556.18750	-32.87864	609.75000	31.74069
010	adv_er	21	FC4	300-800ms	0.86955	550.31250	-31.25606	630.75000	31.91301
010	adv_er	22	FC6	300-800ms	-0.04731	554.68750	-24.77465	617.25000	24.98419
010	adv_er	23	FT8	300-800ms	-0.72157	560.25000	-20.70125	625.93750	20.47118
010	adv_er	24	T7	300-800ms	0.52401	499.62500	-18.90591	591.75000	18.46033
010	adv_er	25	C5	300-800ms	3.09994	573.37500	-21.65912	545.18750	25.46531
010	adv_er	26	C3	300-800ms	5.48424	557.62500	-25.17243	577.93750	33.12207
010	adv_er	27	C1	300-800ms	3.17137	535.87500	-29.89137	546.50000	32.27666
010	adv_er	28	CZ	300-800ms	3.42321	536.18750	-30.16479	566.81250	33.79139
010	adv_er	29	C2	300-800ms	3.05858	555.50000	-30.96020	574.12500	33.87258
010	adv_er	30	C4	300-800ms	2.81569	555.06250	-28.66529	590.12500	32.73484
010	adv_er	31	C6	300-800ms	2.20689	568.18750	-21.28102	541.93750	25.91895
010	adv_er	32	T8	300-800ms	2.03351	533.18750	-16.19824	536.50000	20.71482
010	adv_er	33	TP7	300-800ms	3.42320	586.56250	-11.48554	516.68750	17.59519
010	adv_er	34	CP5	300-800ms	8.10035	622.75000	-16.50117	469.68750	28.97530
010	adv_er	35	CP3	300-800ms	9.82265	588.00000	-23.02790	494.31250	35.94289
010	adv_er	36	CP1	300-800ms	7.73687	577.93750	-27.14025	532.00000	36.03080
010	adv_er	37	CPZ	300-800ms	6.83113	583.56250	-28.09643	518.87500	36.28377
010	adv_er	38	CP2	300-800ms	6.66224	581.62500	-28.16103	501.62500	35.83897
010	adv_er	39	CP4	300-800ms	6.71000	614.50000	-24.14618	484.06250	34.22204
010	adv_er	40	CP6	300-800ms	-0.00000	527.43750	-0.00000	612.50000	0.00000
010	adv_er	41	TP8	300-800ms	6.41032	674.62500	-15.49500	462.62500	23.85325
010	adv_er	42	P7	300-800ms	5.47162	649.25000	-10.24039	542.06250	19.31847
010	adv_er	43	P5	300-800ms	12.02510	682.50000	-16.47641	482.68750	34.09879
010	adv_er	44	P3	300-800ms	13.08820	630.31250	-19.53514	476.62500	38.91932
010	adv_er	45	P1	300-800ms	11.17507	584.18750	-23.19620	500.87500	38.98654
010	adv_er	46	PZ	300-800ms	10.67092	606.00000	-23.87931	467.68750	39.57022
010	adv_er	47	P2	300-800ms	10.02218	625.00000	-23.92936	470.37500	38.62758
010	adv_er	48	P4	300-800ms	11.17087	644.81250	-21.00867	464.62500	37.92183
010	adv_er	49	P6	300-800ms	11.44846	672.50000	-18.32532	461.87500	35.18134
010	adv_er	50	P8	300-800ms	6.43552	674.75000	-15.54402	462.81250	23.81607
010	adv_er	51	PO7	300-800ms	10.14421	691.87500	-9.53263	486.75000	26.78039
010	adv_er	52	PO5	300-800ms	10.13002	690.56250	-9.61689	488.50000	26.77941
010	adv_er	53	PO3	300-800ms	11.92177	637.50000	-11.69921	479.37500	32.95282
010	adv_er	54	POZ	300-800ms	11.43151	632.87500	-15.36532	471.68750	35.35539
010	adv_er	55	PO4	300-800ms	13.67112	693.62500	-16.03813	485.31250	37.35604
010	adv_er	56	PO6	300-800ms	13.27628	693.56250	-18.98964	482.62500	35.62882
010	adv_er	57	PO8	300-800ms	9.65516	711.62500	-16.13384	480.75000	27.16492
010	adv_er	58	O1	300-800ms	6.50803	644.87500	-7.81548	471.50000	20.23351
010	adv_er	59	OZ	300-800ms	7.51569	651.06250	-6.72885	496.37500	20.19542
010	adv_er	60	O2	300-800ms	8.36697	681.56250	-8.65165	467.31250	22.56974
011	adv_er	1	FP1	300-800ms	-0.00810	635.29730	-17.20318	481.02703	15.46103
011	adv_er	2	FPZ	300-800ms	-1.24841	642.86486	-19.76701	434.81081	14.48982
011	adv_er	3	FP2	300-800ms	-0.79373	638.48649	-19.74307	481.24324	15.94424
011	adv_er	4	AF3	300-800ms	-0.00083	662.48649	-16.59853	469.67568	14.91768
011	adv_er	5	AF4	300-800ms	0.96439	642.05405	-18.84243	484.70270	17.75701
011	adv_er	6	F7	300-800ms	-2.21123	627.62162	-14.56559	466.86486	9.95410
011	adv_er	7	F5	300-800ms	1.91464	643.08108	-13.15553	510.05405	15.72798
011	adv_er	8	F3	300-800ms	1.98592	645.29730	-13.05741	518.27027	15.69818
011	adv_er	9	F1	300-800ms	2.01221	655.02703	-13.79528	518.37838	16.70072
011	adv_er	10	FZ	300-800ms	1.53580	667.45946	-17.99514	477.67568	18.81844
011	adv_er	11	F2	300-800ms	1.59619	665.51351	-17.85912	479.94595	18.80559
011	adv_er	12	F4	300-800ms	4.00831	659.13514	-16.34334	481.45946	21.17927
011	adv_er	13	F6	300-800ms	3.07305	611.67568	-17.46882	478.00000	18.95113
011	adv_er	14	F8	300-800ms	1.03697	582.16216	-17.82320	446.10811	15.63828
011	adv_er	15	FT7	300-800ms	-2.16364	626.16216	-14.42731	477.18919	9.88261
011	adv_er	16	FC5	300-800ms	3.50551	624.37838	-8.25098	516.75676	15.34513
011	adv_er	17	FC3	300-800ms	4.83489	644.00000	-8.91749	509.24324	18.04487
011	adv_er	18	FC1	300-800ms	5.69870	640.86486	-10.41019	531.45946	20.71924
011	adv_er	19	FCZ	300-800ms	6.43203	619.83784	-11.30019	518.00000	22.72832
011	adv_er	20	FC2	300-800ms	6.34161	623.35135	-11.95304	509.18919	22.33104
011	adv_er	21	FC4	300-800ms	6.64429	602.32432	-11.86872	490.00000	21.56052
011	adv_er	22	FC6	300-800ms	4.55716	608.21622	-13.97703	504.54054	18.04063
011	adv_er	23	FT8	300-800ms	2.77745	538.05405	-16.63782	513.08108	15.32813
011	adv_er	24	T7	300-800ms	-1.58262	599.51351	-11.58146	470.86486	10.03302
011	adv_er	25	C5	300-800ms	4.25394	602.91892	-6.00291	503.62162	14.88045
011	adv_er	26	C3	300-800ms	7.35199	653.67568	-5.56154	528.48649	20.07970
011	adv_er	27	C1	300-800ms	8.04530	642.86486	-7.38563	533.13514	22.48840
011	adv_er	28	CZ	300-800ms	8.18379	634.05405	-8.72414	526.81081	24.00999
011	adv_er	29	C2	300-800ms	8.73244	629.94595	-8.42831	534.59459	24.21396
011	adv_er	30	C4	300-800ms	7.59937	636.70270	-10.15092	507.78378	22.02674
011	adv_er	31	C6	300-800ms	5.88613	590.75676	-12.14599	534.59459	17.94400
011	adv_er	32	T8	300-800ms	3.99748	547.08108	-15.75568	519.67568	15.51934
011	adv_er	33	TP7	300-800ms	0.23692	600.70270	-8.95065	539.72973	13.91170
011	adv_er	34	CP5	300-800ms	5.21283	629.40541	-5.05980	525.62162	16.39907
011	adv_er	35	CP3	300-800ms	7.84747	631.18919	-4.82018	530.21622	20.10346
011	adv_er	36	CP1	300-800ms	8.64370	647.29730	-6.17810	535.13514	22.62244
011	adv_er	37	CPZ	300-800ms	9.32162	626.48649	-7.04978	547.67568	24.45960
011	adv_er	38	CP2	300-800ms	8.83060	646.75676	-7.41870	533.45946	23.28526
011	adv_er	39	CP4	300-800ms	8.95472	649.78378	-7.10792	547.67568	22.64986
011	adv_er	40	CP6	300-800ms	6.11462	579.18919	-10.46593	539.24324	17.63636
011	adv_er	41	TP8	300-800ms	3.35254	531.72973	-17.66101	536.86486	15.00974
011	adv_er	42	P7	300-800ms	2.37819	534.75676	-7.69205	511.89189	22.80885
011	adv_er	43	P5	300-800ms	7.74455	612.70270	-4.48217	578.27027	19.97784
011	adv_er	44	P3	300-800ms	7.87072	615.89189	-4.56869	574.43243	20.21713
011	adv_er	45	P1	300-800ms	8.98712	627.51351	-5.66456	563.62162	22.05602
011	adv_er	46	PZ	300-800ms	9.52405	619.24324	-5.83228	575.02703	23.44591
011	adv_er	47	P2	300-800ms	8.57426	630.64865	-6.39119	553.13514	21.76358
011	adv_er	48	P4	300-800ms	7.45778	627.29730	-6.95918	541.89189	19.81100
011	adv_er	49	P6	300-800ms	6.88778	602.70270	-7.93797	523.51351	18.04549
011	adv_er	50	P8	300-800ms	2.91853	535.72973	-16.75502	550.54054	13.21001
011	adv_er	51	PO7	300-800ms	3.82611	550.54054	-7.54026	530.05405	25.72666
011	adv_er	52	PO5	300-800ms	3.85744	554.27027	-7.46817	530.00000	25.78468
011	adv_er	53	PO3	300-800ms	5.64734	602.91892	-6.46132	542.21622	21.37576
011	adv_er	54	POZ	300-800ms	7.07322	615.08108	-5.48868	588.97297	18.87877
011	adv_er	55	PO4	300-800ms	4.94475	601.08108	-8.00594	564.00000	16.26528
011	adv_er	56	PO6	300-800ms	3.92036	560.86486	-10.10485	569.51351	14.05946
011	adv_er	57	PO8	300-800ms	4.14907	553.08108	-10.15842	550.75676	14.07437
011	adv_er	58	O1	300-800ms	2.64107	557.13514	-10.15011	536.91892	26.21117
011	adv_er	59	OZ	300-800ms	2.73310	536.75676	-8.59385	522.16216	18.09219
011	adv_er	60	O2	300-800ms	1.70635	570.16216	-10.42996	551.18919	12.69109
012	adv_er	1	FP1	300-800ms	-0.45673	555.61905	-18.03376	471.04762	17.70770
012	adv_er	2	FPZ	300-800ms	-0.04060	543.42857	-19.09534	470.71429	19.06899
012	adv_er	3	FP2	300-800ms	-0.25733	531.00000	-19.22306	467.57143	18.99536
012	adv_er	4	AF3	300-800ms	-0.56223	541.90476	-17.99219	490.23810	17.56201
012	adv_er	5	AF4	300-800ms	-0.10118	545.09524	-19.10474	493.47619	19.53608
012	adv_er	6	F7	300-800ms	-1.05602	546.66667	-14.99585	498.71429	13.10727
012	adv_er	7	F5	300-800ms	1.71137	543.28571	-13.92720	491.23810	17.18690
012	adv_er	8	F3	300-800ms	1.68788	554.80952	-14.00630	491.23810	17.21330
012	adv_er	9	F1	300-800ms	1.73178	552.85714	-13.98771	499.14286	17.25402
012	adv_er	10	FZ	300-800ms	-0.71136	537.33333	-20.48397	497.04762	18.75654
012	adv_er	11	F2	300-800ms	0.39365	548.28571	-19.41456	505.47619	20.12476
012	adv_er	12	F4	300-800ms	0.39700	547.71429	-19.46296	513.85714	20.20390
012	adv_er	13	F6	300-800ms	0.37252	528.57143	-18.82598	514.76190	19.78228
012	adv_er	14	F8	300-800ms	0.50240	508.71429	-13.27246	509.14286	13.78659
012	adv_er	15	FT7	300-800ms	0.42862	561.00000	-10.43778	517.00000	11.29133
012	adv_er	16	FC5	300-800ms	1.67600	554.66667	-14.01432	491.42857	17.21348
012	adv_er	17	FC3	300-800ms	1.80195	564.28571	-13.83068	499.23810	17.28140
012	adv_er	18	FC1	300-800ms	1.70872	538.14286	-15.21606	521.80952	18.40276
012	adv_er	19	FCZ	300-800ms	1.17021	537.80952	-18.18794	520.52381	20.19228
012	adv_er	20	FC2	300-800ms	2.70321	542.09524	-15.97586	522.66667	20.77727
012	adv_er	21	FC4	300-800ms	3.97331	523.33333	-13.97381	530.19048	21.31025
012	adv_er	22	FC6	300-800ms	2.26643	522.19048	-13.44502	500.38095	17.71813
012	adv_er	23	FT8	300-800ms	0.49529	508.80952	-13.24411	509.19048	13.78308
012	adv_er	24	T7	300-800ms	5.38620	570.71429	-6.09026	490.71429	16.42702
012	adv_er	25	C5	300-800ms	3.73704	564.71429	-9.24985	519.90476	16.46948
012	adv_er	26	C3	300-800ms	1.94846	555.85714	-13.71940	503.14286	17.32723
012	adv_er	27	C1	300-800ms	4.83671	554.71429	-12.06924	520.19048	20.83511
012	adv_er	28	CZ	300-800ms	5.05026	534.38095	-13.57022	524.85714	22.48990
012	adv_er	29	C2	300-800ms	5.76771	537.38095	-12.37856	527.47619	22.68505
012	adv_er	30	C4	300-800ms	6.02179	520.00000	-11.74684	520.71429	22.40316
012	adv_er	31	C6	300-800ms	4.21908	523.19048	-11.37475	503.14286	19.18611
012	adv_er	32	T8	300-800ms	2.27236	503.85714	-10.42195	508.47619	14.87855
012	adv_er	33	TP7	300-800ms	5.43649	565.33333	-6.04336	490.52381	16.53230
012	adv_er	34	CP5	300-800ms	5.90472	570.09524	-5.96999	500.76190	17.34987
012	adv_er	35	CP3	300-800ms	7.93297	536.90476	-7.85256	518.28571	22.48652
012	adv_er	36	CP1	300-800ms	8.31436	507.52381	-8.37227	537.38095	23.64615
012	adv_er	37	CPZ	300-800ms	8.77837	493.61905	-9.30656	532.42857	25.02767
012	adv_er	38	CP2	300-800ms	9.31362	527.80952	-8.10253	539.42857	25.19577
012	adv_er	39	CP4	300-800ms	9.62831	510.52381	-7.20645	501.61905	25.15505
012	adv_er	40	CP6	300-800ms	7.21450	527.66667	-9.00833	514.85714	22.48222
012	adv_er	41	TP8	300-800ms	3.55776	547.90476	-9.01472	495.19048	15.61717
012	adv_er	42	P7	300-800ms	5.40739	610.04762	-8.55513	504.80952	19.48838
012	adv_er	43	P5	300-800ms	10.75796	579.19048	-3.39056	495.23810	24.24459
012	adv_er	44	P3	300-800ms	10.46972	499.33333	-6.20910	525.85714	25.27995
012	adv_er	45	P1	300-800ms	10.33856	491.09524	-6.42910	529.61905	25.30515
012	adv_er	46	PZ	300-800ms	10.40271	491.04762	-6.43710	525.33333	25.42218
012	adv_er	47	P2	300-800ms	10.36376	480.23810	-6.47663	525.23810	25.36004
012	adv_er	48	P4	300-800ms	10.68605	517.33333	-5.49241	511.85714	26.03269
012	adv_er	49	P6	300-800ms	9.96748	527.90476	-5.17285	507.76190	24.28037
012	adv_er	50	P8	300-800ms	5.88305	601.80952	-6.42948	468.66667	17.61068
012	adv_er	51	PO7	300-800ms	6.58367	516.04762	-4.48812	548.66667	17.21852
012	adv_er	52	PO5	300-800ms	6.59334	521.00000	-4.46856	541.76190	17.22012
012	adv_er	53	PO3	300-800ms	6.56786	516.52381	-4.56052	522.33333	17.19964
012	adv_er	54	POZ	300-800ms	8.43716	510.71429	-6.88685	518.61905	22.54023
012	adv_er	55	PO4	300-800ms	7.21165	579.52381	-4.67385	512.42857	18.71635
012	adv_er	56	PO6	300-800ms	7.25678	574.23810	-4.69531	517.85714	18.75204
012	adv_er	57	PO8	300-800ms	7.24181	577.61905	-4.75892	524.66667	18.76837
012	adv_er	58	O1	300-800ms	6.51586	516.61905	-4.57301	540.57143	17.14638
012	adv_er	59	OZ	300-800ms	4.21660	539.28571	-6.39850	566.04762	15.03899
012	adv_er	60	O2	300-800ms	7.20904	577.57143	-4.73161	521.95238	18.70454
013	adv_er	1	FP1	300-800ms	0.41837	527.24444	-17.61922	577.11111	18.63642
013	adv_er	2	FPZ	300-800ms	0.52776	519.64444	-17.92599	586.71111	19.00252
013	adv_er	3	FP2	300-800ms	-0.23648	510.40000	-19.77477	566.44444	19.55429
013	adv_er	4	AF3	300-800ms	1.28079	535.06667	-20.87710	578.84444	23.21035
013	adv_er	5	AF4	300-800ms	-0.13232	528.40000	-23.32516	564.40000	22.83921
013	adv_er	6	F7	300-800ms	1.99525	576.17778	-19.93945	553.42222	23.81291
013	adv_er	7	F5	300-800ms	2.00982	577.37778	-19.98965	556.31111	23.86988
013	adv_er	8	F3	300-800ms	2.16961	535.77778	-22.78058	566.31111	26.57042
013	adv_er	9	F1	300-800ms	2.14704	529.37778	-22.80197	564.48889	26.54284
013	adv_er	10	FZ	300-800ms	1.24513	509.42222	-24.31294	577.51111	26.31544
013	adv_er	11	F2	300-800ms	1.27853	509.37778	-24.33460	574.44444	26.31699
013	adv_er	12	F4	300-800ms	1.25578	498.53333	-24.35823	574.66667	26.33195
013	adv_er	13	F6	300-800ms	1.46012	504.84444	-22.70921	590.13333	24.33898
013	adv_er	14	F8	300-800ms	1.71303	460.53333	-17.57985	604.13333	19.60311
013	adv_er	15	FT7	300-800ms	4.19024	535.11111	-13.57325	538.75556	21.90883
013	adv_er	16	FC5	300-800ms	2.31594	552.84444	-18.66980	545.02222	22.50331
013	adv_er	17	FC3	300-800ms	2.81222	510.26667	-21.22080	548.00000	26.06742
013	adv_er	18	FC1	300-800ms	3.00267	523.64444	-23.19085	556.31111	28.05038
013	adv_er	19	FCZ	300-800ms	3.24686	534.44444	-23.93527	584.75556	29.29439
013	adv_er	20	FC2	300-800ms	3.37855	498.75556	-22.23007	574.88889	27.86536
013	adv_er	21	FC4	300-800ms	3.98934	511.77778	-21.12006	572.40000	27.74595
013	adv_er	22	FC6	300-800ms	3.45078	474.13333	-19.29900	568.75556	23.92652
013	adv_er	23	FT8	300-800ms	1.70448	460.66667	-17.42857	604.84444	19.44385
013	adv_er	24	T7	300-800ms	2.77093	546.00000	-17.04681	522.44444	21.21425
013	adv_er	25	C5	300-800ms	3.24066	563.28889	-18.41313	538.57778	23.73935
013	adv_er	26	C3	300-800ms	3.68290	533.24444	-20.55330	537.06667	26.39914
013	adv_er	27	C1	300-800ms	4.09238	511.42222	-21.79772	558.62222	28.25741
013	adv_er	28	CZ	300-800ms	4.23143	506.84444	-22.03849	571.24444	28.70961
013	adv_er	29	C2	300-800ms	3.77607	511.33333	-21.29403	578.80000	27.08764
013	adv_er	30	C4	300-800ms	3.08895	515.82222	-21.12680	566.04444	25.59807
013	adv_er	31	C6	300-800ms	1.85893	499.91111	-18.95448	576.48889	21.09597
013	adv_er	32	T8	300-800ms	0.43701	502.53333	-18.03134	587.86667	17.51420
013	adv_er	33	TP7	300-800ms	2.73550	579.24444	-17.06674	507.02222	20.79571
013	adv_er	34	CP5	300-800ms	2.76187	579.24444	-16.99675	511.86667	20.75955
013	adv_er	35	CP3	300-800ms	3.80897	542.22222	-19.79116	552.48889	25.82617
013	adv_er	36	CP1	300-800ms	4.06154	526.22222	-21.46007	548.80000	27.28374
013	adv_er	37	CPZ	300-800ms	4.11586	521.86667	-21.82461	550.26667	27.85302
013	adv_er	38	CP2	300-800ms	3.46190	522.13333	-20.47868	560.57778	26.37533
013	adv_er	39	CP4	300-800ms	2.57868	517.20000	-20.17471	569.42222	24.65295
013	adv_er	40	CP6	300-800ms	1.48660	517.46667	-17.97338	534.26667	20.43339
013	adv_er	41	TP8	300-800ms	0.68089	546.93333	-15.82067	551.24444	16.59389
013	adv_er	42	P7	300-800ms	2.71582	579.28889	-17.14401	506.88889	20.70428
013	adv_er	43	P5	300-800ms	4.12063	562.26667	-19.43962	528.97778	26.71510
013	adv_er	44	P3	300-800ms	4.11610	554.26667	-19.44991	529.68889	26.64443
013	adv_er	45	P1	300-800ms	4.06472	558.57778	-19.59435	525.42222	26.62023
013	adv_er	46	PZ	300-800ms	3.08540	526.62222	-21.57302	538.13333	26.85843
013	adv_er	47	P2	300-800ms	2.19616	514.04444	-20.89350	568.26667	25.05365
013	adv_er	48	P4	300-800ms	2.97613	486.04444	-20.06751	599.82222	25.48173
013	adv_er	49	P6	300-800ms	2.89419	564.53333	-18.14804	549.73333	23.74089
013	adv_er	50	P8	300-800ms	0.46014	600.84444	-16.70813	530.62222	16.44323
013	adv_er	51	PO7	300-800ms	2.18019	570.22222	-19.82334	592.48889	23.46352
013	adv_er	52	PO5	300-800ms	2.20428	571.24444	-19.77520	590.00000	23.47152
013	adv_er	53	PO3	300-800ms	2.19389	569.20000	-19.85898	594.35556	23.51954
013	adv_er	54	POZ	300-800ms	2.18998	527.60000	-20.02406	591.42222	25.25024
013	adv_er	55	PO4	300-800ms	0.47076	519.42222	-24.52728	574.88889	25.56089
013	adv_er	56	PO6	300-800ms	0.51173	531.15556	-24.41435	569.15556	25.51980
013	adv_er	57	PO8	300-800ms	0.47997	527.24444	-24.42206	563.11111	25.45320
013	adv_er	58	O1	300-800ms	1.46305	517.55556	-20.74547	638.71111	22.49136
013	adv_er	59	OZ	300-800ms	1.03341	520.71111	-22.13559	598.66667	23.80822
013	adv_er	60	O2	300-800ms	0.51466	525.37778	-24.58799	569.20000	25.69831
014	adv_er	1	FP1	300-800ms	-4.29651	637.38462	-19.91045	455.58974	11.04712
014	adv_er	2	FPZ	300-800ms	-4.26886	638.30769	-19.78876	455.53846	11.04252
014	adv_er	3	FP2	300-800ms	-2.83179	615.74359	-18.22937	464.56410	12.03402
014	adv_er	4	AF3	300-800ms	-4.31187	637.48718	-18.90190	475.38462	9.86902
014	adv_er	5	AF4	300-800ms	-2.99845	639.07692	-18.01322	469.69231	11.52392
014	adv_er	6	F7	300-800ms	-1.80158	566.30769	-10.06473	518.30769	6.58903
014	adv_er	7	F5	300-800ms	-3.56788	639.07692	-13.63475	473.43590	5.98353
014	adv_er	8	F3	300-800ms	-3.61077	627.74359	-13.70034	469.43590	5.98966
014	adv_er	9	F1	300-800ms	-3.77076	624.30769	-19.23354	484.97436	11.62281
014	adv_er	10	FZ	300-800ms	-3.74652	624.51282	-19.26977	481.48718	11.65510
014	adv_er	11	F2	300-800ms	-1.78790	617.64103	-16.69274	490.41026	12.87509
014	adv_er	12	F4	300-800ms	-1.70247	623.74359	-16.63009	499.23077	12.99058
014	adv_er	13	F6	300-800ms	-1.47973	615.17949	-14.43910	498.61538	11.15519
014	adv_er	14	F8	300-800ms	-1.45006	595.64103	-9.23112	525.12821	6.40723
014	adv_er	15	FT7	300-800ms	-2.85801	579.02564	-10.40632	497.48718	4.37654
014	adv_er	16	FC5	300-800ms	-3.52651	627.48718	-13.55644	473.38462	6.00273
014	adv_er	17	FC3	300-800ms	-2.54128	626.25641	-14.23208	502.51282	8.93301
014	adv_er	18	FC1	300-800ms	-2.90900	624.15385	-17.14439	504.76923	11.63130
014	adv_er	19	FCZ	300-800ms	-3.05989	633.02564	-18.66612	512.41026	13.17352
014	adv_er	20	FC2	300-800ms	-1.79602	596.66667	-17.01162	519.12821	13.90352
014	adv_er	21	FC4	300-800ms	-0.27220	590.76923	-13.05944	523.28205	13.07171
014	adv_er	22	FC6	300-800ms	-1.14380	584.05128	-11.50877	512.30769	9.27144
014	adv_er	23	FT8	300-800ms	-1.39073	586.51282	-9.09968	524.15385	6.46416
014	adv_er	24	T7	300-800ms	0.07528	624.76923	-8.22390	500.87179	7.97553
014	adv_er	25	C5	300-800ms	-1.80948	608.61538	-10.36895	482.87179	6.37703
014	adv_er	26	C3	300-800ms	-1.52227	613.02564	-12.73273	505.23077	9.65793
014	adv_er	27	C1	300-800ms	-2.10444	609.94872	-15.73302	498.10256	11.94074
014	adv_er	28	CZ	300-800ms	-1.79361	569.23077	-16.65934	507.69231	13.83669
014	adv_er	29	C2	300-800ms	-1.01422	600.97436	-15.24382	522.35897	14.02834
014	adv_er	30	C4	300-800ms	-0.24507	592.61538	-12.98784	527.64103	13.10681
014	adv_er	31	C6	300-800ms	-0.26474	583.94872	-10.30463	517.84615	10.41329
014	adv_er	32	T8	300-800ms	-0.00000	627.28205	-0.00000	494.66667	0.00000
014	adv_er	33	TP7	300-800ms	0.08268	618.15385	-8.22040	500.82051	8.03136
014	adv_er	34	CP5	300-800ms	0.00363	631.28205	-8.43152	502.00000	8.01641
014	adv_er	35	CP3	300-800ms	0.57103	599.53846	-10.06573	512.10256	11.12129
014	adv_er	36	CP1	300-800ms	0.64583	573.33333	-12.25071	507.23077	13.65629
014	adv_er	37	CPZ	300-800ms	-0.52345	590.56410	-14.22146	508.46154	13.63812
014	adv_er	38	CP2	300-800ms	-0.49174	590.66667	-13.99893	500.30769	13.57165
014	adv_er	39	CP4	300-800ms	-0.51433	590.61538	-14.05708	495.84615	13.50341
014	adv_er	40	CP6	300-800ms	0.76563	577.43590	-10.16695	513.02564	12.68907
014	adv_er	41	TP8	300-800ms	0.96531	525.28205	-7.52516	510.15385	10.00269
014	adv_er	42	P7	300-800ms	0.13163	623.28205	-8.16611	506.61538	8.06750
014	adv_er	43	P5	300-800ms	0.14411	630.97436	-8.17844	501.74359	8.06445
014	adv_er	44	P3	300-800ms	0.81576	622.30769	-10.33126	505.17949	12.03927
014	adv_er	45	P1	300-800ms	-0.37160	587.58974	-13.31763	495.23077	12.45883
014	adv_er	46	PZ	300-800ms	-0.36951	587.48718	-13.33051	495.38462	12.42844
014	adv_er	47	P2	300-800ms	-0.33090	580.41026	-13.22561	497.12821	12.47437
014	adv_er	48	P4	300-800ms	-0.35992	587.28205	-13.24607	497.48718	12.42983
014	adv_er	49	P6	300-800ms	0.96793	556.82051	-9.97112	500.51282	12.57223
014	adv_er	50	P8	300-800ms	0.91787	517.69231	-7.61269	517.74359	9.94852
014	adv_er	51	PO7	300-800ms	1.84517	594.05128	-8.72970	483.69231	12.00146
014	adv_er	52	PO5	300-800ms	1.87056	593.89744	-8.67806	486.92308	12.10477
014	adv_er	53	PO3	300-800ms	1.80369	593.89744	-8.73439	484.56410	12.01237
014	adv_er	54	POZ	300-800ms	0.60043	583.12821	-11.45330	507.53846	13.18511
014	adv_er	55	PO4	300-800ms	1.71269	600.56410	-8.96848	498.20513	13.27543
014	adv_er	56	PO6	300-800ms	1.01126	629.07692	-9.04048	511.43590	11.17730
014	adv_er	57	PO8	300-800ms	0.93109	625.17949	-9.06758	519.02564	11.14236
014	adv_er	58	O1	300-800ms	1.78661	593.94872	-8.72500	483.69231	11.94175
014	adv_er	59	OZ	300-800ms	1.89036	529.28205	-7.88701	517.38462	11.66800
014	adv_er	60	O2	300-800ms	1.60612	612.92308	-9.03733	498.15385	13.06997
015	adv_er	1	FP1	300-800ms	3.48201	479.04762	-10.46424	645.23810	17.27817
015	adv_er	2	FPZ	300-800ms	3.52102	454.28571	-10.50936	633.04762	18.44735
015	adv_er	3	FP2	300-800ms	2.12762	477.71429	-9.64843	649.90476	14.22361
015	adv_er	4	AF3	300-800ms	3.36785	472.00000	-10.62682	646.19048	17.25242
015	adv_er	5	AF4	300-800ms	0.80786	484.28571	-10.24458	633.61905	12.54627
015	adv_er	6	F7	300-800ms	6.88552	502.47619	-3.17911	644.66667	15.89756
015	adv_er	7	F5	300-800ms	7.04422	481.04762	-3.23116	644.09524	16.49029
015	adv_er	8	F3	300-800ms	6.73769	478.28571	-3.63819	642.38095	16.24314
015	adv_er	9	F1	300-800ms	4.09498	488.19048	-7.67466	627.61905	15.38456
015	adv_er	10	FZ	300-800ms	3.91608	488.19048	-7.90310	623.61905	15.21358
015	adv_er	11	F2	300-800ms	3.46131	488.00000	-8.33930	623.42857	14.78867
015	adv_er	12	F4	300-800ms	3.58551	504.66667	-6.26375	641.33333	13.67019
015	adv_er	13	F6	300-800ms	3.60409	508.76190	-6.10741	641.42857	13.58701
015	adv_er	14	F8	300-800ms	3.30409	502.38095	-6.33054	637.61905	13.22724
015	adv_er	15	FT7	300-800ms	4.20046	487.71429	-5.67554	581.14286	12.89659
015	adv_er	16	FC5	300-800ms	7.71865	467.14286	-3.79796	645.04762	18.00811
015	adv_er	17	FC3	300-800ms	9.09089	490.47619	-2.88072	612.76190	19.64241
015	adv_er	18	FC1	300-800ms	0.00000	490.95238	-0.00000	607.52381	0.00000
015	adv_er	19	FCZ	300-800ms	-0.00000	640.85714	-0.00000	477.14286	0.00000
015	adv_er	20	FC2	300-800ms	7.83472	503.23810	-4.48247	541.52381	19.20445
015	adv_er	21	FC4	300-800ms	3.88564	518.85714	-7.19164	555.42857	14.47381
015	adv_er	22	FC6	300-800ms	1.64213	575.61905	-7.93060	572.38095	11.70091
015	adv_er	23	FT8	300-800ms	-6.27839	611.23810	-15.91450	486.57143	2.86008
015	adv_er	24	T7	300-800ms	-0.00000	621.23810	-0.00000	500.76190	0.00000
015	adv_er	25	C5	300-800ms	4.38043	485.61905	-7.98662	610.57143	15.20049
015	adv_er	26	C3	300-800ms	8.47736	530.28571	-2.89630	565.23810	18.76432
015	adv_er	27	C1	300-800ms	10.64674	523.52381	-1.56464	555.14286	21.79951
015	adv_er	28	CZ	300-800ms	7.52290	529.71429	-4.53686	575.04762	18.72311
015	adv_er	29	C2	300-800ms	6.88115	529.71429	-5.67104	542.76190	17.95975
015	adv_er	30	C4	300-800ms	1.77722	569.04762	-9.42285	595.52381	12.72333
015	adv_er	31	C6	300-800ms	-0.36403	504.76190	-11.19486	543.52381	10.98635
015	adv_er	32	T8	300-800ms	-5.36540	636.57143	-14.38575	492.57143	3.33418
015	adv_er	33	TP7	300-800ms	-2.01332	581.04762	-13.33627	495.42857	7.01004
015	adv_er	34	CP5	300-800ms	-0.45198	539.14286	-13.56770	558.00000	11.31502
015	adv_er	35	CP3	300-800ms	6.97309	521.52381	-4.98117	585.61905	17.55301
015	adv_er	36	CP1	300-800ms	7.24972	536.66667	-4.36676	579.71429	18.19234
015	adv_er	37	CPZ	300-800ms	7.29322	526.09524	-4.57051	579.52381	18.39279
015	adv_er	38	CP2	300-800ms	3.90861	515.04762	-7.70756	573.04762	14.34760
015	adv_er	39	CP4	300-800ms	-1.65578	562.57143	-15.67820	605.61905	11.35984
015	adv_er	40	CP6	300-800ms	-3.20114	482.00000	-17.47611	590.47619	10.45314
015	adv_er	41	TP8	300-800ms	-11.67800	673.61905	-22.67400	467.71429	-1.00034
015	adv_er	42	P7	300-800ms	-0.22538	517.61905	-14.87738	553.61905	12.50507
015	adv_er	43	P5	300-800ms	2.03145	512.66667	-9.23206	592.85714	12.04465
015	adv_er	44	P3	300-800ms	3.29003	544.57143	-6.64511	600.19048	11.78258
015	adv_er	45	P1	300-800ms	-2.11224	548.76190	-10.62725	546.95238	5.89164
015	adv_er	46	PZ	300-800ms	-1.95688	526.28571	-10.47920	536.38095	6.05532
015	adv_er	47	P2	300-800ms	-2.23801	549.61905	-11.14128	544.09524	6.02051
015	adv_er	48	P4	300-800ms	-2.47474	549.23810	-11.51450	538.38095	5.92007
015	adv_er	49	P6	300-800ms	-9.04638	565.90476	-19.82945	527.33333	1.85853
015	adv_er	50	P8	300-800ms	-12.67571	596.28571	-28.25707	581.90476	3.19524
015	adv_er	51	PO7	300-800ms	3.11339	543.52381	-6.84204	600.28571	11.60566
015	adv_er	52	PO5	300-800ms	3.14076	541.42857	-6.83648	600.00000	11.60973
015	adv_er	53	PO3	300-800ms	3.20291	544.09524	-6.69891	600.09524	11.67431
015	adv_er	54	POZ	300-800ms	-1.88301	548.85714	-10.37665	537.23810	6.16628
015	adv_er	55	PO4	300-800ms	-8.52879	576.66667	-19.08730	535.04762	2.21693
015	adv_er	56	PO6	300-800ms	-8.93827	600.95238	-19.63632	547.04762	1.95315
015	adv_er	57	PO8	300-800ms	-9.13426	587.52381	-19.91713	541.90476	1.83903
015	adv_er	58	O1	300-800ms	-5.14241	585.33333	-12.18118	489.71429	1.16755
015	adv_er	59	OZ	300-800ms	-0.30851	580.28571	-6.13961	529.90476	6.10942
015	adv_er	60	O2	300-800ms	-13.60665	625.52381	-23.84160	510.47619	-0.86123
016	adv_er	1	FP1	300-800ms	-7.23914	502.48780	-22.32256	558.97561	7.02215
016	adv_er	2	FPZ	300-800ms	-7.21479	502.73171	-22.25214	552.39024	7.00958
016	adv_er	3	FP2	300-800ms	-6.36435	469.21951	-21.53975	550.43902	8.08498
016	adv_er	4	AF3	300-800ms	-8.24432	535.02439	-24.58418	541.90244	7.46263
016	adv_er	5	AF4	300-800ms	-5.31698	507.07317	-22.65497	552.92683	11.48780
016	adv_er	6	F7	300-800ms	0.03815	493.46341	-11.21612	629.60976	11.35089
016	adv_er	7	F5	300-800ms	-0.59007	530.97561	-14.25608	580.04878	12.67708
016	adv_er	8	F3	300-800ms	-4.28756	507.02439	-20.43049	544.43902	11.22036
016	adv_er	9	F1	300-800ms	-5.22903	486.24390	-23.50307	559.46341	12.53020
016	adv_er	10	FZ	300-800ms	-2.96027	495.02439	-22.60748	584.97561	15.55865
016	adv_er	11	F2	300-800ms	-2.06601	471.17073	-21.11943	579.60976	16.08159
016	adv_er	12	F4	300-800ms	-3.53274	488.92683	-21.37907	579.36585	14.00434
016	adv_er	13	F6	300-800ms	-3.49280	500.82927	-19.55768	599.17073	11.67231
016	adv_er	14	F8	300-800ms	-4.57825	524.73171	-17.94613	543.70732	7.61544
016	adv_er	15	FT7	300-800ms	-1.46285	521.95122	-13.00322	626.00000	9.69449
016	adv_er	16	FC5	300-800ms	3.47077	489.80488	-9.28983	602.48780	15.83009
016	adv_er	17	FC3	300-800ms	-0.76580	466.04878	-15.84677	576.04878	13.39428
016	adv_er	18	FC1	300-800ms	-3.07963	479.95122	-20.51290	562.43902	13.48208
016	adv_er	19	FCZ	300-800ms	-0.36597	461.21951	-19.67370	593.26829	17.96414
016	adv_er	20	FC2	300-800ms	0.36275	475.46341	-18.67656	621.17073	18.01477
016	adv_er	21	FC4	300-800ms	-2.34655	475.21951	-19.26395	612.68293	13.34438
016	adv_er	22	FC6	300-800ms	0.02321	526.97561	-15.45105	600.14634	13.72640
016	adv_er	23	FT8	300-800ms	-2.67123	497.60976	-15.62921	554.48780	8.65756
016	adv_er	24	T7	300-800ms	2.69376	491.36585	-7.62413	665.07317	12.51415
016	adv_er	25	C5	300-800ms	2.18282	492.04878	-10.97798	607.95122	14.15710
016	adv_er	26	C3	300-800ms	1.28531	499.17073	-13.76655	583.95122	15.17973
016	adv_er	27	C1	300-800ms	-1.32780	510.09756	-18.59877	573.80488	15.27524
016	adv_er	28	CZ	300-800ms	0.17426	457.41463	-19.56817	590.43902	18.73397
016	adv_er	29	C2	300-800ms	0.57727	473.90244	-18.61771	568.09756	18.41889
016	adv_er	30	C4	300-800ms	0.94971	454.68293	-16.59705	570.43902	17.02950
016	adv_er	31	C6	300-800ms	-0.60810	498.00000	-15.23686	574.04878	12.42891
016	adv_er	32	T8	300-800ms	-2.11873	526.09756	-15.97463	540.78049	9.91824
016	adv_er	33	TP7	300-800ms	1.91173	498.00000	-9.04075	594.14634	12.20490
016	adv_er	34	CP5	300-800ms	1.29054	527.07317	-11.55622	544.92683	13.10580
016	adv_er	35	CP3	300-800ms	2.89808	551.70732	-13.69717	571.65854	18.24777
016	adv_er	36	CP1	300-800ms	3.95276	486.43902	-13.36010	566.73171	20.07127
016	adv_er	37	CPZ	300-800ms	2.12647	505.75610	-17.06429	578.19512	19.90692
016	adv_er	38	CP2	300-800ms	2.11191	490.39024	-16.36793	569.90244	19.04535
016	adv_er	39	CP4	300-800ms	3.68994	511.70732	-14.09075	548.87805	19.66561
016	adv_er	40	CP6	300-800ms	2.89387	508.82927	-12.96252	575.95122	17.18081
016	adv_er	41	TP8	300-800ms	1.26941	579.31707	-12.17874	492.29268	13.52725
016	adv_er	42	P7	300-800ms	4.92566	584.19512	-14.18009	556.00000	23.21649
016	adv_er	43	P5	300-800ms	3.34577	589.80488	-12.39625	522.04878	17.94640
016	adv_er	44	P3	300-800ms	5.17014	569.07317	-11.88075	544.00000	21.10344
016	adv_er	45	P1	300-800ms	5.81772	514.73171	-13.33901	541.70732	22.76896
016	adv_er	46	PZ	300-800ms	6.24895	527.90244	-13.77376	534.04878	23.23279
016	adv_er	47	P2	300-800ms	6.17447	527.95122	-13.82414	534.34146	23.11061
016	adv_er	48	P4	300-800ms	8.21525	524.43902	-10.06516	556.19512	24.32960
016	adv_er	49	P6	300-800ms	5.11962	545.07317	-11.19002	537.21951	19.28950
016	adv_er	50	P8	300-800ms	1.22223	587.90244	-12.15127	491.02439	13.50662
016	adv_er	51	PO7	300-800ms	5.03780	578.34146	-14.48218	555.85366	23.74415
016	adv_er	52	PO5	300-800ms	5.15218	593.51220	-14.58230	555.90244	24.05661
016	adv_er	53	PO3	300-800ms	5.19028	593.51220	-14.66137	560.78049	24.21004
016	adv_er	54	POZ	300-800ms	6.28581	563.17073	-12.83351	497.51220	23.23989
016	adv_er	55	PO4	300-800ms	6.93004	598.58537	-9.27599	479.41463	21.22485
016	adv_er	56	PO6	300-800ms	6.92727	601.60976	-9.34273	481.26829	21.27193
016	adv_er	57	PO8	300-800ms	5.20165	645.31707	-10.25638	455.80488	18.82708
016	adv_er	58	O1	300-800ms	5.26858	596.14634	-15.00516	555.36585	24.71436
016	adv_er	59	OZ	300-800ms	6.46854	536.24390	-10.46767	524.82927	22.44181
016	adv_er	60	O2	300-800ms	6.91193	603.70732	-9.25814	478.34146	21.20676
017	adv_er	1	FP1	300-800ms	4.35564	507.36842	-6.88549	561.47368	14.42504
017	adv_er	2	FPZ	300-800ms	3.81981	511.36842	-7.95361	559.68421	13.59162
017	adv_er	3	FP2	300-800ms	4.72400	497.15789	-7.12817	575.73684	14.43539
017	adv_er	4	AF3	300-800ms	4.48923	516.57895	-7.45526	559.31579	14.89136
017	adv_er	5	AF4	300-800ms	4.83500	507.36842	-7.50030	599.10526	15.16323
017	adv_er	6	F7	300-800ms	2.03062	526.31579	-6.50651	519.26316	10.25677
017	adv_er	7	F5	300-800ms	3.04484	538.05263	-6.95346	559.00000	12.34786
017	adv_er	8	F3	300-800ms	4.11742	510.84211	-6.41892	572.57895	13.70663
017	adv_er	9	F1	300-800ms	3.71190	495.73684	-7.91131	554.26316	13.80286
017	adv_er	10	FZ	300-800ms	4.44305	494.42105	-7.80895	579.36842	14.79058
017	adv_er	11	F2	300-800ms	4.72924	483.89474	-7.67250	581.47368	15.12376
017	adv_er	12	F4	300-800ms	5.38729	461.89474	-6.73225	592.31579	15.35271
017	adv_er	13	F6	300-800ms	5.56312	466.00000	-6.31770	581.31579	15.26583
017	adv_er	14	F8	300-800ms	4.47583	475.36842	-6.47416	569.89474	12.91673
017	adv_er	15	FT7	300-800ms	1.19944	557.84211	-6.26430	515.21053	8.38505
017	adv_er	16	FC5	300-800ms	2.85064	526.52632	-5.30416	540.89474	10.81165
017	adv_er	17	FC3	300-800ms	4.42038	555.36842	-5.54464	549.57895	14.46517
017	adv_er	18	FC1	300-800ms	4.20495	505.05263	-6.64129	566.84211	13.48217
017	adv_er	19	FCZ	300-800ms	5.03021	474.73684	-7.17677	598.00000	15.31376
017	adv_er	20	FC2	300-800ms	5.09472	481.15789	-7.09942	585.52632	15.28706
017	adv_er	21	FC4	300-800ms	5.82089	481.57895	-5.93016	585.47368	15.65640
017	adv_er	22	FC6	300-800ms	5.66287	479.73684	-5.31620	586.42105	15.17343
017	adv_er	23	FT8	300-800ms	4.42636	497.78947	-5.96666	583.10526	12.42378
017	adv_er	24	T7	300-800ms	1.26753	556.89474	-5.44571	477.10526	7.95648
017	adv_er	25	C5	300-800ms	2.09978	561.73684	-5.97721	520.57895	10.13452
017	adv_er	26	C3	300-800ms	4.61491	517.21053	-5.20162	552.26316	14.35549
017	adv_er	27	C1	300-800ms	4.50898	528.42105	-5.80209	534.52632	13.88968
017	adv_er	28	CZ	300-800ms	5.00311	508.05263	-6.50667	569.15789	15.00507
017	adv_er	29	C2	300-800ms	5.64354	488.36842	-5.65298	573.78947	15.55209
017	adv_er	30	C4	300-800ms	6.54396	486.57895	-4.37420	562.42105	16.10870
017	adv_er	31	C6	300-800ms	6.53267	475.94737	-3.93481	553.00000	15.62247
017	adv_er	32	T8	300-800ms	3.69595	498.00000	-6.55002	552.78947	11.42809
017	adv_er	33	TP7	300-800ms	2.68260	571.89474	-4.78651	487.94737	10.41628
017	adv_er	34	CP5	300-800ms	6.07169	546.26316	-2.17248	506.73684	13.97713
017	adv_er	35	CP3	300-800ms	5.32226	557.47368	-3.62875	507.52632	13.65403
017	adv_er	36	CP1	300-800ms	5.79956	583.84211	-4.48927	529.63158	15.31434
017	adv_er	37	CPZ	300-800ms	4.94935	538.10526	-5.14939	553.52632	14.13406
017	adv_er	38	CP2	300-800ms	5.50022	554.05263	-5.17457	537.47368	15.26809
017	adv_er	39	CP4	300-800ms	6.15747	539.57895	-3.90271	543.15789	15.31120
017	adv_er	40	CP6	300-800ms	5.98762	496.21053	-3.84690	553.63158	14.81254
017	adv_er	41	TP8	300-800ms	4.55052	535.68421	-4.60554	541.15789	12.87300
017	adv_er	42	P7	300-800ms	3.60756	650.52632	-5.07592	474.63158	12.72239
017	adv_er	43	P5	300-800ms	4.69131	650.89474	-4.24263	467.52632	12.79981
017	adv_er	44	P3	300-800ms	5.19049	576.84211	-3.60318	507.15789	13.48164
017	adv_er	45	P1	300-800ms	6.40028	529.89474	-4.19690	570.21053	15.44799
017	adv_er	46	PZ	300-800ms	5.92520	547.00000	-4.38015	533.78947	15.15141
017	adv_er	47	P2	300-800ms	4.79779	582.57895	-5.59066	539.47368	13.52336
017	adv_er	48	P4	300-800ms	7.10094	570.84211	-2.42966	552.10526	15.93247
017	adv_er	49	P6	300-800ms	5.59941	564.89474	-3.33532	541.21053	13.67554
017	adv_er	50	P8	300-800ms	5.61929	514.78947	-3.40066	596.05263	13.68559
017	adv_er	51	PO7	300-800ms	5.37381	603.89474	-3.60049	508.52632	14.60099
017	adv_er	52	PO5	300-800ms	5.41089	604.57895	-3.54775	516.68421	14.59823
017	adv_er	53	PO3	300-800ms	4.90439	613.15789	-4.57645	498.89474	13.83342
017	adv_er	54	POZ	300-800ms	6.10905	554.15789	-3.31407	558.63158	14.24724
017	adv_er	55	PO4	300-800ms	5.46073	592.00000	-2.34739	534.57895	12.80866
017	adv_er	56	PO6	300-800ms	5.44863	590.89474	-2.37542	534.36842	12.83042
017	adv_er	57	PO8	300-800ms	5.28783	588.21053	-2.39088	534.63158	12.56591
017	adv_er	58	O1	300-800ms	5.03600	541.00000	-4.79711	522.00000	15.12987
017	adv_er	59	OZ	300-800ms	6.37476	540.42105	-2.75292	542.73684	14.88114
017	adv_er	60	O2	300-800ms	5.41839	569.73684	-2.85346	576.94737	13.63033
018	adv_er	1	FP1	300-800ms	-2.22605	544.64865	-14.31786	585.18919	10.07654
018	adv_er	2	FPZ	300-800ms	-2.42886	554.91892	-14.23852	601.78378	9.90544
018	adv_er	3	FP2	300-800ms	-1.37742	544.32432	-12.49763	586.86486	10.36130
018	adv_er	4	AF3	300-800ms	-2.28525	554.59459	-15.77562	580.91892	11.60759
018	adv_er	5	AF4	300-800ms	-2.81342	557.78378	-16.35664	563.72973	11.05680
018	adv_er	6	F7	300-800ms	-1.47161	507.89189	-12.47736	604.48649	9.89047
018	adv_er	7	F5	300-800ms	-1.38683	509.35135	-12.87265	592.54054	10.43767
018	adv_er	8	F3	300-800ms	-1.21068	501.40541	-15.25206	577.08108	13.38311
018	adv_er	9	F1	300-800ms	-1.74759	526.75676	-16.42247	560.10811	13.56233
018	adv_er	10	FZ	300-800ms	-1.53621	544.75676	-16.69068	535.29730	14.36520
018	adv_er	11	F2	300-800ms	-1.08326	562.37838	-15.82409	540.59459	14.33753
018	adv_er	12	F4	300-800ms	-0.73940	556.00000	-13.88095	552.54054	13.31712
018	adv_er	13	F6	300-800ms	-0.55362	543.78378	-11.87594	556.59459	11.39573
018	adv_er	14	F8	300-800ms	-1.13613	554.48649	-10.93268	551.72973	8.90952
018	adv_er	15	FT7	300-800ms	-0.00000	552.00000	-0.00000	515.78378	0.00000
018	adv_er	16	FC5	300-800ms	-1.02891	481.78378	-12.37787	576.91892	10.24754
018	adv_er	17	FC3	300-800ms	-0.42607	457.94595	-14.19933	572.00000	13.13576
018	adv_er	18	FC1	300-800ms	-0.22011	508.00000	-15.37149	563.08108	15.09159
018	adv_er	19	FCZ	300-800ms	0.30028	558.16216	-15.71588	544.48649	16.71390
018	adv_er	20	FC2	300-800ms	1.76225	545.24324	-13.64920	552.37838	17.59380
018	adv_er	21	FC4	300-800ms	0.84686	519.67568	-12.59443	559.35135	15.15557
018	adv_er	22	FC6	300-800ms	-0.14238	550.59459	-11.61835	553.67568	11.68248
018	adv_er	23	FT8	300-800ms	0.00000	617.56757	-0.00000	554.21622	0.00000
018	adv_er	24	T7	300-800ms	-0.68733	519.51351	-10.45939	570.81081	8.57554
018	adv_er	25	C5	300-800ms	-0.53353	502.32432	-12.54532	569.78378	10.93391
018	adv_er	26	C3	300-800ms	0.56750	493.02703	-13.48273	552.00000	13.79305
018	adv_er	27	C1	300-800ms	1.29627	531.45946	-14.59042	550.64865	16.25104
018	adv_er	28	CZ	300-800ms	1.38393	547.94595	-16.17299	560.43243	17.90692
018	adv_er	29	C2	300-800ms	2.72895	589.94595	-14.33637	572.00000	19.51282
018	adv_er	30	C4	300-800ms	1.81125	614.59459	-13.84978	561.62162	17.10617
018	adv_er	31	C6	300-800ms	0.80185	557.08108	-11.82027	562.75676	12.82765
018	adv_er	32	T8	300-800ms	0.22693	564.05405	-9.90933	542.00000	9.89220
018	adv_er	33	TP7	300-800ms	0.33708	505.02703	-9.30718	560.91892	9.63979
018	adv_er	34	CP5	300-800ms	0.14837	512.75676	-11.42405	564.00000	11.20511
018	adv_er	35	CP3	300-800ms	1.77140	532.81081	-12.82302	546.43243	15.43156
018	adv_er	36	CP1	300-800ms	1.96401	539.62162	-14.79177	536.97297	17.20732
018	adv_er	37	CPZ	300-800ms	2.60627	539.94595	-15.64383	546.91892	19.01589
018	adv_er	38	CP2	300-800ms	3.16183	621.62162	-15.64924	543.29730	20.17063
018	adv_er	39	CP4	300-800ms	2.05779	637.78378	-14.97905	546.70270	17.72967
018	adv_er	40	CP6	300-800ms	1.98442	599.40541	-11.80486	532.27027	15.00377
018	adv_er	41	TP8	300-800ms	1.12454	581.89189	-9.59370	559.72973	11.52024
018	adv_er	42	P7	300-800ms	1.51514	553.24324	-7.65737	541.29730	10.95455
018	adv_er	43	P5	300-800ms	2.48477	550.32432	-9.21726	545.13514	13.89768
018	adv_er	44	P3	300-800ms	2.12544	550.21622	-12.04724	537.51351	15.69378
018	adv_er	45	P1	300-800ms	3.59838	547.89189	-13.25114	562.70270	18.81557
018	adv_er	46	PZ	300-800ms	3.18138	572.59459	-15.05209	547.08108	19.02172
018	adv_er	47	P2	300-800ms	2.61801	636.59459	-16.21878	537.62162	18.59914
018	adv_er	48	P4	300-800ms	1.68452	676.91892	-14.65857	537.35135	16.14417
018	adv_er	49	P6	300-800ms	1.66679	659.45946	-14.36895	534.64865	15.85489
018	adv_er	50	P8	300-800ms	1.35323	603.35135	-9.90597	548.81081	11.98404
018	adv_er	51	PO7	300-800ms	3.37227	569.08108	-6.17749	556.59459	12.69264
018	adv_er	52	PO5	300-800ms	3.35030	578.32432	-6.17507	561.29730	12.68319
018	adv_er	53	PO3	300-800ms	3.35832	580.05405	-6.21508	553.56757	12.69742
018	adv_er	54	POZ	300-800ms	2.85517	593.62162	-12.02006	566.43243	16.24108
018	adv_er	55	PO4	300-800ms	1.22790	644.70270	-12.06033	538.48649	13.10838
018	adv_er	56	PO6	300-800ms	1.26200	645.56757	-11.50482	544.59459	12.68125
018	adv_er	57	PO8	300-800ms	1.39949	645.13514	-10.38093	566.27027	12.09217
018	adv_er	58	O1	300-800ms	1.46561	578.43243	-7.91766	539.89189	11.59893
018	adv_er	59	OZ	300-800ms	0.96480	606.32432	-10.49582	588.70270	12.04631
018	adv_er	60	O2	300-800ms	1.87418	577.29730	-11.94030	573.13514	15.43286
019	adv_er	1	FP1	300-800ms	-0.00000	533.33333	-0.00000	572.38095	0.00000
019	adv_er	2	FPZ	300-800ms	-5.69951	549.47619	-24.92652	565.28571	12.95711
019	adv_er	3	FP2	300-800ms	-6.63137	521.14286	-27.82771	566.42857	13.95704
019	adv_er	4	AF3	300-800ms	-6.08468	544.47619	-27.17613	578.09524	14.09009
019	adv_er	5	AF4	300-800ms	-6.68570	544.85714	-29.32326	564.09524	14.94847
019	adv_er	6	F7	300-800ms	-2.44465	534.28571	-16.78801	596.80952	11.77910
019	adv_er	7	F5	300-800ms	-3.39943	534.14286	-21.65068	571.23810	13.78030
019	adv_er	8	F3	300-800ms	-5.43039	560.71429	-27.81270	558.85714	15.31714
019	adv_er	9	F1	300-800ms	-5.42144	560.71429	-27.75275	558.61905	15.37570
019	adv_er	10	FZ	300-800ms	-6.11429	545.33333	-30.23603	570.23810	16.45620
019	adv_er	11	F2	300-800ms	-6.43356	545.80952	-31.26194	548.33333	16.87901
019	adv_er	12	F4	300-800ms	-6.72387	537.80952	-30.92236	552.71429	16.29540
019	adv_er	13	F6	300-800ms	-0.00000	550.38095	-0.00000	571.38095	0.00000
019	adv_er	14	F8	300-800ms	-0.00000	529.38095	-0.00000	608.19048	0.00000
019	adv_er	15	FT7	300-800ms	-2.22246	521.23810	-18.68850	579.90476	13.23223
019	adv_er	16	FC5	300-800ms	-2.79415	536.66667	-19.10403	549.90476	12.43747
019	adv_er	17	FC3	300-800ms	-4.00419	537.71429	-23.41074	563.76190	13.98774
019	adv_er	18	FC1	300-800ms	-4.33944	536.47619	-26.44740	564.23810	16.22791
019	adv_er	19	FCZ	300-800ms	-4.14378	528.09524	-28.14837	568.90476	18.21003
019	adv_er	20	FC2	300-800ms	-4.39524	532.04762	-28.31008	579.47619	17.66617
019	adv_er	21	FC4	300-800ms	-4.03292	526.85714	-26.31565	562.33333	16.74741
019	adv_er	22	FC6	300-800ms	-4.05964	545.33333	-22.58700	580.47619	13.47271
019	adv_er	23	FT8	300-800ms	0.00000	640.28571	-0.00000	541.47619	0.00000
019	adv_er	24	T7	300-800ms	-3.04611	551.33333	-16.00909	579.00000	9.09656
019	adv_er	25	C5	300-800ms	-2.15537	538.76190	-18.18784	551.09524	13.12763
019	adv_er	26	C3	300-800ms	-2.75115	523.57143	-21.42745	563.09524	14.63043
019	adv_er	27	C1	300-800ms	-2.59265	523.52381	-24.34598	556.19048	17.06572
019	adv_er	28	CZ	300-800ms	-2.11323	531.28571	-26.61768	572.28571	19.97370
019	adv_er	29	C2	300-800ms	-1.79396	534.38095	-25.36530	575.66667	19.40214
019	adv_er	30	C4	300-800ms	-2.27809	540.38095	-24.38837	577.90476	17.82357
019	adv_er	31	C6	300-800ms	-2.56951	541.90476	-21.69417	549.14286	15.26889
019	adv_er	32	T8	300-800ms	-2.59658	542.00000	-21.59400	537.09524	14.53917
019	adv_er	33	TP7	300-800ms	-1.97034	587.42857	-14.91482	508.00000	9.74716
019	adv_er	34	CP5	300-800ms	-1.49644	572.52381	-17.54875	531.76190	13.50317
019	adv_er	35	CP3	300-800ms	-1.27430	553.80952	-19.89671	551.19048	16.49870
019	adv_er	36	CP1	300-800ms	-1.01507	558.42857	-21.84316	557.76190	18.54990
019	adv_er	37	CPZ	300-800ms	-0.89607	531.38095	-24.51663	559.90476	20.68625
019	adv_er	38	CP2	300-800ms	0.11373	538.95238	-22.09216	561.23810	20.32677
019	adv_er	39	CP4	300-800ms	0.04163	557.57143	-21.14408	548.76190	19.43553
019	adv_er	40	CP6	300-800ms	0.18226	572.66667	-18.95819	572.19048	17.10043
019	adv_er	41	TP8	300-800ms	0.76388	626.66667	-15.44168	545.66667	14.69977
019	adv_er	42	P7	300-800ms	0.53433	654.09524	-13.65349	446.28571	13.54193
019	adv_er	43	P5	300-800ms	1.10566	613.38095	-15.85101	544.33333	16.74361
019	adv_er	44	P3	300-800ms	0.89311	569.09524	-17.69464	558.76190	18.76676
019	adv_er	45	P1	300-800ms	1.69679	536.33333	-18.63649	555.66667	21.04550
019	adv_er	46	PZ	300-800ms	1.72438	527.19048	-18.57672	556.42857	21.12344
019	adv_er	47	P2	300-800ms	2.32180	542.28571	-18.07362	567.57143	21.30421
019	adv_er	48	P4	300-800ms	2.41782	561.04762	-17.35176	573.90476	20.70511
019	adv_er	49	P6	300-800ms	2.42516	614.80952	-16.96654	554.90476	19.57154
019	adv_er	50	P8	300-800ms	3.11167	648.52381	-15.19949	514.57143	17.41560
019	adv_er	51	PO7	300-800ms	2.58248	644.85714	-10.04499	496.76190	14.15633
019	adv_er	52	PO5	300-800ms	3.47033	603.90476	-12.82231	555.33333	18.44398
019	adv_er	53	PO3	300-800ms	3.44289	603.33333	-12.90518	554.28571	18.59270
019	adv_er	54	POZ	300-800ms	4.34720	522.42857	-13.13000	579.57143	21.49679
019	adv_er	55	PO4	300-800ms	5.52099	633.28571	-13.08639	583.47619	22.44799
019	adv_er	56	PO6	300-800ms	5.53244	628.66667	-13.10769	593.19048	22.47300
019	adv_er	57	PO8	300-800ms	5.48600	633.28571	-13.15010	583.66667	22.39244
019	adv_er	58	O1	300-800ms	3.33156	558.52381	-7.94377	575.19048	14.81699
019	adv_er	59	OZ	300-800ms	3.90106	516.28571	-7.20418	604.00000	15.99862
019	adv_er	60	O2	300-800ms	3.95825	611.19048	-8.47728	579.47619	15.81199
01	adv_er	1	FP1	300-800ms	-2.14634	514.82353	-16.87829	572.47059	8.09963
01	adv_er	2	FPZ	300-800ms	-1.22019	506.82353	-16.86787	580.58824	9.63059
01	adv_er	3	FP2	300-800ms	-1.97148	506.94118	-18.05373	601.00000	9.08618
01	adv_er	4	AF3	300-800ms	-0.52538	503.58824	-15.67308	591.82353	11.33540
01	adv_er	5	AF4	300-800ms	-0.00382	495.76471	-17.18267	610.00000	12.60120
01	adv_er	6	F7	300-800ms	-0.46827	518.82353	-12.40170	570.88235	9.27315
01	adv_er	7	F5	300-800ms	0.17921	529.00000	-12.55782	584.41176	10.48436
01	adv_er	8	F3	300-800ms	0.42525	507.00000	-13.92365	580.94118	12.04084
01	adv_er	9	F1	300-800ms	0.18567	506.94118	-15.94832	599.35294	13.54942
01	adv_er	10	FZ	300-800ms	0.24647	515.88235	-15.90406	599.29412	13.72813
01	adv_er	11	F2	300-800ms	0.63247	484.11765	-16.70525	607.47059	14.91165
01	adv_er	12	F4	300-800ms	0.20193	495.52941	-16.96661	609.35294	13.16393
01	adv_er	13	F6	300-800ms	-0.94449	512.41176	-17.75488	602.88235	10.42919
01	adv_er	14	F8	300-800ms	-1.07163	512.41176	-17.92474	613.70588	10.30554
01	adv_er	15	FT7	300-800ms	1.52744	505.47059	-9.73050	566.47059	12.62096
01	adv_er	16	FC5	300-800ms	1.75486	508.70588	-9.91153	573.05882	12.09705
01	adv_er	17	FC3	300-800ms	2.30242	530.35294	-10.87912	587.88235	13.60026
01	adv_er	18	FC1	300-800ms	0.72723	540.82353	-14.54852	580.94118	13.83277
01	adv_er	19	FCZ	300-800ms	0.67321	491.35294	-15.71346	590.76471	14.78449
01	adv_er	20	FC2	300-800ms	1.33724	481.00000	-15.13039	615.82353	15.42202
01	adv_er	21	FC4	300-800ms	1.04602	511.05882	-15.80225	560.41176	14.18951
01	adv_er	22	FC6	300-800ms	1.08590	509.05882	-15.47136	577.88235	12.82860
01	adv_er	23	FT8	300-800ms	0.15609	505.82353	-16.21317	623.41176	10.90040
01	adv_er	24	T7	300-800ms	-0.00000	448.41176	-0.00000	682.17647	0.00000
01	adv_er	25	C5	300-800ms	2.59534	558.94118	-7.50097	526.41176	12.27802
01	adv_er	26	C3	300-800ms	2.45643	545.05882	-11.65792	581.11765	15.04332
01	adv_er	27	C1	300-800ms	2.49108	545.23529	-11.71111	568.58824	15.05652
01	adv_er	28	CZ	300-800ms	2.57849	516.52941	-12.95060	571.82353	16.06988
01	adv_er	29	C2	300-800ms	3.05621	536.23529	-12.80019	585.76471	16.81850
01	adv_er	30	C4	300-800ms	4.32625	519.76471	-11.15877	580.94118	17.37055
01	adv_er	31	C6	300-800ms	2.26790	538.35294	-13.29385	556.94118	13.84231
01	adv_er	32	T8	300-800ms	1.96288	505.05882	-13.46110	593.05882	13.04293
01	adv_er	33	TP7	300-800ms	1.52424	592.41176	-6.55427	482.58824	10.02198
01	adv_er	34	CP5	300-800ms	4.21130	630.29412	-5.84400	478.11765	14.16827
01	adv_er	35	CP3	300-800ms	5.27274	584.29412	-6.58968	518.58824	16.62614
01	adv_er	36	CP1	300-800ms	4.60531	567.76471	-8.96139	519.76471	17.39865
01	adv_er	37	CPZ	300-800ms	3.35190	531.88235	-11.39487	527.23529	16.51569
01	adv_er	38	CP2	300-800ms	4.90014	531.82353	-9.69843	538.41176	18.28441
01	adv_er	39	CP4	300-800ms	4.94740	564.41176	-8.24705	511.35294	16.86926
01	adv_er	40	CP6	300-800ms	1.69412	578.52941	-10.66509	523.41176	11.93120
01	adv_er	41	TP8	300-800ms	1.89850	564.23529	-11.38271	525.00000	11.17649
01	adv_er	42	P7	300-800ms	3.61450	639.23529	-5.43641	500.94118	14.57803
01	adv_er	43	P5	300-800ms	4.28672	652.11765	-6.13880	502.00000	15.48400
01	adv_er	44	P3	300-800ms	4.77698	657.23529	-6.18721	474.52941	16.40067
01	adv_er	45	P1	300-800ms	5.31414	578.17647	-6.67537	509.35294	17.19314
01	adv_er	46	PZ	300-800ms	6.13680	574.76471	-6.17747	512.05882	18.00831
01	adv_er	47	P2	300-800ms	5.13676	593.35294	-7.65957	466.70588	16.99203
01	adv_er	48	P4	300-800ms	4.84153	681.29412	-8.04494	439.35294	16.80909
01	adv_er	49	P6	300-800ms	4.83090	673.17647	-7.44478	463.70588	16.28660
01	adv_er	50	P8	300-800ms	4.23798	623.82353	-7.59316	472.82353	13.22854
01	adv_er	51	PO7	300-800ms	2.70934	618.41176	-6.22308	549.17647	17.38957
01	adv_er	52	PO5	300-800ms	2.77493	621.35294	-6.20428	541.05882	17.47259
01	adv_er	53	PO3	300-800ms	3.20237	600.35294	-5.86116	542.58824	17.32187
01	adv_er	54	POZ	300-800ms	5.06993	602.35294	-4.77281	539.23529	15.42485
01	adv_er	55	PO4	300-800ms	2.51932	666.94118	-8.59409	422.17647	12.80656
01	adv_er	56	PO6	300-800ms	2.55526	671.23529	-8.58544	423.35294	12.87792
01	adv_er	57	PO8	300-800ms	-0.00000	542.35294	-0.00000	548.58824	0.00000
01	adv_er	58	O1	300-800ms	2.68372	567.05882	-5.52078	551.88235	21.45177
01	adv_er	59	OZ	300-800ms	2.96562	589.94118	-5.36190	539.47059	16.91004
01	adv_er	60	O2	300-800ms	2.50824	673.00000	-8.62984	422.29412	12.81390
02	adv_er	1	FP1	300-800ms	-1.80513	473.03704	-15.88184	635.85185	13.21926
02	adv_er	2	FPZ	300-800ms	-1.57190	434.81481	-15.85670	623.18519	13.17455
02	adv_er	3	FP2	300-800ms	-2.43319	461.70370	-16.99955	591.25926	12.81736
02	adv_er	4	AF3	300-800ms	-2.52675	495.48148	-18.41081	593.62963	14.18423
02	adv_er	5	AF4	300-800ms	-1.16485	469.40741	-17.41880	610.22222	14.76483
02	adv_er	6	F7	300-800ms	-3.13372	504.44444	-16.09483	608.51852	10.53106
02	adv_er	7	F5	300-800ms	-2.46042	506.00000	-17.59621	622.96296	14.02382
02	adv_er	8	F3	300-800ms	-1.31642	496.59259	-17.94999	640.51852	16.63739
02	adv_er	9	F1	300-800ms	-1.37648	488.66667	-17.98903	631.11111	16.55034
02	adv_er	10	FZ	300-800ms	-0.46520	475.77778	-17.07683	615.77778	16.68343
02	adv_er	11	F2	300-800ms	-0.18704	467.70370	-16.34942	626.81481	16.42669
02	adv_er	12	F4	300-800ms	-1.53291	466.00000	-18.38012	605.33333	15.08263
02	adv_er	13	F6	300-800ms	0.26702	442.74074	-16.89523	614.81481	17.25783
02	adv_er	14	F8	300-800ms	-0.33241	437.48148	-14.83477	584.96296	13.98469
02	adv_er	15	FT7	300-800ms	-3.58267	499.85185	-17.35563	636.14815	10.74151
02	adv_er	16	FC5	300-800ms	-3.20057	505.25926	-16.75572	624.59259	12.09479
02	adv_er	17	FC3	300-800ms	-0.70813	490.66667	-16.43943	610.96296	16.18946
02	adv_er	18	FC1	300-800ms	-0.12110	502.74074	-15.49374	621.03704	16.14422
02	adv_er	19	FCZ	300-800ms	-0.18364	479.92593	-16.21673	633.03704	16.00843
02	adv_er	20	FC2	300-800ms	0.38439	478.96296	-15.56317	600.44444	15.62260
02	adv_er	21	FC4	300-800ms	-0.26022	474.81481	-17.57979	619.03704	17.01328
02	adv_er	22	FC6	300-800ms	-2.00535	483.33333	-18.70839	581.77778	15.39953
02	adv_er	23	FT8	300-800ms	0.26013	464.66667	-14.94554	597.48148	15.01220
02	adv_er	24	T7	300-800ms	-3.30664	519.62963	-14.81189	598.07407	8.82076
02	adv_er	25	C5	300-800ms	-1.93804	500.44444	-14.99504	601.77778	12.36816
02	adv_er	26	C3	300-800ms	-1.30654	484.66667	-16.38736	592.44444	14.50906
02	adv_er	27	C1	300-800ms	0.27096	521.11111	-15.01650	621.11111	15.87971
02	adv_er	28	CZ	300-800ms	2.95493	514.14815	-13.52214	586.88889	19.23335
02	adv_er	29	C2	300-800ms	1.20630	529.25926	-15.53526	600.66667	17.00910
02	adv_er	30	C4	300-800ms	-0.69130	531.85185	-19.61099	589.55556	16.29200
02	adv_er	31	C6	300-800ms	0.84076	492.37037	-16.80060	608.22222	17.58161
02	adv_er	32	T8	300-800ms	-0.21606	534.66667	-17.24082	565.18519	14.83117
02	adv_er	33	TP7	300-800ms	-1.70984	577.85185	-12.65309	525.33333	10.17458
02	adv_er	34	CP5	300-800ms	-0.18818	534.66667	-12.92248	581.77778	14.20209
02	adv_er	35	CP3	300-800ms	-2.67351	555.70370	-18.09490	565.85185	13.46744
02	adv_er	36	CP1	300-800ms	-0.20857	570.51852	-16.90926	540.29630	17.47641
02	adv_er	37	CPZ	300-800ms	2.15511	512.59259	-13.94792	577.25926	18.32833
02	adv_er	38	CP2	300-800ms	1.88671	566.59259	-16.91862	566.44444	19.59740
02	adv_er	39	CP4	300-800ms	2.86232	567.62963	-14.97477	558.22222	18.50017
02	adv_er	40	CP6	300-800ms	1.17344	563.11111	-16.41765	591.62963	18.11677
02	adv_er	41	TP8	300-800ms	2.83179	598.00000	-11.04205	531.25926	16.19905
02	adv_er	42	P7	300-800ms	0.57838	613.18519	-11.37703	503.62963	13.03980
02	adv_er	43	P5	300-800ms	1.23815	573.25926	-12.89584	539.48148	16.52198
02	adv_er	44	P3	300-800ms	1.32096	573.33333	-12.80440	539.62963	16.54498
02	adv_er	45	P1	300-800ms	2.41638	570.88889	-13.83188	539.18519	18.82656
02	adv_er	46	PZ	300-800ms	1.50758	596.81481	-16.05611	541.92593	17.86971
02	adv_er	47	P2	300-800ms	2.97853	534.07407	-15.48747	575.25926	19.79070
02	adv_er	48	P4	300-800ms	6.34893	623.62963	-11.90086	573.77778	21.95347
02	adv_er	49	P6	300-800ms	3.02115	567.40741	-14.82799	558.29630	18.63100
02	adv_er	50	P8	300-800ms	2.88631	594.59259	-11.02377	531.48148	16.31927
02	adv_er	51	PO7	300-800ms	0.89809	621.03704	-11.81071	509.03704	13.73328
02	adv_er	52	PO5	300-800ms	0.86239	614.14815	-11.91471	533.03704	13.74388
02	adv_er	53	PO3	300-800ms	1.77852	631.48148	-12.89042	528.66667	16.81047
02	adv_er	54	POZ	300-800ms	3.90705	597.55556	-12.48822	506.07407	20.08165
02	adv_er	55	PO4	300-800ms	7.80800	647.11111	-9.55348	494.81481	23.18641
02	adv_er	56	PO6	300-800ms	7.73689	646.88889	-9.58340	494.88889	23.13525
02	adv_er	57	PO8	300-800ms	7.76943	644.00000	-9.58190	491.18519	23.15770
02	adv_er	58	O1	300-800ms	2.80798	628.96296	-11.15697	507.55556	16.22810
02	adv_er	59	OZ	300-800ms	4.86601	635.77778	-8.60480	530.59259	19.53193
02	adv_er	60	O2	300-800ms	7.78213	646.81481	-9.62700	491.03704	23.15125
03	adv_er	1	FP1	300-800ms	-4.16732	524.81081	-16.42616	604.81081	9.49801
03	adv_er	2	FPZ	300-800ms	-4.06384	528.10811	-15.35560	599.40541	8.76098
03	adv_er	3	FP2	300-800ms	-4.06315	513.51351	-16.56579	593.13514	9.07954
03	adv_er	4	AF3	300-800ms	-3.73738	515.78378	-16.85718	613.45946	11.14443
03	adv_er	5	AF4	300-800ms	-3.82786	495.67568	-16.67074	594.10811	10.28697
03	adv_er	6	F7	300-800ms	-1.83086	515.51351	-14.68352	606.43243	12.72387
03	adv_er	7	F5	300-800ms	-3.31100	535.02703	-18.38948	603.72973	13.30470
03	adv_er	8	F3	300-800ms	-3.31527	526.75676	-18.45065	598.59459	13.37816
03	adv_er	9	F1	300-800ms	-3.30817	533.72973	-18.41435	604.64865	13.33994
03	adv_er	10	FZ	300-800ms	-3.34861	533.67568	-18.51901	604.64865	13.33755
03	adv_er	11	F2	300-800ms	-3.07994	511.08108	-17.50072	583.62162	13.05223
03	adv_er	12	F4	300-800ms	-3.10389	505.56757	-17.56780	582.32432	12.93678
03	adv_er	13	F6	300-800ms	-3.04659	505.67568	-17.49489	592.21622	13.07218
03	adv_er	14	F8	300-800ms	-3.97705	539.72973	-17.68469	572.81081	10.11766
03	adv_er	15	FT7	300-800ms	-1.26458	530.91892	-13.37306	585.35135	11.89209
03	adv_er	16	FC5	300-800ms	-0.51172	528.54054	-13.42155	590.10811	13.17028
03	adv_er	17	FC3	300-800ms	0.55694	537.83784	-13.66897	582.32432	15.53029
03	adv_er	18	FC1	300-800ms	-1.98313	522.64865	-17.68090	593.51351	14.59620
03	adv_er	19	FCZ	300-800ms	-1.77529	506.05405	-19.00141	595.40541	16.91088
03	adv_er	20	FC2	300-800ms	-0.88567	495.51351	-17.21296	587.29730	17.07318
03	adv_er	21	FC4	300-800ms	0.31788	503.89189	-14.19146	583.51351	16.23141
03	adv_er	22	FC6	300-800ms	-0.63781	503.02703	-13.34606	563.72973	12.89679
03	adv_er	23	FT8	300-800ms	-1.39736	529.83784	-11.72115	593.67568	8.80099
03	adv_er	24	T7	300-800ms	0.34723	544.75676	-9.87444	559.78378	11.48031
03	adv_er	25	C5	300-800ms	1.81121	534.81081	-10.05673	546.86486	14.65518
03	adv_er	26	C3	300-800ms	2.93773	546.54054	-10.60431	551.67568	17.41379
03	adv_er	27	C1	300-800ms	2.29190	493.94595	-12.65240	584.43243	18.05940
03	adv_er	28	CZ	300-800ms	2.90252	482.16216	-13.82303	588.05405	20.86931
03	adv_er	29	C2	300-800ms	3.14180	482.48649	-12.38469	596.37838	20.03880
03	adv_er	30	C4	300-800ms	2.74077	518.32432	-10.94567	589.56757	17.89085
03	adv_er	31	C6	300-800ms	2.85770	529.62162	-8.97303	562.97297	15.16120
03	adv_er	32	T8	300-800ms	1.42953	540.16216	-8.89903	516.21622	11.35973
03	adv_er	33	TP7	300-800ms	2.80066	558.48649	-7.68016	507.83784	14.42490
03	adv_er	34	CP5	300-800ms	3.69891	600.86486	-8.16396	478.37838	17.00578
03	adv_er	35	CP3	300-800ms	4.53973	576.59459	-9.03593	478.00000	20.06793
03	adv_er	36	CP1	300-800ms	6.16144	542.10811	-8.98629	527.62162	22.10821
03	adv_er	37	CPZ	300-800ms	6.33793	533.89189	-10.44181	554.70270	23.75241
03	adv_er	38	CP2	300-800ms	6.80155	535.94595	-9.08379	557.35135	23.77636
03	adv_er	39	CP4	300-800ms	6.79683	579.94595	-7.90798	554.43243	22.22737
03	adv_er	40	CP6	300-800ms	6.73791	609.45946	-6.44824	523.35135	20.00636
03	adv_er	41	TP8	300-800ms	4.58489	617.29730	-6.49894	487.29730	15.49578
03	adv_er	42	P7	300-800ms	3.90831	651.56757	-7.47961	414.91892	16.53080
03	adv_er	43	P5	300-800ms	5.23307	665.83784	-11.64722	412.37838	22.58673
03	adv_er	44	P3	300-800ms	6.12120	666.91892	-10.45924	435.78378	23.39935
03	adv_er	45	P1	300-800ms	8.45899	571.67568	-8.51802	514.91892	25.54056
03	adv_er	46	PZ	300-800ms	10.19792	566.91892	-7.04356	561.35135	27.69215
03	adv_er	47	P2	300-800ms	10.25508	560.97297	-6.97071	561.24324	27.72075
03	adv_er	48	P4	300-800ms	10.15826	633.18919	-7.45516	514.97297	26.58655
03	adv_er	49	P6	300-800ms	12.60896	646.21622	-4.56221	535.13514	27.88482
03	adv_er	50	P8	300-800ms	8.18753	653.29730	-6.02928	517.35135	21.20509
03	adv_er	51	PO7	300-800ms	3.66938	648.37838	-6.37136	431.89189	13.61393
03	adv_er	52	PO5	300-800ms	3.71524	647.89189	-6.48838	430.16216	13.77995
03	adv_er	53	PO3	300-800ms	5.62177	637.89189	-7.43675	471.29730	18.04346
03	adv_er	54	POZ	300-800ms	8.63567	577.72973	-5.41478	548.32432	22.39964
03	adv_er	55	PO4	300-800ms	9.45758	657.13514	-6.20018	538.97297	23.62738
03	adv_er	56	PO6	300-800ms	11.52730	664.27027	-4.72728	561.35135	25.32706
03	adv_er	57	PO8	300-800ms	11.48812	664.37838	-4.74207	558.86486	25.26165
03	adv_er	58	O1	300-800ms	4.18205	604.97297	-5.12291	529.18919	13.26595
03	adv_er	59	OZ	300-800ms	3.99227	590.91892	-5.07245	543.18919	12.95860
03	adv_er	60	O2	300-800ms	7.66717	626.81081	-3.62845	541.02703	18.29243
04	adv_er	1	FP1	300-800ms	-3.86905	499.72973	-22.59216	684.86486	16.21198
04	adv_er	2	FPZ	300-800ms	-2.99778	500.00000	-22.79032	692.00000	18.10688
04	adv_er	3	FP2	300-800ms	-1.90150	493.94595	-21.97938	688.81081	18.82142
04	adv_er	4	AF3	300-800ms	-2.51738	505.02703	-20.39821	668.27027	16.59575
04	adv_er	5	AF4	300-800ms	-0.89441	494.59459	-19.75428	653.45946	18.83481
04	adv_er	6	F7	300-800ms	-1.26950	526.81081	-13.57262	629.89189	10.66215
04	adv_er	7	F5	300-800ms	0.46842	523.29730	-14.96860	648.86486	16.80192
04	adv_er	8	F3	300-800ms	0.40319	526.37838	-15.08478	654.16216	16.81595
04	adv_er	9	F1	300-800ms	0.39788	522.27027	-15.09245	654.10811	16.82190
04	adv_er	10	FZ	300-800ms	-1.18931	522.21622	-19.65614	635.45946	18.83799
04	adv_er	11	F2	300-800ms	-0.44204	503.35135	-18.87726	642.37838	19.34883
04	adv_er	12	F4	300-800ms	2.30317	477.94595	-15.55972	659.24324	20.75706
04	adv_er	13	F6	300-800ms	2.16418	472.86486	-14.17248	664.27027	18.26899
04	adv_er	14	F8	300-800ms	1.14415	474.75676	-13.93624	656.05405	15.43294
04	adv_er	15	FT7	300-800ms	-1.25796	536.16216	-13.57841	626.48649	10.74307
04	adv_er	16	FC5	300-800ms	0.50575	514.91892	-14.82653	641.08108	16.80720
04	adv_er	17	FC3	300-800ms	0.52302	536.64865	-14.86120	653.02703	16.86973
04	adv_er	18	FC1	300-800ms	2.43711	492.54054	-14.76438	632.54054	20.82686
04	adv_er	19	FCZ	300-800ms	2.49291	472.21622	-15.94861	642.59459	22.65002
04	adv_er	20	FC2	300-800ms	3.52844	454.32432	-14.43611	655.08108	23.00472
04	adv_er	21	FC4	300-800ms	4.70278	447.83784	-12.26221	655.13514	22.42944
04	adv_er	22	FC6	300-800ms	3.63145	468.37838	-10.95720	659.35135	18.06461
04	adv_er	23	FT8	300-800ms	2.02966	448.64865	-10.73948	645.35135	14.04244
04	adv_er	24	T7	300-800ms	0.68367	534.16216	-9.02748	611.83784	10.11521
04	adv_er	25	C5	300-800ms	2.80061	504.27027	-9.80673	635.62162	15.21269
04	adv_er	26	C3	300-800ms	4.46190	489.62162	-11.01099	626.10811	20.44056
04	adv_er	27	C1	300-800ms	5.30243	457.29730	-11.87020	623.18919	23.26487
04	adv_er	28	CZ	300-800ms	5.25367	458.16216	-12.52023	630.81081	23.96253
04	adv_er	29	C2	300-800ms	5.76322	451.45946	-11.46207	652.97297	23.91410
04	adv_er	30	C4	300-800ms	5.58731	456.27027	-10.84906	628.75676	22.60387
04	adv_er	31	C6	300-800ms	4.87333	455.89189	-8.69468	641.08108	18.28792
04	adv_er	32	T8	300-800ms	2.94442	486.86486	-8.37570	630.00000	13.18534
04	adv_er	33	TP7	300-800ms	4.40142	590.43243	-5.06761	560.00000	13.31510
04	adv_er	34	CP5	300-800ms	5.45499	551.67568	-6.25152	582.27027	17.00208
04	adv_er	35	CP3	300-800ms	7.19983	501.40541	-7.18318	625.83784	21.96915
04	adv_er	36	CP1	300-800ms	6.35732	496.75676	-9.19407	612.97297	22.55355
04	adv_er	37	CPZ	300-800ms	7.23449	468.32432	-9.33796	630.21622	24.26786
04	adv_er	38	CP2	300-800ms	7.44064	462.97297	-8.58014	627.18919	24.19887
04	adv_er	39	CP4	300-800ms	7.35143	483.08108	-7.46418	634.97297	22.82017
04	adv_er	40	CP6	300-800ms	6.72614	482.75676	-6.11562	612.10811	19.72235
04	adv_er	41	TP8	300-800ms	6.06253	552.97297	-3.05923	542.32432	14.99581
04	adv_er	42	P7	300-800ms	4.40878	591.94595	-5.08188	573.18919	13.40976
04	adv_er	43	P5	300-800ms	7.21184	534.91892	-4.30273	576.00000	18.71120
04	adv_er	44	P3	300-800ms	9.16872	509.35135	-4.29532	597.35135	22.92886
04	adv_er	45	P1	300-800ms	8.88697	485.51351	-5.94217	601.18919	23.97093
04	adv_er	46	PZ	300-800ms	8.25596	461.29730	-7.18477	611.08108	23.97061
04	adv_er	47	P2	300-800ms	8.22864	456.70270	-7.19834	610.97297	23.96661
04	adv_er	48	P4	300-800ms	8.33964	496.91892	-5.57563	639.94595	22.78580
04	adv_er	49	P6	300-800ms	7.77281	511.13514	-4.36059	601.78378	20.28761
04	adv_er	50	P8	300-800ms	6.07999	553.18919	-3.06877	538.64865	14.98599
04	adv_er	51	PO7	300-800ms	7.97462	562.05405	-3.86694	604.70270	19.42553
04	adv_er	52	PO5	300-800ms	7.99402	565.45946	-3.76317	597.29730	19.46536
04	adv_er	53	PO3	300-800ms	8.06736	565.94595	-3.78395	602.21622	19.61697
04	adv_er	54	POZ	300-800ms	8.69477	487.40541	-5.22851	603.62162	23.21531
04	adv_er	55	PO4	300-800ms	6.73296	542.70270	-3.64393	567.45946	16.97583
04	adv_er	56	PO6	300-800ms	6.72336	544.48649	-3.66379	570.37838	16.92185
04	adv_er	57	PO8	300-800ms	6.67345	555.08108	-3.58976	558.97297	16.77834
04	adv_er	58	O1	300-800ms	6.45743	549.35135	-4.36547	595.24324	17.38617
04	adv_er	59	OZ	300-800ms	6.29607	526.21622	-4.81218	611.72973	18.53485
04	adv_er	60	O2	300-800ms	6.69848	546.21622	-3.67077	571.40541	16.84169
05	adv_er	1	FP1	300-800ms	5.69657	531.21739	-16.88116	585.82609	26.01839
05	adv_er	2	FPZ	300-800ms	5.66051	531.21739	-16.84872	567.30435	26.00045
05	adv_er	3	FP2	300-800ms	5.99371	502.86957	-15.84152	576.26087	26.20015
05	adv_er	4	AF3	300-800ms	5.69591	531.30435	-16.70685	567.13043	25.81033
05	adv_er	5	AF4	300-800ms	6.39413	507.65217	-14.65836	560.60870	26.46480
05	adv_er	6	F7	300-800ms	3.53567	562.60870	-14.87860	536.34783	19.17063
05	adv_er	7	F5	300-800ms	4.75196	535.47826	-15.27067	548.26087	22.26022
05	adv_er	8	F3	300-800ms	4.78585	535.39130	-15.35559	548.00000	22.28854
05	adv_er	9	F1	300-800ms	5.28660	498.26087	-15.44731	543.73913	24.59878
05	adv_er	10	FZ	300-800ms	5.73031	481.56522	-15.08298	560.69565	25.48135
05	adv_er	11	F2	300-800ms	6.29542	525.04348	-14.44330	549.39130	26.32460
05	adv_er	12	F4	300-800ms	6.77018	522.78261	-12.28737	549.73913	25.14183
05	adv_er	13	F6	300-800ms	6.33641	512.17391	-11.86420	557.21739	23.41067
05	adv_er	14	F8	300-800ms	5.19082	505.73913	-12.20132	552.43478	20.25528
05	adv_er	15	FT7	300-800ms	1.78764	554.86957	-13.40302	580.69565	15.14440
05	adv_er	16	FC5	300-800ms	4.13107	582.95652	-11.03907	565.39130	18.11194
05	adv_er	17	FC3	300-800ms	5.59665	494.08696	-11.55252	551.21739	22.10665
05	adv_er	18	FC1	300-800ms	6.55309	512.95652	-12.10100	541.30435	24.70359
05	adv_er	19	FCZ	300-800ms	7.53503	492.52174	-12.80029	541.39130	26.60510
05	adv_er	20	FC2	300-800ms	7.39823	501.21739	-12.19131	557.04348	26.46567
05	adv_er	21	FC4	300-800ms	7.35018	487.56522	-10.56300	535.39130	25.06544
05	adv_er	22	FC6	300-800ms	5.96158	526.00000	-9.98403	534.52174	21.22413
05	adv_er	23	FT8	300-800ms	4.42115	495.91304	-11.32710	536.69565	18.00369
05	adv_er	24	T7	300-800ms	2.27263	590.26087	-9.25976	543.73913	13.29297
05	adv_er	25	C5	300-800ms	3.73743	553.30435	-9.81040	572.86957	17.03608
05	adv_er	26	C3	300-800ms	7.24895	588.95652	-10.14477	538.08696	23.70581
05	adv_er	27	C1	300-800ms	7.00389	531.21739	-10.39688	545.21739	24.29371
05	adv_er	28	CZ	300-800ms	6.70850	534.43478	-11.50216	555.56522	24.53230
05	adv_er	29	C2	300-800ms	7.67386	535.82609	-10.63433	546.17391	25.75233
05	adv_er	30	C4	300-800ms	8.64885	518.86957	-9.26261	527.47826	26.56556
05	adv_er	31	C6	300-800ms	7.00905	544.60870	-10.87084	533.56522	24.48161
05	adv_er	32	T8	300-800ms	4.15572	528.52174	-10.67702	498.00000	18.03126
05	adv_er	33	TP7	300-800ms	2.23548	571.73913	-10.88994	528.78261	15.05963
05	adv_er	34	CP5	300-800ms	3.62717	587.73913	-9.07980	539.56522	15.96052
05	adv_er	35	CP3	300-800ms	7.19840	584.26087	-8.20557	568.17391	22.66752
05	adv_er	36	CP1	300-800ms	8.76712	552.78261	-7.92009	513.47826	25.12095
05	adv_er	37	CPZ	300-800ms	7.94141	534.78261	-8.87297	542.60870	24.08303
05	adv_er	38	CP2	300-800ms	8.72897	544.00000	-8.63534	552.00000	25.30617
05	adv_er	39	CP4	300-800ms	8.61410	512.34783	-8.35628	538.34783	25.07060
05	adv_er	40	CP6	300-800ms	5.33160	553.82609	-8.65190	532.00000	19.50175
05	adv_er	41	TP8	300-800ms	3.60427	591.13043	-8.36801	526.52174	15.17980
05	adv_er	42	P7	300-800ms	3.22552	592.17391	-8.94138	461.65217	15.49429
05	adv_er	43	P5	300-800ms	3.56274	616.78261	-10.47626	516.86957	16.63254
05	adv_er	44	P3	300-800ms	5.38274	600.08696	-9.17441	545.21739	20.22764
05	adv_er	45	P1	300-800ms	7.27880	566.17391	-7.91889	491.73913	22.01392
05	adv_er	46	PZ	300-800ms	8.04815	537.65217	-6.33830	561.13043	22.51909
05	adv_er	47	P2	300-800ms	8.09556	529.82609	-7.63544	544.08696	22.61564
05	adv_er	48	P4	300-800ms	6.39255	555.13043	-9.16544	526.34783	20.79000
05	adv_er	49	P6	300-800ms	6.21151	585.21739	-8.03289	521.30435	19.78660
05	adv_er	50	P8	300-800ms	3.53760	591.13043	-8.49712	526.69565	15.13504
05	adv_er	51	PO7	300-800ms	4.42061	561.30435	-8.01040	532.86957	17.60906
05	adv_er	52	PO5	300-800ms	4.50497	570.60870	-7.93532	512.69565	17.63089
05	adv_er	53	PO3	300-800ms	4.51331	570.43478	-7.94037	518.00000	17.72233
05	adv_er	54	POZ	300-800ms	6.67840	517.21739	-6.71156	559.39130	20.54889
05	adv_er	55	PO4	300-800ms	4.48479	561.39130	-7.82606	529.91304	17.25628
05	adv_er	56	PO6	300-800ms	4.48136	561.39130	-7.88700	547.56522	17.24588
05	adv_er	57	PO8	300-800ms	4.43088	577.39130	-7.84619	529.82609	17.09761
05	adv_er	58	O1	300-800ms	4.48260	562.17391	-7.90976	518.95652	17.60465
05	adv_er	59	OZ	300-800ms	4.85511	454.43478	-7.73205	544.08696	19.32880
05	adv_er	60	O2	300-800ms	4.50746	547.13043	-7.85444	530.00000	17.21511
06	adv_er	1	FP1	300-800ms	-2.79243	528.10000	-14.34778	543.05000	8.28313
06	adv_er	2	FPZ	300-800ms	-2.54092	508.65000	-14.04948	560.10000	8.34316
06	adv_er	3	FP2	300-800ms	-2.54411	514.60000	-13.85830	548.20000	7.62081
06	adv_er	4	AF3	300-800ms	-1.56028	522.85000	-13.52244	569.95000	10.16923
06	adv_er	5	AF4	300-800ms	-1.38431	483.90000	-12.56529	553.60000	9.16691
06	adv_er	6	F7	300-800ms	-2.22537	521.05000	-11.45705	571.15000	6.40078
06	adv_er	7	F5	300-800ms	-1.13954	481.30000	-11.48801	583.60000	8.59110
06	adv_er	8	F3	300-800ms	-0.29465	489.55000	-12.20764	573.90000	11.01250
06	adv_er	9	F1	300-800ms	0.27819	472.15000	-12.37319	603.30000	12.35758
06	adv_er	10	FZ	300-800ms	0.04347	476.75000	-12.64958	622.40000	12.24849
06	adv_er	11	F2	300-800ms	0.36005	484.05000	-11.68785	575.35000	11.69859
06	adv_er	12	F4	300-800ms	0.51590	498.55000	-9.97312	549.90000	10.79835
06	adv_er	13	F6	300-800ms	0.52914	523.85000	-8.72295	525.55000	9.59810
06	adv_er	14	F8	300-800ms	-0.01322	531.45000	-9.35250	551.80000	8.02283
06	adv_er	15	FT7	300-800ms	-0.55833	502.10000	-8.03373	583.85000	6.50200
06	adv_er	16	FC5	300-800ms	0.11176	492.55000	-8.26649	595.70000	8.13023
06	adv_er	17	FC3	300-800ms	0.99762	458.05000	-9.39183	581.30000	10.56645
06	adv_er	18	FC1	300-800ms	1.60339	443.95000	-10.90952	597.40000	12.97743
06	adv_er	19	FCZ	300-800ms	2.41456	457.70000	-11.00057	606.15000	14.51539
06	adv_er	20	FC2	300-800ms	2.47369	451.85000	-9.94355	573.40000	13.86094
06	adv_er	21	FC4	300-800ms	2.13201	505.80000	-8.35120	551.85000	12.36118
06	adv_er	22	FC6	300-800ms	2.36383	506.10000	-6.88167	536.40000	11.19138
06	adv_er	23	FT8	300-800ms	0.29122	519.90000	-7.68396	539.30000	7.38454
06	adv_er	24	T7	300-800ms	0.69446	523.55000	-5.55109	571.05000	6.58802
06	adv_er	25	C5	300-800ms	1.98559	477.50000	-6.77678	587.70000	10.14160
06	adv_er	26	C3	300-800ms	2.47028	479.65000	-7.22833	573.35000	11.22428
06	adv_er	27	C1	300-800ms	3.47498	458.05000	-8.57739	611.25000	14.07322
06	adv_er	28	CZ	300-800ms	3.86190	474.35000	-9.37146	573.80000	15.32557
06	adv_er	29	C2	300-800ms	4.41027	483.40000	-7.84705	583.95000	15.43857
06	adv_er	30	C4	300-800ms	4.00411	484.95000	-6.54294	579.10000	14.05285
06	adv_er	31	C6	300-800ms	3.30988	572.70000	-5.24585	519.35000	11.80492
06	adv_er	32	T8	300-800ms	2.15971	560.25000	-6.91696	559.20000	10.65397
06	adv_er	33	TP7	300-800ms	2.82946	548.05000	-4.04112	511.25000	9.88671
06	adv_er	34	CP5	300-800ms	3.79728	514.20000	-4.54377	571.05000	11.49787
06	adv_er	35	CP3	300-800ms	4.27419	495.55000	-5.12893	580.00000	12.99412
06	adv_er	36	CP1	300-800ms	4.81953	477.50000	-6.99816	580.45000	15.24255
06	adv_er	37	CPZ	300-800ms	5.46063	502.15000	-6.69834	588.70000	16.31884
06	adv_er	38	CP2	300-800ms	5.26679	518.00000	-6.31768	570.90000	15.96843
06	adv_er	39	CP4	300-800ms	5.34183	555.35000	-4.76577	523.90000	15.28339
06	adv_er	40	CP6	300-800ms	4.64108	577.30000	-4.09301	523.90000	13.61931
06	adv_er	41	TP8	300-800ms	3.77513	607.00000	-4.85270	504.25000	12.55356
06	adv_er	42	P7	300-800ms	2.91239	547.90000	-3.84221	529.35000	9.92663
06	adv_er	43	P5	300-800ms	6.12496	527.40000	-2.59372	523.15000	14.63742
06	adv_er	44	P3	300-800ms	6.00302	530.25000	-3.39895	509.10000	15.21119
06	adv_er	45	P1	300-800ms	6.00762	510.55000	-4.86701	563.25000	16.10760
06	adv_er	46	PZ	300-800ms	5.60767	521.75000	-5.51721	557.80000	16.40228
06	adv_er	47	P2	300-800ms	6.04415	541.95000	-4.59970	535.70000	16.49685
06	adv_er	48	P4	300-800ms	6.58017	579.20000	-3.35501	523.35000	16.44811
06	adv_er	49	P6	300-800ms	6.76768	603.00000	-2.41004	478.50000	16.34699
06	adv_er	50	P8	300-800ms	4.58813	601.40000	-3.32975	451.60000	13.63355
06	adv_er	51	PO7	300-800ms	5.01851	562.25000	-2.45766	552.00000	14.20309
06	adv_er	52	PO5	300-800ms	5.12460	549.70000	-2.41193	548.25000	14.22698
06	adv_er	53	PO3	300-800ms	6.18664	493.10000	-2.73565	543.15000	15.29657
06	adv_er	54	POZ	300-800ms	5.44463	542.65000	-4.06151	537.90000	15.02755
06	adv_er	55	PO4	300-800ms	5.88369	599.55000	-3.21553	493.90000	15.10148
06	adv_er	56	PO6	300-800ms	5.89762	604.75000	-3.25187	495.55000	15.13706
06	adv_er	57	PO8	300-800ms	5.10637	622.45000	-3.93757	466.75000	14.28723
06	adv_er	58	O1	300-800ms	3.82781	530.55000	-5.10661	584.05000	14.30174
06	adv_er	59	OZ	300-800ms	3.56869	541.55000	-5.19189	544.70000	13.85444
06	adv_er	60	O2	300-800ms	3.97762	569.05000	-5.88506	553.75000	14.63647
07	adv_er	1	FP1	300-800ms	-3.24484	553.63636	-22.36259	548.66667	17.27428
07	adv_er	2	FPZ	300-800ms	-4.00640	554.24242	-23.82174	505.21212	17.56213
07	adv_er	3	FP2	300-800ms	-3.86642	531.27273	-23.96366	526.30303	17.23910
07	adv_er	4	AF3	300-800ms	-3.97506	547.51515	-22.99047	552.66667	16.80706
07	adv_er	5	AF4	300-800ms	-4.71259	559.33333	-25.55625	559.75758	16.87917
07	adv_er	6	F7	300-800ms	-4.96781	556.84848	-19.21243	516.54545	9.35904
07	adv_er	7	F5	300-800ms	-4.60411	578.06061	-20.97063	561.45455	12.12640
07	adv_er	8	F3	300-800ms	-4.74503	539.81818	-25.13015	569.87879	16.82813
07	adv_er	9	F1	300-800ms	-4.71058	546.54545	-24.99478	569.93939	16.83108
07	adv_er	10	FZ	300-800ms	-4.69065	546.54545	-25.05813	568.24242	16.85916
07	adv_er	11	F2	300-800ms	-4.71949	546.42424	-25.04983	568.30303	16.86201
07	adv_er	12	F4	300-800ms	-4.66350	546.48485	-24.98229	568.18182	16.94044
07	adv_er	13	F6	300-800ms	-3.33169	576.54545	-21.50134	557.33333	14.74161
07	adv_er	14	F8	300-800ms	-3.56662	559.69697	-20.39486	546.48485	12.82237
07	adv_er	15	FT7	300-800ms	-6.04961	595.51515	-19.28876	572.90909	7.01997
07	adv_er	16	FC5	300-800ms	-3.51888	580.06061	-21.00738	567.75758	12.32367
07	adv_er	17	FC3	300-800ms	-1.50283	566.42424	-23.01554	556.96970	18.88415
07	adv_er	18	FC1	300-800ms	-2.63771	561.39394	-25.41224	590.06061	19.14974
07	adv_er	19	FCZ	300-800ms	-2.64986	548.06061	-25.38108	589.93939	19.14574
07	adv_er	20	FC2	300-800ms	-1.55641	588.36364	-23.88272	565.15152	19.80595
07	adv_er	21	FC4	300-800ms	-1.59529	598.24242	-23.95127	565.03030	19.82615
07	adv_er	22	FC6	300-800ms	-3.02001	595.33333	-20.71891	569.27273	14.25034
07	adv_er	23	FT8	300-800ms	-3.29475	585.45455	-19.05201	560.90909	11.18898
07	adv_er	24	T7	300-800ms	-4.55568	566.66667	-19.36364	602.84848	9.83284
07	adv_er	25	C5	300-800ms	-1.99902	598.90909	-25.09067	574.30303	17.95418
07	adv_er	26	C3	300-800ms	-2.02306	598.84848	-25.24561	586.30303	17.96513
07	adv_er	27	C1	300-800ms	-1.15729	571.51515	-27.56255	579.69697	21.51748
07	adv_er	28	CZ	300-800ms	-2.25627	580.18182	-28.89060	570.12121	21.00573
07	adv_er	29	C2	300-800ms	-2.74352	593.75758	-29.52982	591.75758	20.11436
07	adv_er	30	C4	300-800ms	-1.81821	624.48485	-26.08093	568.96970	19.12365
07	adv_er	31	C6	300-800ms	-1.01482	606.96970	-20.93314	568.60606	16.45934
07	adv_er	32	T8	300-800ms	-3.31636	575.09091	-19.05818	560.78788	11.07585
07	adv_er	33	TP7	300-800ms	2.79997	589.69697	-11.20937	551.87879	16.45425
07	adv_er	34	CP5	300-800ms	0.14681	625.81818	-18.94644	571.09091	16.06924
07	adv_er	35	CP3	300-800ms	-1.56876	596.96970	-23.70385	581.87879	17.59408
07	adv_er	36	CP1	300-800ms	-1.91259	584.24242	-26.96638	591.33333	19.46998
07	adv_er	37	CPZ	300-800ms	-1.42729	617.27273	-27.78213	602.06061	20.28388
07	adv_er	38	CP2	300-800ms	-1.43205	617.27273	-27.74670	590.00000	20.28060
07	adv_er	39	CP4	300-800ms	-1.43579	617.39394	-27.75487	593.09091	20.31328
07	adv_er	40	CP6	300-800ms	0.22474	619.21212	-19.92725	583.87879	17.67602
07	adv_er	41	TP8	300-800ms	1.14424	601.63636	-14.16744	502.84848	13.94166
07	adv_er	42	P7	300-800ms	2.84002	589.57576	-11.14385	566.90909	16.41654
07	adv_er	43	P5	300-800ms	2.71170	601.81818	-16.17760	510.24242	20.22968
07	adv_er	44	P3	300-800ms	0.73435	585.45455	-19.63808	551.69697	19.28838
07	adv_er	45	P1	300-800ms	0.72362	582.30303	-19.60430	550.06061	19.20323
07	adv_er	46	PZ	300-800ms	0.72656	582.30303	-19.56296	551.69697	19.22920
07	adv_er	47	P2	300-800ms	0.09220	612.66667	-22.15993	556.30303	19.71956
07	adv_er	48	P4	300-800ms	-0.52550	623.45455	-22.96850	549.69697	18.63778
07	adv_er	49	P6	300-800ms	0.36103	658.12121	-19.99481	558.48485	18.04345
07	adv_er	50	P8	300-800ms	1.19899	601.63636	-14.07589	520.18182	14.01882
07	adv_er	51	PO7	300-800ms	4.65847	596.60606	-6.93639	517.87879	16.69785
07	adv_er	52	PO5	300-800ms	4.41875	595.15152	-7.34140	510.84848	16.45999
07	adv_er	53	PO3	300-800ms	4.39506	597.63636	-7.34297	509.81818	16.45172
07	adv_er	54	POZ	300-800ms	0.28623	633.15152	-17.35705	531.63636	17.14162
07	adv_er	55	PO4	300-800ms	4.06419	676.12121	-11.05676	457.81818	17.29437
07	adv_er	56	PO6	300-800ms	4.08093	672.54545	-11.11029	454.66667	17.32227
07	adv_er	57	PO8	300-800ms	4.03035	672.48485	-11.10840	457.81818	17.28319
07	adv_er	58	O1	300-800ms	4.35296	591.81818	-7.40278	510.78788	16.43212
07	adv_er	59	OZ	300-800ms	1.18488	612.72727	-11.86776	484.66667	14.33762
07	adv_er	60	O2	300-800ms	4.03860	672.60606	-11.06172	463.69697	17.27085
08	adv_er	1	FP1	300-800ms	-2.76609	504.55000	-11.27284	581.20000	6.23092
08	adv_er	2	FPZ	300-800ms	-2.57565	504.85000	-11.57800	586.70000	6.65374
08	adv_er	3	FP2	300-800ms	-2.65445	507.15000	-12.08291	560.05000	6.49617
08	adv_er	4	AF3	300-800ms	-1.98686	523.45000	-12.06625	577.05000	8.71859
08	adv_er	5	AF4	300-800ms	-2.36999	518.75000	-13.11833	556.35000	8.36256
08	adv_er	6	F7	300-800ms	-2.79245	569.25000	-11.15288	558.80000	5.43196
08	adv_er	7	F5	300-800ms	-2.33603	530.85000	-13.48650	600.40000	8.88103
08	adv_er	8	F3	300-800ms	-2.28306	530.10000	-13.41678	586.05000	8.95567
08	adv_er	9	F1	300-800ms	-2.27252	530.20000	-13.41609	587.85000	9.02975
08	adv_er	10	FZ	300-800ms	-1.71211	508.25000	-13.72282	585.35000	10.79732
08	adv_er	11	F2	300-800ms	-1.52230	504.70000	-13.10002	547.25000	9.97242
08	adv_er	12	F4	300-800ms	-1.50496	498.25000	-13.15941	561.80000	10.01971
08	adv_er	13	F6	300-800ms	-1.51917	508.00000	-13.16398	551.50000	10.05357
08	adv_er	14	F8	300-800ms	-1.09454	495.10000	-11.68594	551.30000	8.40321
08	adv_er	15	FT7	300-800ms	-1.18310	573.90000	-9.19422	603.20000	6.56802
08	adv_er	16	FC5	300-800ms	-2.32167	530.55000	-13.38922	586.25000	8.79349
08	adv_er	17	FC3	300-800ms	-1.29571	527.05000	-13.07517	564.30000	10.51121
08	adv_er	18	FC1	300-800ms	-1.84759	519.45000	-14.95078	582.50000	11.22220
08	adv_er	19	FCZ	300-800ms	-0.23506	496.40000	-13.89794	565.60000	13.36311
08	adv_er	20	FC2	300-800ms	-1.59791	515.05000	-15.09428	537.55000	11.35893
08	adv_er	21	FC4	300-800ms	-0.12950	505.50000	-13.99736	555.30000	12.59831
08	adv_er	22	FC6	300-800ms	0.11945	485.00000	-12.36520	553.95000	11.49664
08	adv_er	23	FT8	300-800ms	-0.00000	588.00000	-0.00000	611.85000	0.00000
08	adv_er	24	T7	300-800ms	-0.00000	561.80000	-0.00000	496.60000	0.00000
08	adv_er	25	C5	300-800ms	0.63020	533.90000	-9.00370	568.85000	10.10595
08	adv_er	26	C3	300-800ms	0.03909	519.60000	-12.00189	566.05000	11.99989
08	adv_er	27	C1	300-800ms	-0.13652	485.45000	-13.41669	557.25000	12.77917
08	adv_er	28	CZ	300-800ms	0.14302	490.80000	-14.13778	576.10000	13.60575
08	adv_er	29	C2	300-800ms	0.53811	505.75000	-13.88371	564.20000	13.96180
08	adv_er	30	C4	300-800ms	1.19764	499.90000	-13.46173	565.30000	14.29134
08	adv_er	31	C6	300-800ms	1.63284	486.85000	-11.91423	565.00000	13.94470
08	adv_er	32	T8	300-800ms	-0.00000	560.70000	-0.00000	490.45000	0.00000
08	adv_er	33	TP7	300-800ms	2.47306	590.85000	-6.13760	537.30000	11.64350
08	adv_er	34	CP5	300-800ms	2.35664	502.80000	-9.47129	567.55000	14.86885
08	adv_er	35	CP3	300-800ms	1.80945	508.65000	-10.65535	582.25000	14.41894
08	adv_er	36	CP1	300-800ms	1.09280	504.10000	-12.74542	577.30000	14.51697
08	adv_er	37	CPZ	300-800ms	0.69061	509.30000	-14.34112	538.90000	14.86059
08	adv_er	38	CP2	300-800ms	1.03604	493.85000	-13.61980	571.95000	14.71724
08	adv_er	39	CP4	300-800ms	2.08557	520.95000	-12.10987	567.25000	15.30524
08	adv_er	40	CP6	300-800ms	0.31361	500.15000	-12.69929	552.10000	12.66742
08	adv_er	41	TP8	300-800ms	2.08723	555.75000	-8.55750	552.75000	11.93438
08	adv_er	42	P7	300-800ms	4.67179	575.80000	-4.10477	546.55000	13.99952
08	adv_er	43	P5	300-800ms	2.40219	503.15000	-9.42748	568.40000	14.86949
08	adv_er	44	P3	300-800ms	2.35196	492.45000	-9.63381	567.55000	14.91664
08	adv_er	45	P1	300-800ms	1.50970	513.60000	-12.91380	554.60000	15.84909
08	adv_er	46	PZ	300-800ms	1.25253	495.55000	-14.14722	560.15000	16.02856
08	adv_er	47	P2	300-800ms	0.43747	521.80000	-14.40822	559.45000	14.63236
08	adv_er	48	P4	300-800ms	0.22810	553.90000	-13.60148	521.15000	13.53611
08	adv_er	49	P6	300-800ms	1.29402	600.20000	-12.25449	541.30000	14.08835
08	adv_er	50	P8	300-800ms	2.02828	633.05000	-7.77012	572.50000	11.05187
08	adv_er	51	PO7	300-800ms	3.39099	550.00000	-6.22846	573.00000	14.00869
08	adv_er	52	PO5	300-800ms	3.39682	512.60000	-6.45679	576.90000	14.26397
08	adv_er	53	PO3	300-800ms	1.63795	528.30000	-10.65951	593.25000	14.65635
08	adv_er	54	POZ	300-800ms	0.06101	494.25000	-13.50048	565.15000	13.66016
08	adv_er	55	PO4	300-800ms	-1.18422	564.50000	-13.45381	582.50000	10.86027
08	adv_er	56	PO6	300-800ms	0.19363	595.55000	-12.49278	572.10000	12.50446
08	adv_er	57	PO8	300-800ms	1.51571	617.80000	-8.77142	586.35000	11.19308
08	adv_er	58	O1	300-800ms	1.10905	504.70000	-8.18321	591.50000	11.25083
08	adv_er	59	OZ	300-800ms	-0.48868	520.55000	-9.95639	597.40000	9.09518
08	adv_er	60	O2	300-800ms	-1.17123	575.55000	-13.42315	579.25000	10.83995
09	adv_er	1	FP1	300-800ms	-1.35805	584.51282	-15.40314	539.07692	12.35044
09	adv_er	2	FPZ	300-800ms	-0.71303	547.43590	-15.31455	559.53846	13.37417
09	adv_er	3	FP2	300-800ms	-1.33083	562.30769	-16.01260	545.28205	13.15032
09	adv_er	4	AF3	300-800ms	-1.40898	561.64103	-16.94858	567.64103	13.96017
09	adv_er	5	AF4	300-800ms	-0.99193	568.92308	-17.69188	561.07692	15.63986
09	adv_er	6	F7	300-800ms	-0.52735	598.46154	-13.57908	510.56410	12.24206
09	adv_er	7	F5	300-800ms	0.17991	554.66667	-14.35902	538.51282	14.26665
09	adv_er	8	F3	300-800ms	-0.23929	534.97436	-16.46018	583.02564	16.01490
09	adv_er	9	F1	300-800ms	-0.68554	555.79487	-18.31735	588.76923	17.16531
09	adv_er	10	FZ	300-800ms	0.24939	532.41026	-18.45586	588.56410	18.70957
09	adv_er	11	F2	300-800ms	-0.24640	551.23077	-18.63035	583.33333	17.81343
09	adv_er	12	F4	300-800ms	0.36435	544.61538	-17.25755	577.02564	18.18605
09	adv_er	13	F6	300-800ms	1.27309	554.00000	-15.30086	572.30769	18.04541
09	adv_er	14	F8	300-800ms	-0.26932	555.43590	-15.26129	580.10256	14.86069
09	adv_er	15	FT7	300-800ms	1.75185	513.28205	-11.33288	565.53846	14.74330
09	adv_er	16	FC5	300-800ms	0.18793	559.79487	-14.35177	549.17949	14.19912
09	adv_er	17	FC3	300-800ms	1.56208	560.15385	-14.29741	580.87179	17.01142
09	adv_er	18	FC1	300-800ms	1.03679	506.35897	-16.98605	605.69231	18.94305
09	adv_er	19	FCZ	300-800ms	0.73491	498.71795	-18.43009	606.51282	19.51343
09	adv_er	20	FC2	300-800ms	1.63205	501.33333	-16.20737	614.61538	19.51874
09	adv_er	21	FC4	300-800ms	1.93810	501.58974	-14.38409	625.58974	18.82853
09	adv_er	22	FC6	300-800ms	0.45238	555.94872	-13.06099	593.74359	14.80970
09	adv_er	23	FT8	300-800ms	-1.80278	553.17949	-16.57731	581.69231	13.93533
09	adv_er	24	T7	300-800ms	0.00000	550.71795	-0.00000	616.71795	0.00000
09	adv_er	25	C5	300-800ms	2.99724	559.02564	-11.44266	546.61538	16.51489
09	adv_er	26	C3	300-800ms	2.88636	538.92308	-12.93712	584.61538	18.14753
09	adv_er	27	C1	300-800ms	3.21292	497.64103	-14.36981	629.74359	20.61646
09	adv_er	28	CZ	300-800ms	2.88900	492.05128	-15.86064	626.71795	21.11637
09	adv_er	29	C2	300-800ms	2.88805	498.05128	-14.89517	624.82051	20.28322
09	adv_er	30	C4	300-800ms	2.21335	481.84615	-13.78876	610.25641	18.23379
09	adv_er	31	C6	300-800ms	0.64720	501.12821	-13.44285	604.97436	14.87674
09	adv_er	32	T8	300-800ms	-1.03276	587.64103	-14.72500	559.74359	12.26974
09	adv_er	33	TP7	300-800ms	4.13964	569.02564	-9.43138	552.00000	16.41014
09	adv_er	34	CP5	300-800ms	4.03957	560.05128	-9.87463	539.38462	17.42710
09	adv_er	35	CP3	300-800ms	4.37291	533.79487	-10.77774	561.17949	19.35133
09	adv_er	36	CP1	300-800ms	4.93039	515.28205	-12.26911	597.79487	21.65746
09	adv_er	37	CPZ	300-800ms	4.88841	508.76923	-13.55571	594.00000	22.53805
09	adv_er	38	CP2	300-800ms	4.36296	507.58974	-13.26565	587.79487	20.99561
09	adv_er	39	CP4	300-800ms	3.39467	522.35897	-12.87159	575.79487	18.81601
09	adv_er	40	CP6	300-800ms	1.19770	567.48718	-13.24989	559.48718	14.82316
09	adv_er	41	TP8	300-800ms	-0.26419	601.74359	-14.53295	519.02564	13.40406
09	adv_er	42	P7	300-800ms	4.96247	615.74359	-7.99377	523.84615	16.91945
09	adv_er	43	P5	300-800ms	5.43340	580.56410	-9.46529	537.89744	19.51892
09	adv_er	44	P3	300-800ms	5.38161	537.53846	-10.52132	548.97436	20.67680
09	adv_er	45	P1	300-800ms	6.06698	538.25641	-11.59057	559.38462	22.96753
09	adv_er	46	PZ	300-800ms	5.65882	542.87179	-12.38473	569.33333	22.36978
09	adv_er	47	P2	300-800ms	5.59009	542.66667	-12.43575	569.69231	22.25639
09	adv_er	48	P4	300-800ms	4.65162	566.15385	-11.99373	539.69231	19.99303
09	adv_er	49	P6	300-800ms	3.42894	598.97436	-12.19464	529.17949	17.86576
09	adv_er	50	P8	300-800ms	1.32439	603.94872	-12.69910	508.56410	13.91767
09	adv_er	51	PO7	300-800ms	5.79984	596.61538	-11.13019	544.61538	21.90359
09	adv_er	52	PO5	300-800ms	5.81398	599.38462	-11.09094	545.64103	21.94138
09	adv_er	53	PO3	300-800ms	5.80451	599.43590	-11.12507	556.05128	21.93837
09	adv_er	54	POZ	300-800ms	6.03960	575.33333	-11.44553	568.35897	22.24056
09	adv_er	55	PO4	300-800ms	3.74291	628.10256	-13.38475	531.84615	20.01064
09	adv_er	56	PO6	300-800ms	3.66626	627.02564	-13.46836	531.74359	19.98769
09	adv_er	57	PO8	300-800ms	3.68254	625.64103	-13.42983	535.38462	19.93052
09	adv_er	58	O1	300-800ms	5.89344	599.48718	-11.09852	547.48718	22.09225
09	adv_er	59	OZ	300-800ms	3.87927	596.20513	-12.93830	547.17949	20.91279
09	adv_er	60	O2	300-800ms	3.82921	590.30769	-14.06173	536.66667	20.75395
