# Supplementary material for: Morphological encoding beyond slots and fillers: An ERP study of comparative formation in English
Source: PLoS One. 2018 Jul 25;13(7):e0199897. doi: 10.1371/journal.pone.0199897 (PMC6059382; doi:10.1371/journal.pone.0199897)
Supplement: S1 Dataset — (ZIP) [file pone.0199897.s003.zip › data/All_adv_more_300_800.txt]

010	adv_more	1	FP1	300-800ms	-2.81008	510.06452	-24.88954	616.70968	25.06066
010	adv_more	2	FPZ	300-800ms	-3.74484	530.00000	-25.95405	636.32258	22.90250
010	adv_more	3	FP2	300-800ms	-0.27324	497.61290	-20.88886	662.19355	25.63007
010	adv_more	4	AF3	300-800ms	-2.74432	539.80645	-25.07809	610.00000	24.20992
010	adv_more	5	AF4	300-800ms	-2.84061	512.45161	-26.07579	644.58065	24.13575
010	adv_more	6	F7	300-800ms	-4.72480	572.45161	-26.23714	632.45161	19.16657
010	adv_more	7	F5	300-800ms	-2.95183	562.12903	-25.35019	642.83871	22.96369
010	adv_more	8	F3	300-800ms	-2.23828	555.29032	-26.98722	580.38710	25.97085
010	adv_more	9	F1	300-800ms	-2.22727	553.54839	-27.07170	580.25806	26.02617
010	adv_more	10	FZ	300-800ms	-1.37221	534.77419	-27.25416	592.96774	28.37842
010	adv_more	11	F2	300-800ms	-0.09826	519.22581	-25.34122	643.74194	28.39547
010	adv_more	12	F4	300-800ms	-0.30985	531.48387	-25.48634	643.67742	28.13839
010	adv_more	13	F6	300-800ms	1.04965	545.74194	-22.75646	613.61290	26.78322
010	adv_more	14	F8	300-800ms	-1.42336	576.00000	-23.91452	656.83871	22.75091
010	adv_more	15	FT7	300-800ms	-4.63130	547.09677	-23.56134	620.32258	15.63999
010	adv_more	16	FC5	300-800ms	-2.05459	610.96774	-22.73831	609.09677	21.60683
010	adv_more	17	FC3	300-800ms	-0.32650	587.74194	-25.03606	618.77419	26.80183
010	adv_more	18	FC1	300-800ms	0.42486	566.83871	-26.13061	622.70968	30.53103
010	adv_more	19	FCZ	300-800ms	0.88548	509.09677	-25.83877	625.41935	30.51824
010	adv_more	20	FC2	300-800ms	2.21044	534.83871	-24.65933	604.12903	31.94181
010	adv_more	21	FC4	300-800ms	0.97613	524.12903	-26.23311	608.06452	29.97908
010	adv_more	22	FC6	300-800ms	1.08559	554.06452	-20.70400	589.22581	25.55426
010	adv_more	23	FT8	300-800ms	0.24626	547.22581	-17.84805	617.16129	19.75016
010	adv_more	24	T7	300-800ms	-4.23121	570.32258	-20.13791	623.16129	13.03875
010	adv_more	25	C5	300-800ms	0.81572	633.54839	-20.59902	620.12903	23.10911
010	adv_more	26	C3	300-800ms	2.68969	567.41935	-23.32850	622.12903	29.20435
010	adv_more	27	C1	300-800ms	3.41704	617.41935	-24.43074	604.77419	32.82477
010	adv_more	28	CZ	300-800ms	5.19534	579.80645	-23.12543	590.70968	35.86130
010	adv_more	29	C2	300-800ms	5.95271	559.74194	-22.74660	574.83871	36.45760
010	adv_more	30	C4	300-800ms	6.16909	569.22581	-21.10455	574.77419	35.29768
010	adv_more	31	C6	300-800ms	4.50634	579.16129	-16.11407	609.16129	26.59185
010	adv_more	32	T8	300-800ms	3.45271	562.06452	-13.20837	610.70968	20.02667
010	adv_more	33	TP7	300-800ms	1.18476	672.19355	-13.96498	543.03226	15.03623
010	adv_more	34	CP5	300-800ms	5.63980	669.03226	-20.36195	531.93548	25.93860
010	adv_more	35	CP3	300-800ms	8.11808	643.54839	-20.90462	589.54839	31.76103
010	adv_more	36	CP1	300-800ms	7.79046	643.29032	-21.97251	579.80645	35.50510
010	adv_more	37	CPZ	300-800ms	8.45363	613.03226	-22.54233	568.58065	36.82804
010	adv_more	38	CP2	300-800ms	9.00653	619.03226	-22.04417	550.32258	37.65805
010	adv_more	39	CP4	300-800ms	9.63294	627.74194	-19.29856	553.35484	36.07041
010	adv_more	40	CP6	300-800ms	-0.00000	562.25806	-0.00000	664.51613	0.00000
010	adv_more	41	TP8	300-800ms	8.65680	701.48387	-11.55726	515.54839	24.99929
010	adv_more	42	P7	300-800ms	5.10306	715.67742	-14.40989	532.51613	19.40242
010	adv_more	43	P5	300-800ms	12.20952	715.87097	-23.69557	541.80645	34.21937
010	adv_more	44	P3	300-800ms	12.13637	693.54839	-22.24688	546.96774	37.44719
010	adv_more	45	P1	300-800ms	10.39029	666.19355	-22.55556	527.35484	38.60975
010	adv_more	46	PZ	300-800ms	12.11408	641.61290	-21.60064	529.16129	40.69002
010	adv_more	47	P2	300-800ms	11.74454	657.41935	-22.47032	510.06452	39.32577
010	adv_more	48	P4	300-800ms	14.17647	674.77419	-18.15007	500.06452	40.21201
010	adv_more	49	P6	300-800ms	15.06305	691.54839	-13.89548	517.09677	37.16737
010	adv_more	50	P8	300-800ms	8.64172	702.64516	-11.67469	522.06452	24.98958
010	adv_more	51	PO7	300-800ms	9.83196	719.67742	-14.60229	571.29032	27.10951
010	adv_more	52	PO5	300-800ms	9.85809	719.74194	-14.59258	568.96774	27.14683
010	adv_more	53	PO3	300-800ms	12.32033	718.45161	-15.55921	562.83871	32.81166
010	adv_more	54	POZ	300-800ms	12.81202	673.22581	-13.59075	509.41935	34.88236
010	adv_more	55	PO4	300-800ms	17.78164	705.93548	-12.94545	492.00000	40.62821
010	adv_more	56	PO6	300-800ms	18.01400	706.45161	-14.64582	509.93548	39.91387
010	adv_more	57	PO8	300-800ms	14.17908	725.16129	-10.87210	523.29032	31.01585
010	adv_more	58	O1	300-800ms	7.49873	702.19355	-8.98432	553.35484	21.41197
010	adv_more	59	OZ	300-800ms	8.61352	672.77419	-5.92479	508.58065	20.94872
010	adv_more	60	O2	300-800ms	10.55479	688.77419	-6.45214	503.29032	24.32858
011	adv_more	1	FP1	300-800ms	2.12190	640.97436	-14.62323	443.28205	18.05833
011	adv_more	2	FPZ	300-800ms	-0.18930	655.58974	-17.80541	438.87179	16.50076
011	adv_more	3	FP2	300-800ms	0.96648	620.51282	-17.57542	471.33333	17.73564
011	adv_more	4	AF3	300-800ms	1.45439	643.79487	-14.31375	441.23077	16.74917
011	adv_more	5	AF4	300-800ms	2.62157	645.74359	-16.29603	482.30769	19.43176
011	adv_more	6	F7	300-800ms	1.07733	626.97436	-9.88292	457.38462	12.25072
011	adv_more	7	F5	300-800ms	3.83566	641.43590	-10.50548	468.41026	17.33722
011	adv_more	8	F3	300-800ms	3.95150	644.71795	-10.27868	476.25641	17.34914
011	adv_more	9	F1	300-800ms	3.58763	634.00000	-11.50321	473.94872	17.69803
011	adv_more	10	FZ	300-800ms	5.08920	635.89744	-13.98951	482.00000	22.23138
011	adv_more	11	F2	300-800ms	5.27102	635.79487	-13.76270	482.00000	22.32794
011	adv_more	12	F4	300-800ms	5.24523	650.20513	-14.14848	494.15385	23.04162
011	adv_more	13	F6	300-800ms	4.98156	626.87179	-13.53006	486.76923	21.34060
011	adv_more	14	F8	300-800ms	1.00778	580.87179	-17.01285	452.10256	14.99320
011	adv_more	15	FT7	300-800ms	1.19939	616.82051	-9.70105	464.35897	12.26891
011	adv_more	16	FC5	300-800ms	5.83591	575.74359	-5.28183	501.28205	17.52169
011	adv_more	17	FC3	300-800ms	7.09358	612.05128	-6.27076	496.46154	19.67203
011	adv_more	18	FC1	300-800ms	7.17465	572.56410	-8.61353	533.64103	21.33475
011	adv_more	19	FCZ	300-800ms	7.76785	558.82051	-9.57137	534.87179	22.84996
011	adv_more	20	FC2	300-800ms	7.90388	603.58974	-9.63658	518.25641	23.55452
011	adv_more	21	FC4	300-800ms	8.61901	592.82051	-8.57110	503.69231	24.13121
011	adv_more	22	FC6	300-800ms	6.09319	568.00000	-10.53074	500.10256	19.07212
011	adv_more	23	FT8	300-800ms	3.77655	530.05128	-14.58054	488.51282	15.41579
011	adv_more	24	T7	300-800ms	0.58681	615.64103	-8.47282	498.25641	10.72930
011	adv_more	25	C5	300-800ms	6.53821	548.82051	-3.76026	523.58974	17.00303
011	adv_more	26	C3	300-800ms	8.81434	545.02564	-3.87140	528.41026	21.27900
011	adv_more	27	C1	300-800ms	9.10814	573.33333	-5.66769	537.79487	23.54553
011	adv_more	28	CZ	300-800ms	9.08508	591.38462	-7.28977	534.51282	24.77077
011	adv_more	29	C2	300-800ms	9.10364	610.30769	-7.55677	516.30769	24.80901
011	adv_more	30	C4	300-800ms	9.51246	569.33333	-7.12004	509.28205	24.54463
011	adv_more	31	C6	300-800ms	6.66923	511.64103	-9.68084	539.69231	18.96015
011	adv_more	32	T8	300-800ms	4.44201	509.02564	-14.40466	528.30769	15.90012
011	adv_more	33	TP7	300-800ms	1.68763	584.41026	-7.76939	488.76923	15.46315
011	adv_more	34	CP5	300-800ms	6.60339	561.17949	-3.97431	500.87179	18.12385
011	adv_more	35	CP3	300-800ms	9.92430	563.12821	-2.82055	541.07692	22.54086
011	adv_more	36	CP1	300-800ms	10.80702	574.71795	-3.63764	541.07692	25.38713
011	adv_more	37	CPZ	300-800ms	10.56459	586.46154	-5.57854	529.69231	26.55586
011	adv_more	38	CP2	300-800ms	10.52083	599.58974	-5.13434	522.41026	26.18099
011	adv_more	39	CP4	300-800ms	9.81298	585.94872	-4.83272	529.12821	24.08747
011	adv_more	40	CP6	300-800ms	7.00189	530.51282	-8.00578	557.53846	19.21751
011	adv_more	41	TP8	300-800ms	3.31864	476.56410	-15.77041	530.56410	14.33176
011	adv_more	42	P7	300-800ms	4.24553	572.20513	-6.98576	489.07692	25.20418
011	adv_more	43	P5	300-800ms	9.32086	554.76923	-3.72066	530.25641	22.69948
011	adv_more	44	P3	300-800ms	9.55565	573.53846	-3.70849	537.53846	23.00461
011	adv_more	45	P1	300-800ms	11.14161	574.35897	-3.75991	556.61538	25.99853
011	adv_more	46	PZ	300-800ms	11.22723	587.64103	-4.04082	571.84615	26.46921
011	adv_more	47	P2	300-800ms	9.60641	584.76923	-5.14815	541.33333	24.26026
011	adv_more	48	P4	300-800ms	8.36853	584.30769	-5.34863	532.10256	22.01916
011	adv_more	49	P6	300-800ms	7.25977	525.07692	-6.69319	545.58974	19.13191
011	adv_more	50	P8	300-800ms	3.32554	466.15385	-14.89716	574.20513	13.72507
011	adv_more	51	PO7	300-800ms	5.20382	496.20513	-7.23408	496.51282	27.39506
011	adv_more	52	PO5	300-800ms	5.26597	506.71795	-7.22734	496.35897	27.44646
011	adv_more	53	PO3	300-800ms	6.24116	530.71795	-6.95039	505.07692	22.77968
011	adv_more	54	POZ	300-800ms	8.28950	563.23077	-4.83821	531.43590	21.49725
011	adv_more	55	PO4	300-800ms	5.36201	521.33333	-7.22342	531.58974	18.05457
011	adv_more	56	PO6	300-800ms	4.09470	496.46154	-9.72657	541.38462	14.90682
011	adv_more	57	PO8	300-800ms	4.32090	496.35897	-9.78817	547.23077	14.97031
011	adv_more	58	O1	300-800ms	3.28787	534.92308	-9.77921	484.10256	27.83960
011	adv_more	59	OZ	300-800ms	3.26483	505.33333	-8.27155	508.15385	19.33629
011	adv_more	60	O2	300-800ms	2.46923	478.05128	-9.55515	572.30769	14.67093
012	adv_more	1	FP1	300-800ms	-1.16579	519.52381	-17.38229	519.04762	15.00177
012	adv_more	2	FPZ	300-800ms	-1.56292	529.42857	-18.72376	515.47619	15.20685
012	adv_more	3	FP2	300-800ms	-1.77036	506.61905	-18.65966	525.71429	15.15033
012	adv_more	4	AF3	300-800ms	0.07510	520.33333	-16.68950	489.42857	17.20005
012	adv_more	5	AF4	300-800ms	-0.23081	516.61905	-18.03717	476.19048	18.11374
012	adv_more	6	F7	300-800ms	0.16550	521.09524	-13.45906	509.66667	14.30216
012	adv_more	7	F5	300-800ms	4.46695	550.85714	-10.82668	496.61905	20.41356
012	adv_more	8	F3	300-800ms	4.44390	553.76190	-10.84890	506.04762	20.38712
012	adv_more	9	F1	300-800ms	4.46957	551.61905	-10.88523	492.57143	20.41127
012	adv_more	10	FZ	300-800ms	1.61806	534.80952	-17.40951	471.61905	21.38062
012	adv_more	11	F2	300-800ms	1.70048	534.28571	-17.14008	468.61905	21.25454
012	adv_more	12	F4	300-800ms	1.72684	534.28571	-17.15130	466.57143	21.27743
012	adv_more	13	F6	300-800ms	0.50061	526.71429	-16.68214	499.42857	18.36838
012	adv_more	14	F8	300-800ms	0.32662	487.38095	-12.27882	506.42857	12.51667
012	adv_more	15	FT7	300-800ms	1.56062	557.19048	-9.12906	531.00000	12.59855
012	adv_more	16	FC5	300-800ms	4.46012	554.38095	-10.86717	506.00000	20.39675
012	adv_more	17	FC3	300-800ms	4.57005	551.52381	-10.71607	506.00000	20.41941
012	adv_more	18	FC1	300-800ms	4.87859	557.19048	-12.00083	482.52381	22.00883
012	adv_more	19	FCZ	300-800ms	4.79073	541.33333	-14.61973	496.14286	23.77802
012	adv_more	20	FC2	300-800ms	5.62673	526.33333	-12.77468	475.38095	23.58557
012	adv_more	21	FC4	300-800ms	5.58597	538.85714	-11.62364	486.95238	22.95338
012	adv_more	22	FC6	300-800ms	3.21782	531.28571	-11.37507	486.71429	17.69675
012	adv_more	23	FT8	300-800ms	0.31389	484.09524	-12.27877	506.47619	12.48316
012	adv_more	24	T7	300-800ms	7.25808	539.28571	-4.54896	513.85714	18.28651
012	adv_more	25	C5	300-800ms	6.13004	572.95238	-6.42317	561.52381	19.09206
012	adv_more	26	C3	300-800ms	4.71969	551.28571	-10.50213	506.09524	20.50512
012	adv_more	27	C1	300-800ms	8.17392	534.61905	-8.76798	515.14286	24.49655
012	adv_more	28	CZ	300-800ms	8.25152	521.47619	-10.26878	526.76190	25.70768
012	adv_more	29	C2	300-800ms	8.96426	518.90476	-9.14064	509.28571	25.88383
012	adv_more	30	C4	300-800ms	8.81649	539.95238	-9.08023	496.00000	25.62288
012	adv_more	31	C6	300-800ms	6.06706	510.14286	-9.03247	502.14286	20.28895
012	adv_more	32	T8	300-800ms	3.12673	485.95238	-9.60353	523.66667	14.61029
012	adv_more	33	TP7	300-800ms	7.27819	539.28571	-4.63762	513.80952	18.34688
012	adv_more	34	CP5	300-800ms	7.83600	545.38095	-4.27567	525.19048	19.13767
012	adv_more	35	CP3	300-800ms	10.66110	540.00000	-4.81741	545.28571	25.24991
012	adv_more	36	CP1	300-800ms	11.58365	524.38095	-5.25056	545.23810	27.07192
012	adv_more	37	CPZ	300-800ms	12.15093	498.04762	-5.88864	567.14286	28.59983
012	adv_more	38	CP2	300-800ms	12.54679	538.61905	-4.86294	535.00000	28.68417
012	adv_more	39	CP4	300-800ms	12.28688	531.57143	-4.44876	505.38095	28.17928
012	adv_more	40	CP6	300-800ms	9.26713	525.61905	-6.62036	532.04762	24.19237
012	adv_more	41	TP8	300-800ms	5.23159	550.71429	-7.50250	526.14286	17.36866
012	adv_more	42	P7	300-800ms	7.68006	600.66667	-6.65327	478.71429	21.91445
012	adv_more	43	P5	300-800ms	12.52753	540.76190	-1.83800	526.47619	26.20536
012	adv_more	44	P3	300-800ms	13.84424	518.14286	-2.73684	530.38095	29.00187
012	adv_more	45	P1	300-800ms	13.76272	514.85714	-2.98278	527.47619	29.09431
012	adv_more	46	PZ	300-800ms	13.83907	518.90476	-2.93171	527.52381	29.17855
012	adv_more	47	P2	300-800ms	13.78101	519.71429	-2.99266	530.38095	29.13902
012	adv_more	48	P4	300-800ms	13.18565	555.28571	-2.93480	511.38095	28.74127
012	adv_more	49	P6	300-800ms	11.59984	591.04762	-3.35946	495.66667	26.06311
012	adv_more	50	P8	300-800ms	7.30670	627.28571	-4.98546	483.19048	19.21738
012	adv_more	51	PO7	300-800ms	8.47411	531.57143	-3.38913	540.90476	19.97817
012	adv_more	52	PO5	300-800ms	8.48784	536.09524	-3.38021	541.09524	20.00470
012	adv_more	53	PO3	300-800ms	8.50978	530.85714	-3.39362	540.90476	20.04181
012	adv_more	54	POZ	300-800ms	12.05185	509.71429	-3.09795	537.52381	26.50285
012	adv_more	55	PO4	300-800ms	8.74923	618.00000	-3.12763	510.04762	20.36563
012	adv_more	56	PO6	300-800ms	8.76205	617.90476	-3.15539	512.80952	20.41413
012	adv_more	57	PO8	300-800ms	8.74267	610.57143	-3.16606	509.90476	20.35969
012	adv_more	58	O1	300-800ms	8.42059	536.09524	-3.43606	540.90476	19.91640
012	adv_more	59	OZ	300-800ms	6.35961	527.47619	-4.45318	527.28571	17.62949
012	adv_more	60	O2	300-800ms	8.70164	617.90476	-3.22126	509.19048	20.35083
013	adv_more	1	FP1	300-800ms	0.94902	563.79487	-17.83072	527.69231	20.00989
013	adv_more	2	FPZ	300-800ms	0.48780	537.74359	-18.14703	509.38462	19.35530
013	adv_more	3	FP2	300-800ms	-0.15003	534.41026	-19.51988	530.41026	19.56202
013	adv_more	4	AF3	300-800ms	1.59929	552.61538	-21.28788	503.28205	23.88301
013	adv_more	5	AF4	300-800ms	0.88458	509.74359	-22.17439	519.02564	23.72547
013	adv_more	6	F7	300-800ms	3.77764	545.33333	-19.86131	523.43590	26.56113
013	adv_more	7	F5	300-800ms	3.77940	549.28205	-19.87607	525.58974	26.63350
013	adv_more	8	F3	300-800ms	2.74191	546.30769	-21.98323	508.56410	26.68548
013	adv_more	9	F1	300-800ms	2.76502	546.35897	-21.97117	506.92308	26.68787
013	adv_more	10	FZ	300-800ms	2.95779	540.97436	-22.19428	498.61538	26.61133
013	adv_more	11	F2	300-800ms	3.01063	545.38462	-22.16482	510.87179	26.73968
013	adv_more	12	F4	300-800ms	3.00412	548.25641	-22.15132	506.10256	26.76160
013	adv_more	13	F6	300-800ms	0.50711	508.76923	-22.13810	545.23077	22.90053
013	adv_more	14	F8	300-800ms	-0.40481	490.97436	-18.11426	569.17949	16.07772
013	adv_more	15	FT7	300-800ms	3.95383	561.89744	-15.10286	537.79487	21.60730
013	adv_more	16	FC5	300-800ms	3.87085	545.02564	-17.96311	536.46154	25.17682
013	adv_more	17	FC3	300-800ms	4.00871	547.33333	-19.89790	530.61538	27.09306
013	adv_more	18	FC1	300-800ms	3.60521	547.53846	-21.32382	526.97436	26.89139
013	adv_more	19	FCZ	300-800ms	3.33683	559.17949	-21.91637	538.61538	26.51828
013	adv_more	20	FC2	300-800ms	3.76650	536.97436	-20.29958	532.05128	26.26575
013	adv_more	21	FC4	300-800ms	4.13849	544.25641	-19.13386	563.69231	26.26329
013	adv_more	22	FC6	300-800ms	4.10379	500.41026	-16.92617	520.97436	23.40229
013	adv_more	23	FT8	300-800ms	-0.27486	490.97436	-17.92054	568.15385	16.11279
013	adv_more	24	T7	300-800ms	3.93596	562.00000	-16.11184	541.69231	23.06259
013	adv_more	25	C5	300-800ms	4.67714	530.05128	-16.71307	518.25641	24.85250
013	adv_more	26	C3	300-800ms	4.86011	535.79487	-18.45188	531.02564	26.47633
013	adv_more	27	C1	300-800ms	4.31469	529.89744	-19.94567	566.15385	26.71439
013	adv_more	28	CZ	300-800ms	3.89852	543.23077	-20.40632	577.38462	27.09563
013	adv_more	29	C2	300-800ms	4.17560	544.41026	-18.87795	555.02564	26.50283
013	adv_more	30	C4	300-800ms	4.08446	515.23077	-18.45300	564.25641	25.25338
013	adv_more	31	C6	300-800ms	3.17465	512.05128	-16.96752	549.28205	21.68917
013	adv_more	32	T8	300-800ms	1.19986	529.48718	-17.52472	533.84615	17.52776
013	adv_more	33	TP7	300-800ms	4.57499	625.48718	-14.87103	522.46154	22.05441
013	adv_more	34	CP5	300-800ms	4.61845	621.58974	-14.77318	528.25641	22.03943
013	adv_more	35	CP3	300-800ms	5.30462	543.43590	-18.03718	569.33333	26.26863
013	adv_more	36	CP1	300-800ms	4.59695	541.12821	-19.70595	583.84615	26.68020
013	adv_more	37	CPZ	300-800ms	3.71823	540.56410	-20.01499	577.12821	26.67114
013	adv_more	38	CP2	300-800ms	3.78480	530.25641	-18.41860	583.28205	25.91224
013	adv_more	39	CP4	300-800ms	3.65705	505.12821	-17.90065	566.25641	24.79699
013	adv_more	40	CP6	300-800ms	3.14104	521.79487	-16.21920	563.17949	21.49115
013	adv_more	41	TP8	300-800ms	1.58780	555.38462	-16.35362	535.23077	17.15059
013	adv_more	42	P7	300-800ms	4.53703	621.74359	-14.91897	526.76923	21.98620
013	adv_more	43	P5	300-800ms	4.96766	559.23077	-17.96726	579.38462	25.87559
013	adv_more	44	P3	300-800ms	4.99512	559.28205	-18.00319	584.71795	25.87656
013	adv_more	45	P1	300-800ms	4.90953	559.23077	-18.12945	584.61538	25.89920
013	adv_more	46	PZ	300-800ms	1.81049	537.43590	-22.54574	559.17949	25.01537
013	adv_more	47	P2	300-800ms	2.24351	554.00000	-20.83568	597.17949	24.84065
013	adv_more	48	P4	300-800ms	3.61567	548.66667	-18.30717	596.20513	25.75748
013	adv_more	49	P6	300-800ms	4.06426	548.15385	-17.04567	557.48718	24.07839
013	adv_more	50	P8	300-800ms	1.76931	581.69231	-14.91362	518.30769	16.78319
013	adv_more	51	PO7	300-800ms	3.44142	560.76923	-19.10177	576.76923	23.68995
013	adv_more	52	PO5	300-800ms	3.39405	549.94872	-19.09614	576.82051	23.63639
013	adv_more	53	PO3	300-800ms	3.42622	548.41026	-19.05738	581.38462	23.71982
013	adv_more	54	POZ	300-800ms	1.61365	532.46154	-21.33555	593.94872	23.76339
013	adv_more	55	PO4	300-800ms	1.11803	561.69231	-22.56549	596.15385	25.39472
013	adv_more	56	PO6	300-800ms	1.08909	577.17949	-22.51121	596.20513	25.24393
013	adv_more	57	PO8	300-800ms	1.11136	567.02564	-22.40309	596.20513	25.25674
013	adv_more	58	O1	300-800ms	1.56968	524.41026	-20.52489	608.20513	23.29341
013	adv_more	59	OZ	300-800ms	0.21273	537.89744	-22.23183	595.02564	22.51267
013	adv_more	60	O2	300-800ms	1.12661	567.69231	-22.57233	596.15385	25.35107
014	adv_more	1	FP1	300-800ms	-0.63324	661.95556	-16.85880	484.31111	15.54724
014	adv_more	2	FPZ	300-800ms	-0.58804	661.91111	-16.75112	478.48889	15.55365
014	adv_more	3	FP2	300-800ms	1.24957	646.57778	-14.33586	479.64444	17.28731
014	adv_more	4	AF3	300-800ms	-0.57122	652.22222	-15.67058	474.26667	14.26755
014	adv_more	5	AF4	300-800ms	1.24889	646.17778	-13.69788	488.97778	16.12061
014	adv_more	6	F7	300-800ms	0.16422	625.20000	-8.71543	514.40000	8.49908
014	adv_more	7	F5	300-800ms	-1.17316	638.97778	-11.45814	498.66667	9.25470
014	adv_more	8	F3	300-800ms	-1.19382	642.08889	-11.55514	496.22222	9.27588
014	adv_more	9	F1	300-800ms	-0.25546	645.60000	-16.07036	493.51111	15.97275
014	adv_more	10	FZ	300-800ms	-0.21380	642.57778	-16.10301	494.84444	16.07475
014	adv_more	11	F2	300-800ms	1.85075	616.08889	-13.29378	511.68889	17.45531
014	adv_more	12	F4	300-800ms	1.92253	613.73333	-13.24586	511.55556	17.54130
014	adv_more	13	F6	300-800ms	1.70914	605.60000	-11.45002	504.57778	15.12074
014	adv_more	14	F8	300-800ms	0.67450	592.93333	-7.64371	495.95556	8.83070
014	adv_more	15	FT7	300-800ms	-2.22941	640.48889	-10.12386	527.64444	5.65007
014	adv_more	16	FC5	300-800ms	-1.12595	636.57778	-11.37331	498.44444	9.25559
014	adv_more	17	FC3	300-800ms	0.33534	618.48889	-11.56781	497.82222	12.45071
014	adv_more	18	FC1	300-800ms	0.39234	607.11111	-14.26126	494.08889	15.55523
014	adv_more	19	FCZ	300-800ms	0.58297	579.68889	-15.57016	485.06667	17.44734
014	adv_more	20	FC2	300-800ms	1.55652	583.42222	-14.50081	504.57778	18.17137
014	adv_more	21	FC4	300-800ms	2.72792	577.37778	-11.11270	492.22222	16.87763
014	adv_more	22	FC6	300-800ms	1.60718	599.77778	-9.46672	486.31111	12.72283
014	adv_more	23	FT8	300-800ms	0.77122	602.62222	-7.61025	504.26667	8.94083
014	adv_more	24	T7	300-800ms	0.97370	629.82222	-7.85834	509.82222	9.56631
014	adv_more	25	C5	300-800ms	0.01603	623.33333	-8.73099	487.86667	8.86733
014	adv_more	26	C3	300-800ms	1.18903	594.80000	-10.46113	499.77778	12.79166
014	adv_more	27	C1	300-800ms	1.29220	586.80000	-12.78974	491.91111	15.57227
014	adv_more	28	CZ	300-800ms	1.45774	594.53333	-14.40712	494.08889	17.35679
014	adv_more	29	C2	300-800ms	2.27837	569.91111	-13.14102	502.48889	17.99956
014	adv_more	30	C4	300-800ms	2.75533	579.73333	-11.11201	495.20000	16.92552
014	adv_more	31	C6	300-800ms	2.05942	594.35556	-9.17915	479.11111	13.39660
014	adv_more	32	T8	300-800ms	0.00000	626.35556	-0.00000	482.00000	0.00000
014	adv_more	33	TP7	300-800ms	0.99530	639.20000	-7.82471	509.86667	9.60803
014	adv_more	34	CP5	300-800ms	0.92638	635.95556	-8.00885	504.22222	9.51756
014	adv_more	35	CP3	300-800ms	3.02914	600.44444	-8.37055	517.46667	14.33611
014	adv_more	36	CP1	300-800ms	3.37990	576.40000	-10.06546	535.55556	16.76558
014	adv_more	37	CPZ	300-800ms	2.74914	594.88889	-11.59266	510.13333	17.26163
014	adv_more	38	CP2	300-800ms	2.70377	579.42222	-11.54293	510.31111	17.14257
014	adv_more	39	CP4	300-800ms	2.69757	579.51111	-11.51247	509.20000	17.09573
014	adv_more	40	CP6	300-800ms	2.75298	592.26667	-9.34984	497.91111	15.10377
014	adv_more	41	TP8	300-800ms	1.52065	597.95556	-8.09004	533.33333	10.94322
014	adv_more	42	P7	300-800ms	1.06704	633.95556	-7.81508	520.17778	9.75716
014	adv_more	43	P5	300-800ms	1.02352	633.82222	-7.78859	513.64444	9.66266
014	adv_more	44	P3	300-800ms	3.54994	607.33333	-8.35305	490.00000	15.40850
014	adv_more	45	P1	300-800ms	3.06569	594.71111	-9.90176	493.82222	15.98155
014	adv_more	46	PZ	300-800ms	3.10034	588.44444	-9.84019	493.95556	16.01676
014	adv_more	47	P2	300-800ms	3.18371	589.68889	-9.75878	490.40000	16.14047
014	adv_more	48	P4	300-800ms	3.12825	583.33333	-9.76914	501.24444	15.97688
014	adv_more	49	P6	300-800ms	2.80675	622.57778	-9.25995	500.57778	14.61740
014	adv_more	50	P8	300-800ms	1.44544	597.82222	-8.10062	533.06667	10.86199
014	adv_more	51	PO7	300-800ms	3.63391	637.82222	-8.03294	486.04444	14.38239
014	adv_more	52	PO5	300-800ms	3.63133	638.40000	-8.03334	498.57778	14.33506
014	adv_more	53	PO3	300-800ms	3.56630	639.60000	-8.07798	485.95556	14.27736
014	adv_more	54	POZ	300-800ms	2.91442	577.64444	-9.91654	501.11111	15.71737
014	adv_more	55	PO4	300-800ms	3.68721	619.11111	-7.72057	510.57778	15.20073
014	adv_more	56	PO6	300-800ms	1.58695	668.62222	-9.61066	528.62222	11.91344
014	adv_more	57	PO8	300-800ms	1.48191	669.73333	-9.71438	528.66667	11.79653
014	adv_more	58	O1	300-800ms	3.50521	641.64444	-8.05048	498.53333	14.15925
014	adv_more	59	OZ	300-800ms	3.96257	573.86667	-6.39652	547.42222	14.37446
014	adv_more	60	O2	300-800ms	3.60847	619.15556	-7.71097	508.00000	14.96625
015	adv_more	1	FP1	300-800ms	-2.25743	509.66667	-14.96478	548.00000	11.64264
015	adv_more	2	FPZ	300-800ms	-3.01668	584.11111	-15.60005	556.77778	11.13809
015	adv_more	3	FP2	300-800ms	0.27326	514.66667	-11.71066	524.66667	12.93683
015	adv_more	4	AF3	300-800ms	-2.47197	509.77778	-15.24027	553.55556	11.56709
015	adv_more	5	AF4	300-800ms	1.23024	563.22222	-11.32167	543.44444	14.46544
015	adv_more	6	F7	300-800ms	5.41898	548.22222	-4.24118	566.00000	15.28371
015	adv_more	7	F5	300-800ms	5.55552	546.44444	-4.45016	566.00000	15.61504
015	adv_more	8	F3	300-800ms	5.26464	565.22222	-4.77954	565.55556	15.43907
015	adv_more	9	F1	300-800ms	3.83302	579.77778	-9.33695	539.33333	16.70282
015	adv_more	10	FZ	300-800ms	3.68492	560.44444	-9.46967	539.22222	16.61439
015	adv_more	11	F2	300-800ms	3.38709	593.00000	-9.70301	538.88889	16.36616
015	adv_more	12	F4	300-800ms	1.83575	597.22222	-9.15306	520.11111	13.73400
015	adv_more	13	F6	300-800ms	1.76848	589.77778	-9.07261	518.11111	13.56043
015	adv_more	14	F8	300-800ms	1.28603	590.00000	-9.50407	520.00000	13.13924
015	adv_more	15	FT7	300-800ms	3.44423	592.44444	-5.76981	554.66667	12.77709
015	adv_more	16	FC5	300-800ms	6.22983	535.55556	-5.42326	544.00000	16.86950
015	adv_more	17	FC3	300-800ms	8.16062	575.44444	-4.68965	509.66667	20.04300
015	adv_more	18	FC1	300-800ms	0.00000	555.77778	-0.00000	575.77778	0.00000
015	adv_more	19	FCZ	300-800ms	-0.00000	525.22222	-0.00000	571.00000	0.00000
015	adv_more	20	FC2	300-800ms	6.61700	605.55556	-6.92119	472.22222	19.94656
015	adv_more	21	FC4	300-800ms	5.05732	573.00000	-7.98669	504.77778	18.42434
015	adv_more	22	FC6	300-800ms	-0.93081	610.33333	-12.88516	482.88889	11.49853
015	adv_more	23	FT8	300-800ms	-3.76652	628.22222	-15.21156	443.77778	6.91087
015	adv_more	24	T7	300-800ms	-0.00000	521.77778	-0.00000	567.66667	0.00000
015	adv_more	25	C5	300-800ms	1.84521	545.00000	-9.53591	556.88889	12.39448
015	adv_more	26	C3	300-800ms	7.20333	581.44444	-5.00926	499.77778	18.48474
015	adv_more	27	C1	300-800ms	8.52009	569.11111	-4.56228	501.00000	20.86461
015	adv_more	28	CZ	300-800ms	5.42370	551.66667	-7.20604	486.00000	18.14586
015	adv_more	29	C2	300-800ms	5.93653	556.33333	-7.69448	501.44444	19.48449
015	adv_more	30	C4	300-800ms	0.89804	571.66667	-12.60971	483.44444	14.43691
015	adv_more	31	C6	300-800ms	-1.31429	577.55556	-14.47211	474.88889	11.84126
015	adv_more	32	T8	300-800ms	-4.30933	681.22222	-14.53625	458.55556	6.48666
015	adv_more	33	TP7	300-800ms	-4.16514	647.00000	-14.42486	498.00000	5.39472
015	adv_more	34	CP5	300-800ms	-4.45027	581.55556	-16.92929	496.66667	7.66085
015	adv_more	35	CP3	300-800ms	0.21908	564.77778	-11.91572	506.77778	11.38019
015	adv_more	36	CP1	300-800ms	4.67685	551.66667	-7.73535	488.11111	17.22888
015	adv_more	37	CPZ	300-800ms	4.89189	551.55556	-7.62884	486.22222	17.47010
015	adv_more	38	CP2	300-800ms	3.98079	565.88889	-8.86494	498.66667	16.07288
015	adv_more	39	CP4	300-800ms	0.75997	553.55556	-12.68731	522.22222	14.00316
015	adv_more	40	CP6	300-800ms	-7.62179	574.44444	-21.48546	519.11111	7.09512
015	adv_more	41	TP8	300-800ms	-9.94255	653.00000	-22.19079	429.11111	2.78659
015	adv_more	42	P7	300-800ms	-9.78523	604.77778	-22.40040	486.77778	2.43009
015	adv_more	43	P5	300-800ms	-5.03248	626.66667	-15.59125	487.33333	5.21593
015	adv_more	44	P3	300-800ms	-3.24612	616.44444	-12.97203	537.77778	6.33647
015	adv_more	45	P1	300-800ms	-3.93031	564.55556	-13.58724	486.11111	5.19334
015	adv_more	46	PZ	300-800ms	-3.83406	553.55556	-13.47134	485.88889	5.34608
015	adv_more	47	P2	300-800ms	-2.58807	604.44444	-12.02494	493.44444	6.88305
015	adv_more	48	P4	300-800ms	-2.73906	611.77778	-12.20910	491.22222	6.79894
015	adv_more	49	P6	300-800ms	-9.67761	612.44444	-20.31057	480.33333	2.30027
015	adv_more	50	P8	300-800ms	-13.91098	620.44444	-27.30264	480.66667	1.66465
015	adv_more	51	PO7	300-800ms	-3.42587	635.00000	-13.33624	535.22222	6.16625
015	adv_more	52	PO5	300-800ms	-3.32078	635.00000	-13.21376	537.88889	6.29737
015	adv_more	53	PO3	300-800ms	-3.23865	635.11111	-13.05554	535.88889	6.36340
015	adv_more	54	POZ	300-800ms	-3.70596	554.00000	-13.34518	493.55556	5.42479
015	adv_more	55	PO4	300-800ms	-9.14655	611.88889	-19.54867	483.22222	2.56083
015	adv_more	56	PO6	300-800ms	-9.55962	617.22222	-20.11822	483.44444	2.34703
015	adv_more	57	PO8	300-800ms	-9.62574	612.11111	-20.28160	483.44444	2.29217
015	adv_more	58	O1	300-800ms	-5.81372	620.33333	-13.33873	465.11111	1.43831
015	adv_more	59	OZ	300-800ms	-1.48964	569.88889	-7.59278	519.77778	5.83013
015	adv_more	60	O2	300-800ms	-14.52983	614.77778	-25.78133	494.55556	-0.07615
016	adv_more	1	FP1	300-800ms	4.85381	456.90476	-12.18154	606.47619	22.09003
016	adv_more	2	FPZ	300-800ms	4.90836	457.95238	-12.14529	607.33333	22.16237
016	adv_more	3	FP2	300-800ms	3.90788	438.76190	-13.33166	604.66667	20.32121
016	adv_more	4	AF3	300-800ms	2.45561	475.76190	-14.71466	564.85714	20.13433
016	adv_more	5	AF4	300-800ms	6.16052	463.52381	-14.35324	593.38095	25.18974
016	adv_more	6	F7	300-800ms	6.86397	452.00000	-7.54425	645.52381	20.30209
016	adv_more	7	F5	300-800ms	7.46168	435.00000	-8.19596	635.19048	22.65252
016	adv_more	8	F3	300-800ms	6.33731	455.52381	-12.36186	612.33333	24.20681
016	adv_more	9	F1	300-800ms	5.36951	460.00000	-14.53368	592.61905	24.88723
016	adv_more	10	FZ	300-800ms	6.39787	440.57143	-14.50924	605.00000	26.32353
016	adv_more	11	F2	300-800ms	8.09982	461.90476	-13.89213	597.80952	28.22065
016	adv_more	12	F4	300-800ms	8.01415	455.09524	-13.67717	618.14286	27.41330
016	adv_more	13	F6	300-800ms	7.17362	469.19048	-12.42650	607.38095	24.63288
016	adv_more	14	F8	300-800ms	4.57468	450.09524	-10.70772	585.42857	18.54113
016	adv_more	15	FT7	300-800ms	4.89786	447.09524	-9.84340	658.61905	18.18644
016	adv_more	16	FC5	300-800ms	9.28851	441.09524	-6.36611	642.00000	23.25919
016	adv_more	17	FC3	300-800ms	8.14247	455.52381	-9.63965	630.42857	24.47203
016	adv_more	18	FC1	300-800ms	6.53591	445.71429	-13.14523	611.38095	24.43441
016	adv_more	19	FCZ	300-800ms	9.43578	424.33333	-12.82465	614.76190	29.43948
016	adv_more	20	FC2	300-800ms	10.86934	427.47619	-11.85196	635.33333	31.10216
016	adv_more	21	FC4	300-800ms	7.33894	442.66667	-12.03298	629.14286	24.68876
016	adv_more	22	FC6	300-800ms	8.96244	445.52381	-8.55518	594.95238	24.73094
016	adv_more	23	FT8	300-800ms	5.26872	477.71429	-8.73993	597.19048	17.50281
016	adv_more	24	T7	300-800ms	4.77360	468.38095	-6.14167	666.90476	15.23967
016	adv_more	25	C5	300-800ms	8.42126	437.57143	-6.90365	644.33333	21.83792
016	adv_more	26	C3	300-800ms	8.46466	431.57143	-9.00241	618.52381	23.77419
016	adv_more	27	C1	300-800ms	8.42547	413.57143	-12.22450	621.85714	26.01107
016	adv_more	28	CZ	300-800ms	9.99213	420.85714	-12.85769	618.76190	29.14367
016	adv_more	29	C2	300-800ms	12.45839	419.76190	-9.83620	629.09524	31.42040
016	adv_more	30	C4	300-800ms	10.82284	432.52381	-8.58506	632.04762	27.73325
016	adv_more	31	C6	300-800ms	7.99316	474.90476	-7.66383	611.19048	21.56130
016	adv_more	32	T8	300-800ms	5.57136	503.38095	-8.92638	562.33333	17.76342
016	adv_more	33	TP7	300-800ms	3.85627	487.38095	-8.07334	644.09524	14.16228
016	adv_more	34	CP5	300-800ms	5.66674	506.90476	-8.93050	599.04762	17.91199
016	adv_more	35	CP3	300-800ms	9.90528	488.95238	-8.15863	604.66667	25.42303
016	adv_more	36	CP1	300-800ms	11.72922	450.90476	-9.07680	636.90476	29.61592
016	adv_more	37	CPZ	300-800ms	11.48813	458.19048	-11.37667	627.38095	30.24211
016	adv_more	38	CP2	300-800ms	12.94106	467.90476	-8.23174	632.33333	30.99343
016	adv_more	39	CP4	300-800ms	12.97228	476.71429	-6.32681	610.90476	29.70736
016	adv_more	40	CP6	300-800ms	10.54434	490.09524	-5.55438	581.14286	24.90352
016	adv_more	41	TP8	300-800ms	6.12525	576.76190	-7.28209	499.71429	18.34049
016	adv_more	42	P7	300-800ms	5.72008	559.66667	-14.42418	498.33333	24.23666
016	adv_more	43	P5	300-800ms	5.05747	551.42857	-11.87873	498.76190	19.44933
016	adv_more	44	P3	300-800ms	9.15765	553.57143	-9.90895	557.00000	25.30467
016	adv_more	45	P1	300-800ms	11.84358	499.14286	-9.24893	614.33333	29.52506
016	adv_more	46	PZ	300-800ms	12.90038	467.66667	-8.67841	625.71429	31.34368
016	adv_more	47	P2	300-800ms	12.87617	477.71429	-8.64371	621.52381	31.30387
016	adv_more	48	P4	300-800ms	14.19384	512.66667	-4.97154	565.61905	31.20631
016	adv_more	49	P6	300-800ms	10.92011	518.28571	-4.56506	540.85714	25.49058
016	adv_more	50	P8	300-800ms	6.06629	574.80952	-7.28377	497.00000	18.27330
016	adv_more	51	PO7	300-800ms	5.76141	565.47619	-14.74473	498.33333	24.67690
016	adv_more	52	PO5	300-800ms	5.83092	572.04762	-14.91282	500.00000	24.97037
016	adv_more	53	PO3	300-800ms	5.90470	568.38095	-14.99562	494.90476	25.16878
016	adv_more	54	POZ	300-800ms	9.22854	547.85714	-11.19286	544.85714	27.37370
016	adv_more	55	PO4	300-800ms	9.02944	632.14286	-8.46446	510.76190	24.25411
016	adv_more	56	PO6	300-800ms	9.08580	630.57143	-8.40577	504.14286	24.25049
016	adv_more	57	PO8	300-800ms	6.67376	636.71429	-9.68507	451.80952	20.94707
016	adv_more	58	O1	300-800ms	6.00801	555.00000	-15.21310	501.90476	25.71338
016	adv_more	59	OZ	300-800ms	8.63309	568.66667	-9.45571	532.23810	25.96919
016	adv_more	60	O2	300-800ms	9.04135	633.95238	-8.35171	510.23810	24.25826
017	adv_more	1	FP1	300-800ms	4.18351	462.85000	-6.82056	615.00000	13.74227
017	adv_more	2	FPZ	300-800ms	3.08763	488.40000	-8.13080	618.20000	12.74185
017	adv_more	3	FP2	300-800ms	4.03493	475.65000	-7.27862	623.40000	13.71877
017	adv_more	4	AF3	300-800ms	3.95219	461.10000	-7.39807	598.10000	14.31324
017	adv_more	5	AF4	300-800ms	4.13981	474.70000	-7.92338	620.45000	14.93896
017	adv_more	6	F7	300-800ms	2.98335	477.85000	-5.39414	583.95000	11.21566
017	adv_more	7	F5	300-800ms	2.88782	512.20000	-6.88482	559.75000	12.26099
017	adv_more	8	F3	300-800ms	4.05590	482.90000	-6.60296	603.95000	14.42007
017	adv_more	9	F1	300-800ms	4.02672	474.35000	-7.37591	574.10000	14.62516
017	adv_more	10	FZ	300-800ms	4.04328	490.25000	-8.09173	614.10000	15.28985
017	adv_more	11	F2	300-800ms	4.25017	477.50000	-7.92575	624.90000	15.30057
017	adv_more	12	F4	300-800ms	4.54193	473.05000	-6.98762	608.80000	15.05501
017	adv_more	13	F6	300-800ms	5.03253	482.55000	-6.17120	606.00000	14.84091
017	adv_more	14	F8	300-800ms	4.01889	496.05000	-6.23313	610.85000	12.57806
017	adv_more	15	FT7	300-800ms	2.23668	490.65000	-5.22719	556.25000	9.55689
017	adv_more	16	FC5	300-800ms	3.60230	491.35000	-4.78869	569.60000	11.90736
017	adv_more	17	FC3	300-800ms	5.27422	491.10000	-4.96933	592.85000	15.52721
017	adv_more	18	FC1	300-800ms	4.64296	479.85000	-6.20992	592.50000	14.64802
017	adv_more	19	FCZ	300-800ms	4.81789	458.45000	-6.94861	630.55000	15.63049
017	adv_more	20	FC2	300-800ms	4.73781	465.05000	-6.75702	604.25000	15.45431
017	adv_more	21	FC4	300-800ms	5.19958	483.50000	-5.89536	611.45000	15.50050
017	adv_more	22	FC6	300-800ms	5.46714	467.45000	-5.18242	576.85000	14.93799
017	adv_more	23	FT8	300-800ms	4.56314	500.65000	-5.12951	598.15000	12.56139
017	adv_more	24	T7	300-800ms	3.27011	536.80000	-3.79643	516.30000	10.18176
017	adv_more	25	C5	300-800ms	4.16279	524.80000	-4.13683	543.60000	12.45173
017	adv_more	26	C3	300-800ms	5.33924	520.65000	-4.53394	546.75000	14.31380
017	adv_more	27	C1	300-800ms	4.97172	495.05000	-5.17527	588.30000	14.73561
017	adv_more	28	CZ	300-800ms	4.88404	475.85000	-6.28886	620.05000	15.06961
017	adv_more	29	C2	300-800ms	5.38770	467.80000	-5.44739	609.40000	15.63066
017	adv_more	30	C4	300-800ms	5.35635	474.70000	-5.08223	604.65000	15.48027
017	adv_more	31	C6	300-800ms	5.65886	483.05000	-4.38133	597.10000	15.47527
017	adv_more	32	T8	300-800ms	4.00571	508.45000	-5.59936	611.40000	11.86641
017	adv_more	33	TP7	300-800ms	5.58846	574.55000	-2.37764	493.90000	13.63892
017	adv_more	34	CP5	300-800ms	5.37556	583.80000	-3.00905	527.35000	13.37897
017	adv_more	35	CP3	300-800ms	5.81876	563.65000	-3.27933	551.30000	14.53064
017	adv_more	36	CP1	300-800ms	5.96977	524.00000	-4.00456	567.20000	15.55144
017	adv_more	37	CPZ	300-800ms	6.08876	540.45000	-3.98989	597.95000	15.56405
017	adv_more	38	CP2	300-800ms	6.14116	514.20000	-4.23648	579.95000	15.80234
017	adv_more	39	CP4	300-800ms	5.88246	513.10000	-3.85326	589.90000	15.51962
017	adv_more	40	CP6	300-800ms	7.07858	508.75000	-2.70181	592.05000	16.52721
017	adv_more	41	TP8	300-800ms	5.13429	539.65000	-3.69219	585.90000	13.50759
017	adv_more	42	P7	300-800ms	6.34878	600.85000	-2.59879	538.45000	15.40391
017	adv_more	43	P5	300-800ms	7.23836	618.15000	-1.15140	520.00000	15.95146
017	adv_more	44	P3	300-800ms	6.08494	578.60000	-3.23587	552.20000	14.86267
017	adv_more	45	P1	300-800ms	7.34148	527.25000	-2.85109	551.60000	16.75605
017	adv_more	46	PZ	300-800ms	6.38494	540.50000	-3.85812	574.40000	16.20021
017	adv_more	47	P2	300-800ms	6.68649	539.20000	-2.91156	566.90000	16.06832
017	adv_more	48	P4	300-800ms	6.83422	554.70000	-3.15718	581.85000	16.31703
017	adv_more	49	P6	300-800ms	7.85895	551.10000	-1.10476	590.10000	16.45793
017	adv_more	50	P8	300-800ms	6.96474	514.05000	-2.19304	580.85000	15.24286
017	adv_more	51	PO7	300-800ms	8.13588	591.70000	-0.81485	528.10000	17.69342
017	adv_more	52	PO5	300-800ms	8.12741	595.40000	-0.80775	529.95000	17.72108
017	adv_more	53	PO3	300-800ms	7.39509	608.20000	-1.90492	538.70000	16.69844
017	adv_more	54	POZ	300-800ms	7.53168	548.15000	-1.36454	566.25000	15.92193
017	adv_more	55	PO4	300-800ms	6.97110	557.70000	-0.75392	541.90000	14.45857
017	adv_more	56	PO6	300-800ms	6.95162	556.75000	-0.77043	541.85000	14.47735
017	adv_more	57	PO8	300-800ms	6.93148	558.85000	-0.79796	552.65000	14.42681
017	adv_more	58	O1	300-800ms	6.57659	556.50000	-2.89803	568.35000	17.14089
017	adv_more	59	OZ	300-800ms	5.98818	508.85000	-2.31745	551.85000	14.90188
017	adv_more	60	O2	300-800ms	7.61029	497.85000	-0.56717	592.70000	15.69537
018	adv_more	1	FP1	300-800ms	0.56186	506.09756	-11.01501	605.65854	12.50598
018	adv_more	2	FPZ	300-800ms	0.36755	506.78049	-11.03016	613.95122	12.25342
018	adv_more	3	FP2	300-800ms	0.97826	515.26829	-9.70734	624.58537	12.26194
018	adv_more	4	AF3	300-800ms	1.43849	489.12195	-11.61568	610.14634	14.38338
018	adv_more	5	AF4	300-800ms	0.59929	523.12195	-12.23913	568.34146	13.46637
018	adv_more	6	F7	300-800ms	1.58347	544.87805	-8.89141	568.82927	11.85336
018	adv_more	7	F5	300-800ms	1.76260	533.60976	-9.19895	572.14634	12.37336
018	adv_more	8	F3	300-800ms	2.63891	510.63415	-11.19238	585.36585	15.63004
018	adv_more	9	F1	300-800ms	2.66114	501.65854	-12.26986	563.36585	16.79696
018	adv_more	10	FZ	300-800ms	2.76487	487.90244	-12.55493	564.68293	17.53126
018	adv_more	11	F2	300-800ms	2.64873	495.46341	-12.07059	573.70732	17.20563
018	adv_more	12	F4	300-800ms	2.24643	499.07317	-10.67800	585.31707	15.57687
018	adv_more	13	F6	300-800ms	0.98919	524.04878	-9.97363	583.12195	12.42344
018	adv_more	14	F8	300-800ms	-0.11702	534.14634	-9.44619	595.56098	9.72362
018	adv_more	15	FT7	300-800ms	-0.00000	585.41463	-0.00000	512.58537	0.00000
018	adv_more	16	FC5	300-800ms	2.00549	542.34146	-8.52759	588.43902	12.57563
018	adv_more	17	FC3	300-800ms	3.13064	524.43902	-10.00862	583.31707	16.04912
018	adv_more	18	FC1	300-800ms	3.85967	499.75610	-11.63964	576.92683	18.47754
018	adv_more	19	FCZ	300-800ms	4.33538	501.51220	-12.14335	568.24390	19.94297
018	adv_more	20	FC2	300-800ms	4.06555	515.21951	-11.34151	576.78049	19.30637
018	adv_more	21	FC4	300-800ms	2.88866	526.78049	-10.55710	595.75610	16.34778
018	adv_more	22	FC6	300-800ms	1.12095	552.68293	-9.88947	590.48780	12.53420
018	adv_more	23	FT8	300-800ms	0.00000	561.07317	-0.00000	599.80488	0.00000
018	adv_more	24	T7	300-800ms	1.85568	574.78049	-6.28616	557.80488	10.87119
018	adv_more	25	C5	300-800ms	2.49752	566.39024	-8.03526	562.63415	13.58822
018	adv_more	26	C3	300-800ms	3.60858	521.51220	-9.70135	587.90244	16.93996
018	adv_more	27	C1	300-800ms	4.58314	527.56098	-11.57049	589.07317	19.57589
018	adv_more	28	CZ	300-800ms	5.21251	526.63415	-12.20416	590.34146	20.97665
018	adv_more	29	C2	300-800ms	5.69230	537.75610	-11.28804	589.70732	21.48515
018	adv_more	30	C4	300-800ms	4.44548	554.14634	-10.22437	599.70732	18.24253
018	adv_more	31	C6	300-800ms	2.98241	544.24390	-8.84950	591.21951	14.86399
018	adv_more	32	T8	300-800ms	0.51815	567.46341	-8.95993	610.00000	9.77584
018	adv_more	33	TP7	300-800ms	2.25083	604.87805	-5.70755	540.63415	10.62722
018	adv_more	34	CP5	300-800ms	3.36245	555.07317	-6.46034	569.70732	13.74273
018	adv_more	35	CP3	300-800ms	4.75379	547.26829	-9.18214	579.12195	18.47052
018	adv_more	36	CP1	300-800ms	5.24858	541.80488	-10.80010	610.97561	20.30091
018	adv_more	37	CPZ	300-800ms	6.00759	538.92683	-11.16024	599.85366	21.91283
018	adv_more	38	CP2	300-800ms	5.80720	556.09756	-11.45032	583.12195	21.47111
018	adv_more	39	CP4	300-800ms	4.94322	609.80488	-10.69629	576.63415	19.00937
018	adv_more	40	CP6	300-800ms	3.43546	565.21951	-9.30557	581.12195	15.04047
018	adv_more	41	TP8	300-800ms	1.73216	566.43902	-8.63470	585.12195	11.27267
018	adv_more	42	P7	300-800ms	2.91042	603.95122	-5.42468	528.58537	11.14645
018	adv_more	43	P5	300-800ms	5.16615	560.58537	-6.21203	558.97561	16.36404
018	adv_more	44	P3	300-800ms	5.51364	553.65854	-8.39000	597.51220	18.88779
018	adv_more	45	P1	300-800ms	6.37714	527.07317	-10.11057	618.24390	21.62464
018	adv_more	46	PZ	300-800ms	5.64412	557.90244	-11.42139	602.87805	21.35601
018	adv_more	47	P2	300-800ms	5.59311	562.34146	-11.38458	602.58537	20.78050
018	adv_more	48	P4	300-800ms	4.09487	598.68293	-10.29566	570.97561	16.83994
018	adv_more	49	P6	300-800ms	3.96098	592.92683	-10.13825	573.12195	16.38294
018	adv_more	50	P8	300-800ms	2.28646	584.24390	-8.37767	536.19512	12.02208
018	adv_more	51	PO7	300-800ms	5.47572	532.58537	-4.51828	575.80488	15.33296
018	adv_more	52	PO5	300-800ms	5.50038	543.65854	-4.54105	580.92683	15.40373
018	adv_more	53	PO3	300-800ms	5.47399	543.70732	-4.55898	571.70732	15.33933
018	adv_more	54	POZ	300-800ms	4.49150	546.24390	-10.66773	592.73171	18.13090
018	adv_more	55	PO4	300-800ms	3.11244	571.51220	-9.66219	555.07317	14.88275
018	adv_more	56	PO6	300-800ms	2.70836	558.82927	-9.58669	559.12195	14.16547
018	adv_more	57	PO8	300-800ms	2.46850	564.73171	-9.12308	566.24390	13.26388
018	adv_more	58	O1	300-800ms	4.40245	520.00000	-5.65362	612.39024	14.56072
018	adv_more	59	OZ	300-800ms	3.83115	524.73171	-8.33390	607.07317	15.70056
018	adv_more	60	O2	300-800ms	2.25834	531.21951	-12.90321	576.87805	16.95829
019	adv_more	1	FP1	300-800ms	-0.00000	492.57143	-0.00000	611.20000	0.00000
019	adv_more	2	FPZ	300-800ms	-6.46137	527.37143	-24.01436	564.34286	11.05571
019	adv_more	3	FP2	300-800ms	-5.89520	538.28571	-24.84091	570.51429	12.92267
019	adv_more	4	AF3	300-800ms	-6.36193	532.91429	-26.74504	558.80000	12.98621
019	adv_more	5	AF4	300-800ms	-5.50528	524.68571	-25.92240	583.14286	14.37640
019	adv_more	6	F7	300-800ms	-3.73061	521.42857	-18.54995	568.51429	10.37351
019	adv_more	7	F5	300-800ms	-3.07560	535.60000	-21.26246	592.28571	13.64049
019	adv_more	8	F3	300-800ms	-4.01360	542.17143	-26.11722	601.31429	16.84861
019	adv_more	9	F1	300-800ms	-3.97580	538.97143	-25.96314	593.42857	16.84307
019	adv_more	10	FZ	300-800ms	-4.37060	543.71429	-27.13174	600.68571	18.11029
019	adv_more	11	F2	300-800ms	-4.13100	522.97143	-26.65655	605.02857	17.85990
019	adv_more	12	F4	300-800ms	-4.55468	528.17143	-26.05264	595.20000	16.20376
019	adv_more	13	F6	300-800ms	-0.00000	515.14286	-0.00000	585.65714	0.00000
019	adv_more	14	F8	300-800ms	0.00000	492.57143	-0.00000	606.57143	0.00000
019	adv_more	15	FT7	300-800ms	-0.47085	483.54286	-17.56010	584.85714	14.86748
019	adv_more	16	FC5	300-800ms	-1.31478	505.71429	-17.87793	528.74286	13.82197
019	adv_more	17	FC3	300-800ms	-1.56079	527.31429	-20.79800	585.48571	16.28943
019	adv_more	18	FC1	300-800ms	-1.34892	510.11429	-22.22446	611.25714	19.36746
019	adv_more	19	FCZ	300-800ms	-1.33507	495.20000	-23.57552	612.34286	21.15857
019	adv_more	20	FC2	300-800ms	-1.03227	495.65714	-22.14704	627.82857	20.20951
019	adv_more	21	FC4	300-800ms	-1.08056	483.54286	-20.40219	584.11429	18.19445
019	adv_more	22	FC6	300-800ms	-1.86174	496.11429	-18.57928	589.48571	14.45341
019	adv_more	23	FT8	300-800ms	0.00000	639.77143	-0.00000	565.25714	0.00000
019	adv_more	24	T7	300-800ms	-0.45072	510.74286	-14.31194	555.60000	12.07743
019	adv_more	25	C5	300-800ms	0.22049	491.54286	-16.55363	562.11429	15.61165
019	adv_more	26	C3	300-800ms	0.08747	500.22857	-18.45139	584.40000	17.71366
019	adv_more	27	C1	300-800ms	0.58254	509.37143	-20.13757	585.54286	20.31174
019	adv_more	28	CZ	300-800ms	1.48235	506.11429	-20.97880	618.74286	23.83408
019	adv_more	29	C2	300-800ms	1.81928	513.88571	-18.99762	624.40000	22.87522
019	adv_more	30	C4	300-800ms	1.44412	492.40000	-18.03545	585.94286	21.10336
019	adv_more	31	C6	300-800ms	0.16935	516.80000	-17.54160	618.40000	16.89138
019	adv_more	32	T8	300-800ms	0.64051	541.37143	-16.36544	561.25714	16.95997
019	adv_more	33	TP7	300-800ms	1.04811	555.60000	-11.97993	535.31429	13.61124
019	adv_more	34	CP5	300-800ms	1.94805	521.82857	-14.28235	553.65714	17.31263
019	adv_more	35	CP3	300-800ms	2.06002	520.40000	-16.44786	578.51429	19.90799
019	adv_more	36	CP1	300-800ms	2.72837	519.65714	-16.84335	596.17143	21.80720
019	adv_more	37	CPZ	300-800ms	3.37524	485.37143	-17.68673	607.71429	24.55084
019	adv_more	38	CP2	300-800ms	3.72029	493.71429	-15.57232	596.28571	23.68076
019	adv_more	39	CP4	300-800ms	4.20127	501.54286	-14.21545	597.20000	22.98086
019	adv_more	40	CP6	300-800ms	4.15762	582.17143	-12.80818	591.77143	20.57073
019	adv_more	41	TP8	300-800ms	4.50345	578.74286	-9.98103	554.28571	18.43504
019	adv_more	42	P7	300-800ms	3.12816	590.74286	-10.55324	512.85714	15.21884
019	adv_more	43	P5	300-800ms	4.02795	532.34286	-12.07904	557.25714	19.23845
019	adv_more	44	P3	300-800ms	4.05459	504.28571	-13.43594	584.11429	21.22318
019	adv_more	45	P1	300-800ms	5.31619	511.82857	-13.32104	601.77143	23.94732
019	adv_more	46	PZ	300-800ms	5.31884	511.82857	-13.40817	601.77143	23.95766
019	adv_more	47	P2	300-800ms	6.24186	503.94286	-11.56661	597.37143	24.82938
019	adv_more	48	P4	300-800ms	5.91300	549.37143	-11.34251	580.22857	23.29662
019	adv_more	49	P6	300-800ms	6.68162	598.11429	-11.63829	592.00000	22.98693
019	adv_more	50	P8	300-800ms	6.87985	650.22857	-10.25797	547.88571	20.54010
019	adv_more	51	PO7	300-800ms	4.55508	585.42857	-6.85818	532.00000	15.06808
019	adv_more	52	PO5	300-800ms	5.76523	568.97143	-8.83679	538.51429	19.76155
019	adv_more	53	PO3	300-800ms	5.75815	567.77143	-8.82032	538.40000	19.80575
019	adv_more	54	POZ	300-800ms	6.53227	509.20000	-9.18468	577.65714	23.40020
019	adv_more	55	PO4	300-800ms	7.99459	605.08571	-10.65124	565.60000	23.72688
019	adv_more	56	PO6	300-800ms	7.97885	619.14286	-10.73668	562.17143	23.71298
019	adv_more	57	PO8	300-800ms	7.96667	620.40000	-10.74529	562.11429	23.63055
019	adv_more	58	O1	300-800ms	4.75623	563.14286	-5.33095	571.14286	15.29459
019	adv_more	59	OZ	300-800ms	4.57508	555.48571	-5.52970	588.05714	15.83882
019	adv_more	60	O2	300-800ms	5.67353	604.22857	-6.37136	576.68571	16.76707
01	adv_more	1	FP1	300-800ms	3.04283	501.87097	-11.72993	627.67742	14.14699
01	adv_more	2	FPZ	300-800ms	3.82676	495.48387	-12.17742	614.90323	15.73025
01	adv_more	3	FP2	300-800ms	2.56876	466.32258	-14.23288	588.25806	15.52775
01	adv_more	4	AF3	300-800ms	4.56737	468.77419	-10.83836	578.32258	17.20566
01	adv_more	5	AF4	300-800ms	3.75419	457.48387	-13.67426	579.93548	18.04219
01	adv_more	6	F7	300-800ms	2.60565	448.77419	-9.60271	600.77419	12.93995
01	adv_more	7	F5	300-800ms	3.42303	458.64516	-9.40615	591.03226	14.32157
01	adv_more	8	F3	300-800ms	4.48545	486.83871	-10.46451	595.35484	17.12691
01	adv_more	9	F1	300-800ms	4.69512	434.77419	-12.14367	604.32258	18.76351
01	adv_more	10	FZ	300-800ms	4.79118	435.29032	-12.14725	601.41935	18.91837
01	adv_more	11	F2	300-800ms	4.57628	440.77419	-13.26979	567.61290	19.19166
01	adv_more	12	F4	300-800ms	3.78533	468.12903	-13.79476	570.58065	17.73651
01	adv_more	13	F6	300-800ms	2.00234	448.58065	-15.46388	579.80645	15.18655
01	adv_more	14	F8	300-800ms	1.95922	447.93548	-15.60889	578.58065	15.21033
01	adv_more	15	FT7	300-800ms	2.41206	476.77419	-9.73275	577.74194	14.05522
01	adv_more	16	FC5	300-800ms	3.77812	477.09677	-8.09938	582.45161	14.59639
01	adv_more	17	FC3	300-800ms	4.89729	453.48387	-8.55013	576.77419	16.89111
01	adv_more	18	FC1	300-800ms	3.24331	476.90323	-13.19629	534.58065	17.99412
01	adv_more	19	FCZ	300-800ms	4.43646	463.74194	-12.79516	567.93548	18.85935
01	adv_more	20	FC2	300-800ms	4.27557	462.96774	-13.00622	549.03226	18.65837
01	adv_more	21	FC4	300-800ms	2.80545	503.29032	-13.83756	549.16129	16.36139
01	adv_more	22	FC6	300-800ms	2.52560	433.22581	-14.04402	558.96774	15.34370
01	adv_more	23	FT8	300-800ms	1.03639	463.61290	-16.58890	597.67742	12.86813
01	adv_more	24	T7	300-800ms	-0.00000	420.83871	-0.00000	686.38710	0.00000
01	adv_more	25	C5	300-800ms	4.64584	494.77419	-6.10596	550.38710	14.94574
01	adv_more	26	C3	300-800ms	6.50458	492.12903	-8.67944	538.19355	19.96851
01	adv_more	27	C1	300-800ms	6.52870	493.03226	-8.70709	536.64516	19.99264
01	adv_more	28	CZ	300-800ms	4.98864	504.77419	-11.12496	538.64516	19.30044
01	adv_more	29	C2	300-800ms	5.73027	514.32258	-10.61711	532.00000	19.38009
01	adv_more	30	C4	300-800ms	5.60291	512.90323	-9.78241	562.96774	18.57539
01	adv_more	31	C6	300-800ms	3.75060	465.61290	-11.33489	540.51613	16.36113
01	adv_more	32	T8	300-800ms	1.91605	454.25806	-14.52763	545.03226	13.08765
01	adv_more	33	TP7	300-800ms	2.49571	594.25806	-6.41854	525.54839	11.54685
01	adv_more	34	CP5	300-800ms	6.37792	574.19355	-4.79526	496.38710	16.98551
01	adv_more	35	CP3	300-800ms	8.03628	569.03226	-6.26168	521.22581	20.95585
01	adv_more	36	CP1	300-800ms	8.29469	536.96774	-6.76294	522.58065	21.88135
01	adv_more	37	CPZ	300-800ms	7.10689	547.35484	-8.88543	530.83871	20.96467
01	adv_more	38	CP2	300-800ms	7.59335	554.38710	-8.21015	520.38710	20.97126
01	adv_more	39	CP4	300-800ms	6.70263	556.64516	-8.37875	533.61290	19.51179
01	adv_more	40	CP6	300-800ms	5.11930	537.29032	-7.85662	534.51613	15.96978
01	adv_more	41	TP8	300-800ms	0.94675	515.74194	-13.23976	513.93548	11.03661
01	adv_more	42	P7	300-800ms	3.73171	621.93548	-6.57471	470.25806	15.26508
01	adv_more	43	P5	300-800ms	7.19975	633.03226	-5.51325	508.70968	19.82833
01	adv_more	44	P3	300-800ms	6.99161	662.83871	-6.55873	475.03226	19.69150
01	adv_more	45	P1	300-800ms	7.81926	576.38710	-6.59796	496.83871	20.40675
01	adv_more	46	PZ	300-800ms	7.51954	587.61290	-7.05981	507.61290	19.90918
01	adv_more	47	P2	300-800ms	8.02904	633.41935	-6.41460	493.16129	20.54397
01	adv_more	48	P4	300-800ms	8.84342	624.70968	-5.14158	461.41935	20.96428
01	adv_more	49	P6	300-800ms	6.18310	639.67742	-7.20466	464.51613	17.70530
01	adv_more	50	P8	300-800ms	3.73526	587.87097	-9.53910	437.16129	13.84084
01	adv_more	51	PO7	300-800ms	4.39884	650.45161	-6.41552	541.61290	19.11364
01	adv_more	52	PO5	300-800ms	4.39351	629.61290	-6.41243	541.54839	19.07478
01	adv_more	53	PO3	300-800ms	4.24275	611.16129	-6.67361	541.35484	18.31970
01	adv_more	54	POZ	300-800ms	5.79274	595.09677	-5.95488	507.16129	16.47607
01	adv_more	55	PO4	300-800ms	5.49498	628.90323	-6.31824	496.12903	16.52711
01	adv_more	56	PO6	300-800ms	5.49680	641.16129	-6.35093	482.51613	16.58984
01	adv_more	57	PO8	300-800ms	-0.00000	567.35484	-0.00000	576.58065	0.00000
01	adv_more	58	O1	300-800ms	1.52243	607.41935	-7.05974	544.96774	20.62624
01	adv_more	59	OZ	300-800ms	2.91920	612.38710	-6.16795	549.29032	17.41572
01	adv_more	60	O2	300-800ms	5.51035	630.32258	-6.24605	495.93548	16.59195
02	adv_more	1	FP1	300-800ms	-2.90381	572.30769	-17.13612	525.92308	10.65244
02	adv_more	2	FPZ	300-800ms	-0.30174	564.46154	-14.18804	576.07692	12.80804
02	adv_more	3	FP2	300-800ms	-1.83927	582.76923	-17.25530	571.23077	12.05627
02	adv_more	4	AF3	300-800ms	0.93359	557.30769	-16.07196	556.15385	15.80899
02	adv_more	5	AF4	300-800ms	1.05061	566.23077	-14.73682	605.30769	15.73334
02	adv_more	6	F7	300-800ms	-1.90923	573.76923	-16.80163	549.53846	11.71558
02	adv_more	7	F5	300-800ms	-0.55213	587.23077	-18.91975	558.92308	15.66948
02	adv_more	8	F3	300-800ms	0.51979	557.53846	-17.06597	579.69231	16.35395
02	adv_more	9	F1	300-800ms	0.48272	557.69231	-16.99146	579.46154	16.27391
02	adv_more	10	FZ	300-800ms	2.85172	553.23077	-13.57793	590.61538	17.40989
02	adv_more	11	F2	300-800ms	0.10860	575.92308	-16.05070	579.00000	14.88487
02	adv_more	12	F4	300-800ms	-0.15861	604.15385	-16.60738	592.30769	15.34489
02	adv_more	13	F6	300-800ms	-0.20861	566.00000	-16.51106	594.23077	15.42852
02	adv_more	14	F8	300-800ms	-1.92237	554.38462	-16.30348	590.46154	11.21275
02	adv_more	15	FT7	300-800ms	1.00698	591.84615	-16.26151	530.61538	16.45578
02	adv_more	16	FC5	300-800ms	-2.06186	561.07692	-18.34339	568.38462	12.46454
02	adv_more	17	FC3	300-800ms	-0.67079	592.92308	-17.72570	574.61538	14.58450
02	adv_more	18	FC1	300-800ms	0.92358	580.38462	-14.78592	591.38462	14.84320
02	adv_more	19	FCZ	300-800ms	2.81743	576.15385	-12.15061	596.84615	16.77924
02	adv_more	20	FC2	300-800ms	1.81369	552.92308	-13.01141	558.53846	15.66417
02	adv_more	21	FC4	300-800ms	-0.01420	597.38462	-16.42634	548.92308	15.54809
02	adv_more	22	FC6	300-800ms	0.30956	564.38462	-15.13337	613.00000	14.90760
02	adv_more	23	FT8	300-800ms	0.74886	528.84615	-13.12397	609.00000	13.35719
02	adv_more	24	T7	300-800ms	-2.25611	571.61538	-18.23985	556.38462	11.56457
02	adv_more	25	C5	300-800ms	0.98874	569.84615	-14.69819	548.53846	14.80033
02	adv_more	26	C3	300-800ms	0.52742	557.76923	-16.15545	565.30769	15.14673
02	adv_more	27	C1	300-800ms	1.90480	558.30769	-13.75591	536.69231	15.37643
02	adv_more	28	CZ	300-800ms	1.78823	538.46154	-14.29358	562.69231	16.26347
02	adv_more	29	C2	300-800ms	1.80507	574.15385	-13.61983	591.23077	15.65994
02	adv_more	30	C4	300-800ms	0.73275	572.23077	-17.12940	568.07692	16.20154
02	adv_more	31	C6	300-800ms	1.03463	597.61538	-15.20332	562.00000	16.04330
02	adv_more	32	T8	300-800ms	1.21352	529.38462	-13.29373	559.92308	14.52974
02	adv_more	33	TP7	300-800ms	1.10905	572.15385	-11.38701	552.61538	13.23713
02	adv_more	34	CP5	300-800ms	2.01243	556.15385	-12.19591	540.30769	15.43054
02	adv_more	35	CP3	300-800ms	1.10715	579.00000	-14.66271	560.30769	15.50772
02	adv_more	36	CP1	300-800ms	2.09912	593.23077	-14.86745	532.07692	17.23411
02	adv_more	37	CPZ	300-800ms	4.54724	535.84615	-10.40905	582.00000	18.75198
02	adv_more	38	CP2	300-800ms	3.76788	558.76923	-11.92359	554.84615	18.76368
02	adv_more	39	CP4	300-800ms	4.59739	576.23077	-12.64377	584.07692	19.79110
02	adv_more	40	CP6	300-800ms	-0.48271	614.69231	-17.18744	550.69231	14.15772
02	adv_more	41	TP8	300-800ms	2.72142	593.30769	-11.86234	574.30769	15.35489
02	adv_more	42	P7	300-800ms	4.37682	546.46154	-7.72558	559.46154	17.09932
02	adv_more	43	P5	300-800ms	4.14102	547.00000	-9.63373	543.46154	18.30437
02	adv_more	44	P3	300-800ms	4.23735	555.76923	-9.43229	543.61538	18.35801
02	adv_more	45	P1	300-800ms	5.87150	545.61538	-9.42808	572.53846	19.86137
02	adv_more	46	PZ	300-800ms	3.31131	566.15385	-12.44399	559.15385	17.85295
02	adv_more	47	P2	300-800ms	5.86047	568.15385	-10.28620	590.69231	22.11513
02	adv_more	48	P4	300-800ms	8.45327	576.07692	-10.29933	575.84615	26.10235
02	adv_more	49	P6	300-800ms	4.70215	576.07692	-12.51077	583.92308	19.92622
02	adv_more	50	P8	300-800ms	2.74210	593.30769	-11.85231	574.53846	15.35435
02	adv_more	51	PO7	300-800ms	4.60289	538.23077	-7.07085	523.30769	16.27415
02	adv_more	52	PO5	300-800ms	4.63851	557.23077	-7.04169	527.07692	16.34078
02	adv_more	53	PO3	300-800ms	5.61714	549.92308	-7.19907	539.61538	18.66433
02	adv_more	54	POZ	300-800ms	7.48534	507.07692	-7.46597	591.92308	22.05960
02	adv_more	55	PO4	300-800ms	8.42540	530.23077	-6.81680	550.07692	22.61446
02	adv_more	56	PO6	300-800ms	8.32323	536.15385	-6.96759	548.84615	22.51106
02	adv_more	57	PO8	300-800ms	8.38012	537.07692	-6.88551	548.07692	22.50845
02	adv_more	58	O1	300-800ms	8.08704	573.61538	-3.88825	580.76923	20.00622
02	adv_more	59	OZ	300-800ms	8.83033	530.38462	-3.19857	577.23077	21.19387
02	adv_more	60	O2	300-800ms	8.42079	537.07692	-6.89395	548.76923	22.58170
03	adv_more	1	FP1	300-800ms	-4.64197	505.17949	-16.24298	647.53846	8.82875
03	adv_more	2	FPZ	300-800ms	-4.38567	489.02564	-15.82367	642.71795	8.94903
03	adv_more	3	FP2	300-800ms	-3.94705	491.17949	-16.41573	641.58974	10.42522
03	adv_more	4	AF3	300-800ms	-2.73789	481.33333	-15.63103	659.58974	12.06180
03	adv_more	5	AF4	300-800ms	-2.63622	483.23077	-16.09303	633.28205	12.47698
03	adv_more	6	F7	300-800ms	-2.51167	495.53846	-14.89663	614.66667	10.92722
03	adv_more	7	F5	300-800ms	-1.02054	473.84615	-15.76976	637.89744	15.20954
03	adv_more	8	F3	300-800ms	-1.02874	472.46154	-15.77470	634.05128	15.25377
03	adv_more	9	F1	300-800ms	-1.03456	468.15385	-15.80302	635.94872	15.25929
03	adv_more	10	FZ	300-800ms	-1.04865	469.48718	-15.90111	630.20513	15.28933
03	adv_more	11	F2	300-800ms	-0.83813	462.05128	-16.49534	646.51282	15.74928
03	adv_more	12	F4	300-800ms	-0.89181	458.66667	-16.54988	646.35897	15.69311
03	adv_more	13	F6	300-800ms	-0.84464	461.23077	-16.56497	646.41026	15.77478
03	adv_more	14	F8	300-800ms	-2.49531	495.69231	-16.82994	596.97436	13.25951
03	adv_more	15	FT7	300-800ms	-1.97072	496.76923	-14.03320	627.53846	10.31920
03	adv_more	16	FC5	300-800ms	-0.50175	512.20513	-13.04416	628.35897	13.05409
03	adv_more	17	FC3	300-800ms	1.01899	490.92308	-13.67119	625.84615	17.09639
03	adv_more	18	FC1	300-800ms	0.57422	458.56410	-15.51329	625.12821	17.61302
03	adv_more	19	FCZ	300-800ms	1.06609	450.05128	-17.64591	646.97436	20.61320
03	adv_more	20	FC2	300-800ms	0.98063	449.02564	-17.07598	631.38462	19.63291
03	adv_more	21	FC4	300-800ms	1.32565	449.28205	-14.86260	625.43590	17.62912
03	adv_more	22	FC6	300-800ms	0.60427	444.56410	-13.18268	578.87179	14.93068
03	adv_more	23	FT8	300-800ms	-0.89885	483.89744	-12.02158	597.69231	10.96039
03	adv_more	24	T7	300-800ms	0.05299	518.25641	-10.13040	572.71795	10.39242
03	adv_more	25	C5	300-800ms	1.75981	521.79487	-10.69967	615.69231	14.40879
03	adv_more	26	C3	300-800ms	3.15814	509.38462	-11.61726	618.82051	18.48415
03	adv_more	27	C1	300-800ms	3.67224	468.35897	-12.49949	618.46154	20.45373
03	adv_more	28	CZ	300-800ms	3.79920	445.38462	-14.72840	654.56410	22.90372
03	adv_more	29	C2	300-800ms	4.53160	438.30769	-13.26722	641.23077	22.41497
03	adv_more	30	C4	300-800ms	4.08590	474.05128	-11.76498	623.69231	19.56612
03	adv_more	31	C6	300-800ms	3.40802	482.20513	-9.41009	597.38462	16.33630
03	adv_more	32	T8	300-800ms	1.70431	496.20513	-8.89044	561.48718	12.65824
03	adv_more	33	TP7	300-800ms	3.77253	554.66667	-6.99129	494.87179	14.00661
03	adv_more	34	CP5	300-800ms	4.97560	559.89744	-7.82355	534.20513	18.14776
03	adv_more	35	CP3	300-800ms	5.99605	551.43590	-9.01055	551.38462	21.28653
03	adv_more	36	CP1	300-800ms	6.84394	503.33333	-9.59849	573.94872	23.58813
03	adv_more	37	CPZ	300-800ms	7.61019	496.71795	-11.01442	603.69231	25.62212
03	adv_more	38	CP2	300-800ms	7.77018	502.05128	-10.17490	604.25641	24.80753
03	adv_more	39	CP4	300-800ms	7.67284	522.41026	-8.15277	579.23077	22.18739
03	adv_more	40	CP6	300-800ms	8.11426	534.66667	-5.24971	560.05128	20.54369
03	adv_more	41	TP8	300-800ms	4.68430	544.66667	-6.14895	521.33333	15.20466
03	adv_more	42	P7	300-800ms	4.91749	625.07692	-7.44161	472.25641	17.06989
03	adv_more	43	P5	300-800ms	7.37242	604.61538	-9.05088	458.25641	24.11619
03	adv_more	44	P3	300-800ms	7.65617	593.74359	-9.19550	493.69231	24.82547
03	adv_more	45	P1	300-800ms	8.51817	527.48718	-9.08297	579.43590	25.71132
03	adv_more	46	PZ	300-800ms	9.80088	517.89744	-9.03034	604.15385	27.36047
03	adv_more	47	P2	300-800ms	9.80344	517.64103	-9.06025	603.33333	27.33963
03	adv_more	48	P4	300-800ms	10.55708	568.30769	-7.25674	576.10256	26.26735
03	adv_more	49	P6	300-800ms	13.20246	582.56410	-3.04391	517.58974	27.15249
03	adv_more	50	P8	300-800ms	8.74465	621.84615	-5.42040	496.71795	20.91317
03	adv_more	51	PO7	300-800ms	4.26508	594.61538	-5.87095	464.76923	14.59279
03	adv_more	52	PO5	300-800ms	4.31701	593.02564	-5.95285	477.89744	14.75516
03	adv_more	53	PO3	300-800ms	5.47238	572.87179	-7.80087	539.74359	18.50466
03	adv_more	54	POZ	300-800ms	8.97318	529.84615	-5.57332	580.97436	23.06579
03	adv_more	55	PO4	300-800ms	12.13910	544.00000	-3.49610	573.74359	25.97908
03	adv_more	56	PO6	300-800ms	12.15946	625.64103	-3.74122	535.17949	25.40795
03	adv_more	57	PO8	300-800ms	12.14292	627.48718	-3.75541	535.23077	25.34507
03	adv_more	58	O1	300-800ms	5.03747	554.97436	-3.82887	549.58974	14.40571
03	adv_more	59	OZ	300-800ms	4.37207	577.64103	-4.51303	534.87179	13.40946
03	adv_more	60	O2	300-800ms	6.93464	550.92308	-4.27851	566.20513	17.19752
04	adv_more	1	FP1	300-800ms	-2.69880	489.95122	-19.69274	647.46341	17.36159
04	adv_more	2	FPZ	300-800ms	-1.81543	489.75610	-19.66714	658.68293	19.00526
04	adv_more	3	FP2	300-800ms	-0.77733	481.75610	-18.64404	651.56098	19.46098
04	adv_more	4	AF3	300-800ms	-2.36989	506.82927	-18.91751	650.48780	16.28529
04	adv_more	5	AF4	300-800ms	-0.75589	481.41463	-18.21836	644.73171	18.39001
04	adv_more	6	F7	300-800ms	-1.00103	535.90244	-12.08003	620.34146	10.81333
04	adv_more	7	F5	300-800ms	-0.65321	515.46341	-15.17264	617.26829	15.51766
04	adv_more	8	F3	300-800ms	-0.73685	510.24390	-15.25699	607.75610	15.41079
04	adv_more	9	F1	300-800ms	-0.69151	511.31707	-15.23112	616.04878	15.48558
04	adv_more	10	FZ	300-800ms	-1.51931	497.12195	-18.68257	634.78049	17.31105
04	adv_more	11	F2	300-800ms	0.25688	513.65854	-17.18124	640.43902	19.07420
04	adv_more	12	F4	300-800ms	1.72481	494.39024	-14.35328	649.31707	19.11332
04	adv_more	13	F6	300-800ms	2.19289	477.31707	-12.40969	657.26829	17.68269
04	adv_more	14	F8	300-800ms	1.78118	505.56098	-11.91810	663.65854	15.33739
04	adv_more	15	FT7	300-800ms	-1.01861	533.46341	-12.08321	616.87805	10.77274
04	adv_more	16	FC5	300-800ms	-0.62582	516.58537	-15.12748	608.68293	15.53267
04	adv_more	17	FC3	300-800ms	-0.60502	516.68293	-15.10793	617.26829	15.52662
04	adv_more	18	FC1	300-800ms	0.88518	499.60976	-14.98063	650.19512	18.43653
04	adv_more	19	FCZ	300-800ms	0.87592	484.43902	-16.01100	655.17073	19.53374
04	adv_more	20	FC2	300-800ms	2.33203	482.97561	-14.22691	652.92683	20.61070
04	adv_more	21	FC4	300-800ms	3.91074	472.09756	-11.94065	652.39024	20.79342
04	adv_more	22	FC6	300-800ms	3.65962	462.87805	-9.92327	639.12195	17.72848
04	adv_more	23	FT8	300-800ms	2.60326	484.00000	-9.40602	608.53659	14.23902
04	adv_more	24	T7	300-800ms	0.30962	584.53659	-8.32346	613.95122	9.14889
04	adv_more	25	C5	300-800ms	1.72114	527.26829	-9.27606	623.75610	13.48996
04	adv_more	26	C3	300-800ms	2.92880	507.07317	-11.21487	645.31707	18.06766
04	adv_more	27	C1	300-800ms	3.30515	506.34146	-12.20828	655.80488	20.26737
04	adv_more	28	CZ	300-800ms	3.35953	495.46341	-12.82960	657.65854	20.87000
04	adv_more	29	C2	300-800ms	4.32521	484.87805	-11.79834	656.78049	21.61347
04	adv_more	30	C4	300-800ms	5.18900	479.02439	-10.46393	664.14634	21.81997
04	adv_more	31	C6	300-800ms	4.76643	464.04878	-8.68591	621.46341	18.04505
04	adv_more	32	T8	300-800ms	3.66828	489.60976	-7.50758	582.82927	13.99577
04	adv_more	33	TP7	300-800ms	3.22033	583.65854	-5.40336	530.43902	12.24359
04	adv_more	34	CP5	300-800ms	3.66393	502.29268	-6.38904	562.29268	14.09294
04	adv_more	35	CP3	300-800ms	5.16588	508.92683	-7.54718	587.21951	18.52912
04	adv_more	36	CP1	300-800ms	4.40194	519.70732	-9.79630	603.26829	19.44129
04	adv_more	37	CPZ	300-800ms	5.02212	471.17073	-9.82381	615.26829	20.72828
04	adv_more	38	CP2	300-800ms	5.62328	473.31707	-9.46053	641.85366	21.09088
04	adv_more	39	CP4	300-800ms	6.17380	498.29268	-8.58398	628.68293	20.99544
04	adv_more	40	CP6	300-800ms	5.99727	502.29268	-6.85840	608.73171	18.72051
04	adv_more	41	TP8	300-800ms	5.70322	564.82927	-3.43345	570.24390	14.39134
04	adv_more	42	P7	300-800ms	3.24483	595.60976	-5.39876	528.58537	12.33500
04	adv_more	43	P5	300-800ms	5.16597	544.87805	-5.03874	534.58537	15.86487
04	adv_more	44	P3	300-800ms	6.46889	517.95122	-5.30495	557.70732	18.86390
04	adv_more	45	P1	300-800ms	6.32611	504.43902	-6.31321	595.65854	19.90995
04	adv_more	46	PZ	300-800ms	6.00272	480.09756	-7.65320	598.53659	20.49237
04	adv_more	47	P2	300-800ms	6.02882	480.04878	-7.70816	602.78049	20.47627
04	adv_more	48	P4	300-800ms	6.50164	512.39024	-7.16413	582.63415	19.89456
04	adv_more	49	P6	300-800ms	6.52033	522.48780	-5.60281	604.43902	18.47517
04	adv_more	50	P8	300-800ms	5.71904	571.80488	-3.39680	557.26829	14.43152
04	adv_more	51	PO7	300-800ms	5.68059	583.95122	-4.63317	572.39024	17.00110
04	adv_more	52	PO5	300-800ms	5.67071	584.29268	-4.60397	580.82927	16.96739
04	adv_more	53	PO3	300-800ms	5.70891	574.34146	-4.56135	572.68293	17.02850
04	adv_more	54	POZ	300-800ms	6.64545	508.04878	-5.62324	610.63415	19.82992
04	adv_more	55	PO4	300-800ms	5.89268	559.02439	-3.54642	578.39024	15.28583
04	adv_more	56	PO6	300-800ms	5.88410	556.14634	-3.53892	577.31707	15.24661
04	adv_more	57	PO8	300-800ms	5.84860	556.43902	-3.47225	577.46341	15.15218
04	adv_more	58	O1	300-800ms	4.75734	564.39024	-4.47355	588.53659	15.84640
04	adv_more	59	OZ	300-800ms	5.51392	570.00000	-4.26772	588.04878	16.92290
04	adv_more	60	O2	300-800ms	5.85453	553.17073	-3.52954	566.97561	15.18447
05	adv_more	1	FP1	300-800ms	-3.89351	517.00000	-26.49146	604.61538	17.11968
05	adv_more	2	FPZ	300-800ms	-3.77084	503.46154	-26.25649	588.76923	17.26833
05	adv_more	3	FP2	300-800ms	-2.54647	493.07692	-23.71570	589.07692	17.87300
05	adv_more	4	AF3	300-800ms	-3.75204	503.53846	-26.11935	596.23077	17.16093
05	adv_more	5	AF4	300-800ms	-3.46398	483.69231	-24.41549	595.46154	16.64841
05	adv_more	6	F7	300-800ms	-2.15399	538.61538	-21.42042	560.00000	14.91408
05	adv_more	7	F5	300-800ms	-4.20159	523.30769	-25.13860	541.92308	14.34372
05	adv_more	8	F3	300-800ms	-4.07308	523.30769	-25.05028	541.92308	14.50758
05	adv_more	9	F1	300-800ms	-4.33540	497.38462	-25.29150	597.15385	14.94349
05	adv_more	10	FZ	300-800ms	-4.24969	476.76923	-25.00160	578.46154	15.44726
05	adv_more	11	F2	300-800ms	-3.02899	467.61538	-23.19761	602.69231	16.23457
05	adv_more	12	F4	300-800ms	-2.33619	445.15385	-20.63467	558.38462	15.17268
05	adv_more	13	F6	300-800ms	-1.74697	493.92308	-19.31758	565.61538	14.51237
05	adv_more	14	F8	300-800ms	-1.07647	512.76923	-19.21484	547.84615	14.00957
05	adv_more	15	FT7	300-800ms	0.54698	490.38462	-14.89356	585.69231	13.77081
05	adv_more	16	FC5	300-800ms	-1.13050	508.61538	-17.81071	589.84615	12.82277
05	adv_more	17	FC3	300-800ms	-2.50797	504.00000	-21.34484	583.38462	13.95565
05	adv_more	18	FC1	300-800ms	-3.10618	499.07692	-22.52636	585.92308	14.74117
05	adv_more	19	FCZ	300-800ms	-2.18340	458.53846	-22.12118	588.69231	16.85319
05	adv_more	20	FC2	300-800ms	-3.30204	442.69231	-22.23897	615.69231	15.07100
05	adv_more	21	FC4	300-800ms	-1.51553	457.53846	-18.54692	601.30769	15.12475
05	adv_more	22	FC6	300-800ms	-0.85976	498.30769	-16.75598	581.76923	13.59942
05	adv_more	23	FT8	300-800ms	-0.14797	520.53846	-16.14790	573.30769	13.69176
05	adv_more	24	T7	300-800ms	-0.42578	572.46154	-12.21601	551.15385	10.12467
05	adv_more	25	C5	300-800ms	0.03575	557.38462	-14.16734	604.46154	12.53295
05	adv_more	26	C3	300-800ms	-0.06180	484.53846	-18.75148	630.61538	16.72711
05	adv_more	27	C1	300-800ms	-1.31086	463.92308	-20.29283	631.38462	16.13912
05	adv_more	28	CZ	300-800ms	-1.56011	446.38462	-20.45096	645.46154	16.29470
05	adv_more	29	C2	300-800ms	-1.19997	431.61538	-19.74292	643.38462	16.62953
05	adv_more	30	C4	300-800ms	-0.38182	448.15385	-18.18148	609.38462	17.32591
05	adv_more	31	C6	300-800ms	0.69649	484.46154	-17.26617	627.38462	17.96279
05	adv_more	32	T8	300-800ms	0.64308	501.38462	-14.55178	576.07692	14.19658
05	adv_more	33	TP7	300-800ms	-0.70158	603.23077	-14.17429	518.92308	10.86767
05	adv_more	34	CP5	300-800ms	0.70850	563.53846	-11.30079	587.30769	12.23048
05	adv_more	35	CP3	300-800ms	0.03571	519.69231	-15.46514	568.92308	14.87343
05	adv_more	36	CP1	300-800ms	0.98217	449.00000	-16.77407	619.76923	17.56977
05	adv_more	37	CPZ	300-800ms	0.57837	475.92308	-17.79592	638.53846	17.49780
05	adv_more	38	CP2	300-800ms	0.81227	466.30769	-18.80215	642.15385	18.04174
05	adv_more	39	CP4	300-800ms	1.43886	488.61538	-17.21082	623.84615	18.57960
05	adv_more	40	CP6	300-800ms	0.97763	511.23077	-13.96656	580.38462	15.10725
05	adv_more	41	TP8	300-800ms	2.31896	519.23077	-9.98737	601.46154	12.92436
05	adv_more	42	P7	300-800ms	0.11626	598.23077	-12.31725	470.53846	11.41230
05	adv_more	43	P5	300-800ms	2.91999	571.38462	-10.89169	532.00000	15.14899
05	adv_more	44	P3	300-800ms	2.52076	551.23077	-12.70062	561.30769	16.62060
05	adv_more	45	P1	300-800ms	2.66932	486.84615	-13.57426	623.30769	18.80114
05	adv_more	46	PZ	300-800ms	2.66602	509.84615	-14.41340	605.92308	18.66456
05	adv_more	47	P2	300-800ms	2.10742	497.46154	-15.65410	590.53846	18.47814
05	adv_more	48	P4	300-800ms	2.63674	517.53846	-14.15434	609.38462	18.11399
05	adv_more	49	P6	300-800ms	2.85756	534.61538	-11.86472	598.00000	16.22030
05	adv_more	50	P8	300-800ms	2.34756	520.76923	-10.01118	595.00000	13.00877
05	adv_more	51	PO7	300-800ms	2.18693	555.15385	-11.28618	525.38462	15.63816
05	adv_more	52	PO5	300-800ms	2.21029	555.00000	-11.30742	548.76923	15.64991
05	adv_more	53	PO3	300-800ms	2.23474	554.84615	-11.28870	533.84615	15.65972
05	adv_more	54	POZ	300-800ms	3.84219	486.38462	-11.64786	577.38462	19.12341
05	adv_more	55	PO4	300-800ms	2.87977	512.53846	-10.31069	585.30769	16.31888
05	adv_more	56	PO6	300-800ms	2.83240	512.69231	-10.36861	588.46154	16.29171
05	adv_more	57	PO8	300-800ms	2.80420	502.92308	-10.30142	571.30769	16.17818
05	adv_more	58	O1	300-800ms	2.22026	547.38462	-11.33603	534.00000	15.62152
05	adv_more	59	OZ	300-800ms	2.17578	517.92308	-11.72658	549.00000	18.04615
05	adv_more	60	O2	300-800ms	2.82357	510.76923	-10.42368	588.53846	16.25852
06	adv_more	1	FP1	300-800ms	-2.22705	511.65000	-14.34643	549.10000	8.73384
06	adv_more	2	FPZ	300-800ms	-2.74164	524.70000	-15.06953	556.40000	8.18029
06	adv_more	3	FP2	300-800ms	-2.33842	506.85000	-14.12041	546.00000	7.80684
06	adv_more	4	AF3	300-800ms	-0.70410	511.10000	-13.04997	544.05000	10.75202
06	adv_more	5	AF4	300-800ms	-0.69167	509.50000	-12.22168	566.50000	9.92678
06	adv_more	6	F7	300-800ms	0.23725	529.95000	-8.54319	533.80000	9.23144
06	adv_more	7	F5	300-800ms	0.24290	521.35000	-10.02561	508.95000	10.53381
06	adv_more	8	F3	300-800ms	1.11668	505.25000	-10.79608	542.45000	12.70197
06	adv_more	9	F1	300-800ms	1.49863	494.45000	-11.39842	544.55000	13.66305
06	adv_more	10	FZ	300-800ms	1.03708	493.65000	-12.22613	564.45000	13.49861
06	adv_more	11	F2	300-800ms	1.18776	497.40000	-11.41527	569.30000	12.61038
06	adv_more	12	F4	300-800ms	0.95669	503.35000	-10.30945	566.60000	11.28296
06	adv_more	13	F6	300-800ms	0.10110	522.35000	-9.82309	526.40000	8.95274
06	adv_more	14	F8	300-800ms	0.62855	483.20000	-8.74430	535.05000	8.50117
06	adv_more	15	FT7	300-800ms	-0.33754	501.65000	-7.55773	570.70000	6.89448
06	adv_more	16	FC5	300-800ms	1.33620	496.80000	-7.49012	534.75000	9.63691
06	adv_more	17	FC3	300-800ms	2.43194	478.35000	-8.25300	526.40000	12.30410
06	adv_more	18	FC1	300-800ms	3.30073	476.50000	-9.37514	554.00000	14.68917
06	adv_more	19	FCZ	300-800ms	3.59707	467.50000	-10.28437	532.05000	15.87079
06	adv_more	20	FC2	300-800ms	3.25857	473.80000	-9.62108	533.45000	14.82516
06	adv_more	21	FC4	300-800ms	2.18458	498.90000	-8.72653	528.30000	12.29162
06	adv_more	22	FC6	300-800ms	1.50812	533.10000	-7.60781	505.90000	9.81252
06	adv_more	23	FT8	300-800ms	0.76706	526.75000	-7.60599	488.30000	8.12757
06	adv_more	24	T7	300-800ms	1.84749	517.15000	-4.49906	548.20000	7.90048
06	adv_more	25	C5	300-800ms	2.06573	506.15000	-7.03664	533.75000	10.63220
06	adv_more	26	C3	300-800ms	3.38493	495.80000	-7.14157	536.55000	12.84549
06	adv_more	27	C1	300-800ms	5.07506	475.60000	-8.05436	548.45000	16.18615
06	adv_more	28	CZ	300-800ms	5.09776	466.15000	-9.04208	528.50000	16.87197
06	adv_more	29	C2	300-800ms	5.35663	486.80000	-7.67843	531.70000	16.56024
06	adv_more	30	C4	300-800ms	4.69231	517.80000	-6.96671	499.90000	15.01254
06	adv_more	31	C6	300-800ms	3.16647	551.20000	-5.39672	465.85000	11.48997
06	adv_more	32	T8	300-800ms	3.65394	539.00000	-4.71919	496.65000	11.59765
06	adv_more	33	TP7	300-800ms	5.53369	549.15000	-0.85896	520.40000	12.33884
06	adv_more	34	CP5	300-800ms	5.57868	515.80000	-2.54346	563.45000	13.42607
06	adv_more	35	CP3	300-800ms	5.29861	501.95000	-5.09101	521.40000	14.56941
06	adv_more	36	CP1	300-800ms	5.91398	465.25000	-7.08949	541.55000	16.77342
06	adv_more	37	CPZ	300-800ms	6.34938	482.95000	-7.23374	517.05000	17.72792
06	adv_more	38	CP2	300-800ms	6.38501	523.05000	-6.48023	516.65000	17.68899
06	adv_more	39	CP4	300-800ms	5.86646	555.75000	-5.04069	489.25000	16.19666
06	adv_more	40	CP6	300-800ms	5.07607	587.00000	-4.04128	432.15000	13.96854
06	adv_more	41	TP8	300-800ms	3.80241	615.35000	-4.47788	471.75000	12.72052
06	adv_more	42	P7	300-800ms	5.59149	540.90000	-0.74638	535.70000	12.35725
06	adv_more	43	P5	300-800ms	7.72869	560.05000	-1.16966	487.80000	16.24386
06	adv_more	44	P3	300-800ms	7.09793	517.80000	-3.02837	501.10000	16.76675
06	adv_more	45	P1	300-800ms	6.37056	512.05000	-5.40891	513.20000	17.08580
06	adv_more	46	PZ	300-800ms	6.84333	500.80000	-5.44801	507.40000	17.72946
06	adv_more	47	P2	300-800ms	7.11411	530.35000	-4.83217	508.70000	18.08094
06	adv_more	48	P4	300-800ms	6.36375	572.15000	-4.56921	488.05000	17.05358
06	adv_more	49	P6	300-800ms	7.24573	587.65000	-2.38957	458.20000	17.00426
06	adv_more	50	P8	300-800ms	7.26000	623.20000	-1.27992	473.95000	16.39369
06	adv_more	51	PO7	300-800ms	6.17268	517.00000	-1.19799	538.85000	15.69304
06	adv_more	52	PO5	300-800ms	6.32796	514.35000	-1.03936	527.95000	15.77560
06	adv_more	53	PO3	300-800ms	7.74489	535.00000	-1.27016	520.60000	17.17521
06	adv_more	54	POZ	300-800ms	7.01069	514.30000	-3.21636	521.80000	16.69309
06	adv_more	55	PO4	300-800ms	7.04454	586.25000	-2.42260	479.75000	16.67020
06	adv_more	56	PO6	300-800ms	6.91940	577.35000	-2.63492	482.60000	16.54211
06	adv_more	57	PO8	300-800ms	5.09724	617.60000	-3.53135	473.75000	14.40357
06	adv_more	58	O1	300-800ms	6.40131	542.35000	-2.54179	529.90000	17.32405
06	adv_more	59	OZ	300-800ms	5.54746	507.75000	-2.97461	535.65000	15.29746
06	adv_more	60	O2	300-800ms	6.22298	521.00000	-3.15687	531.95000	16.17869
07	adv_more	1	FP1	300-800ms	-5.44013	557.12821	-24.83941	546.05128	14.73430
07	adv_more	2	FPZ	300-800ms	-5.58189	541.79487	-25.93621	542.20513	15.30802
07	adv_more	3	FP2	300-800ms	-7.20913	542.41026	-27.98047	536.35897	13.11411
07	adv_more	4	AF3	300-800ms	-5.22959	535.53846	-24.71044	547.23077	14.81338
07	adv_more	5	AF4	300-800ms	-7.19585	552.61538	-28.92974	542.87179	13.79731
07	adv_more	6	F7	300-800ms	-6.90925	533.64103	-21.95254	527.33333	8.29222
07	adv_more	7	F5	300-800ms	-5.37558	551.43590	-22.10509	529.74359	12.23860
07	adv_more	8	F3	300-800ms	-4.98380	549.74359	-25.93694	554.71795	15.85474
07	adv_more	9	F1	300-800ms	-4.99329	546.25641	-25.93528	546.41026	15.81187
07	adv_more	10	FZ	300-800ms	-4.92935	550.66667	-25.86497	547.79487	15.89986
07	adv_more	11	F2	300-800ms	-4.96490	549.84615	-25.90917	554.66667	15.88889
07	adv_more	12	F4	300-800ms	-4.92743	549.84615	-25.90441	546.35897	15.92927
07	adv_more	13	F6	300-800ms	-5.78856	509.89744	-24.28251	534.00000	12.15457
07	adv_more	14	F8	300-800ms	-7.45461	495.17949	-24.93790	532.30769	9.49643
07	adv_more	15	FT7	300-800ms	-6.39442	536.92308	-20.00750	573.53846	7.39380
07	adv_more	16	FC5	300-800ms	-4.45268	553.94872	-21.57179	525.02564	12.87727
07	adv_more	17	FC3	300-800ms	-2.06183	552.41026	-22.71266	561.84615	18.66644
07	adv_more	18	FC1	300-800ms	-4.46785	570.46154	-26.72638	570.87179	17.15792
07	adv_more	19	FCZ	300-800ms	-4.46313	570.46154	-26.78753	569.07692	17.20759
07	adv_more	20	FC2	300-800ms	-3.70955	547.53846	-25.52024	568.66667	17.55576
07	adv_more	21	FC4	300-800ms	-3.79379	550.10256	-25.65230	568.66667	17.54410
07	adv_more	22	FC6	300-800ms	-5.53685	493.02564	-23.29952	534.20513	11.69709
07	adv_more	23	FT8	300-800ms	-6.19408	528.56410	-21.65341	535.74359	9.08918
07	adv_more	24	T7	300-800ms	-3.44068	562.35897	-17.79505	562.25641	12.63835
07	adv_more	25	C5	300-800ms	-3.01248	561.38462	-24.43431	526.66667	16.83353
07	adv_more	26	C3	300-800ms	-3.02326	565.38462	-24.49466	525.84615	16.89913
07	adv_more	27	C1	300-800ms	-3.37629	540.51282	-27.47951	549.84615	18.85862
07	adv_more	28	CZ	300-800ms	-5.92870	564.92308	-31.04351	547.48718	17.71539
07	adv_more	29	C2	300-800ms	-3.81612	558.56410	-27.55577	546.66667	18.52686
07	adv_more	30	C4	300-800ms	-4.52894	541.94872	-26.47753	533.58974	16.50107
07	adv_more	31	C6	300-800ms	-3.42845	510.41026	-21.11528	531.53846	13.79982
07	adv_more	32	T8	300-800ms	-6.21250	537.94872	-21.62745	536.92308	8.98513
07	adv_more	33	TP7	300-800ms	3.97883	570.87179	-9.80439	526.10256	18.53439
07	adv_more	34	CP5	300-800ms	-0.48455	585.84615	-17.03162	529.84615	16.30731
07	adv_more	35	CP3	300-800ms	-2.89591	577.38462	-22.78467	550.61538	15.74891
07	adv_more	36	CP1	300-800ms	-3.13463	571.33333	-25.11006	551.89744	17.56462
07	adv_more	37	CPZ	300-800ms	-2.61190	545.23077	-24.92256	543.17949	17.83748
07	adv_more	38	CP2	300-800ms	-2.66294	545.28205	-24.95292	541.17949	17.76454
07	adv_more	39	CP4	300-800ms	-2.63167	545.33333	-24.89949	541.07692	17.78193
07	adv_more	40	CP6	300-800ms	-1.76436	565.69231	-19.86245	559.28205	14.95343
07	adv_more	41	TP8	300-800ms	0.19328	588.15385	-13.97886	537.23077	12.92806
07	adv_more	42	P7	300-800ms	3.99490	572.51282	-9.80430	527.53846	18.50319
07	adv_more	43	P5	300-800ms	1.51030	583.07692	-15.56007	527.28205	18.44841
07	adv_more	44	P3	300-800ms	-0.17614	587.58974	-17.99047	538.76923	17.99500
07	adv_more	45	P1	300-800ms	-0.13072	580.51282	-17.99106	538.76923	17.97529
07	adv_more	46	PZ	300-800ms	-0.20297	578.10256	-18.06007	538.66667	17.95876
07	adv_more	47	P2	300-800ms	-2.32252	568.61538	-20.84871	499.74359	15.98563
07	adv_more	48	P4	300-800ms	-2.56966	601.17949	-21.04351	503.48718	14.97491
07	adv_more	49	P6	300-800ms	-1.46404	630.20513	-19.15177	507.07692	14.68682
07	adv_more	50	P8	300-800ms	0.27684	595.38462	-13.90249	525.69231	13.00277
07	adv_more	51	PO7	300-800ms	6.60553	591.94872	-5.04325	520.20513	18.79805
07	adv_more	52	PO5	300-800ms	5.93497	602.15385	-5.75261	516.61538	18.18099
07	adv_more	53	PO3	300-800ms	5.97555	599.58974	-5.72444	511.84615	18.26891
07	adv_more	54	POZ	300-800ms	-0.03038	603.64103	-15.92281	470.87179	15.92553
07	adv_more	55	PO4	300-800ms	3.14263	666.15385	-10.78753	416.20513	16.38940
07	adv_more	56	PO6	300-800ms	3.17891	670.97436	-10.83223	416.15385	16.43152
07	adv_more	57	PO8	300-800ms	3.07637	671.07692	-10.88588	416.20513	16.32774
07	adv_more	58	O1	300-800ms	5.96695	599.48718	-5.73188	518.00000	18.21608
07	adv_more	59	OZ	300-800ms	3.31488	622.97436	-8.97207	483.33333	15.43450
07	adv_more	60	O2	300-800ms	3.12185	672.41026	-10.85734	415.02564	16.37270
08	adv_more	1	FP1	300-800ms	-2.98310	540.15000	-11.62535	549.65000	5.43539
08	adv_more	2	FPZ	300-800ms	-2.70107	517.45000	-11.63953	550.00000	6.16464
08	adv_more	3	FP2	300-800ms	-3.10650	530.30000	-12.38426	539.20000	6.06672
08	adv_more	4	AF3	300-800ms	-2.31643	559.25000	-12.40461	551.20000	7.77240
08	adv_more	5	AF4	300-800ms	-2.62761	523.70000	-12.97236	531.35000	7.67347
08	adv_more	6	F7	300-800ms	-2.67425	618.15000	-11.20187	463.55000	5.65307
08	adv_more	7	F5	300-800ms	-1.89423	584.35000	-12.83902	524.90000	8.95129
08	adv_more	8	F3	300-800ms	-1.84253	584.40000	-12.85368	539.85000	9.05273
08	adv_more	9	F1	300-800ms	-1.83874	582.60000	-12.81579	538.90000	9.07871
08	adv_more	10	FZ	300-800ms	-1.13789	541.55000	-13.19955	540.85000	10.80250
08	adv_more	11	F2	300-800ms	-1.50404	522.90000	-12.78436	534.80000	9.81561
08	adv_more	12	F4	300-800ms	-1.52706	521.85000	-12.84114	532.60000	9.77067
08	adv_more	13	F6	300-800ms	-1.53216	521.05000	-12.95742	532.50000	9.80395
08	adv_more	14	F8	300-800ms	-1.67138	541.10000	-11.77993	518.45000	8.11603
08	adv_more	15	FT7	300-800ms	-0.52565	631.20000	-8.96543	499.10000	7.76973
08	adv_more	16	FC5	300-800ms	-1.94260	586.50000	-12.82249	547.15000	8.84311
08	adv_more	17	FC3	300-800ms	-0.81544	592.75000	-12.37236	501.95000	10.65537
08	adv_more	18	FC1	300-800ms	-1.94975	577.05000	-14.54766	504.25000	10.76491
08	adv_more	19	FCZ	300-800ms	0.21197	564.20000	-13.12947	552.85000	13.57367
08	adv_more	20	FC2	300-800ms	-1.07965	575.50000	-14.23674	529.75000	12.00536
08	adv_more	21	FC4	300-800ms	0.11835	501.50000	-12.83987	545.75000	12.82847
08	adv_more	22	FC6	300-800ms	0.05735	527.50000	-11.54949	538.40000	11.11040
08	adv_more	23	FT8	300-800ms	-0.00000	576.30000	-0.00000	606.60000	0.00000
08	adv_more	24	T7	300-800ms	-0.00000	554.60000	-0.00000	590.35000	0.00000
08	adv_more	25	C5	300-800ms	1.15726	572.55000	-8.80125	513.25000	10.84836
08	adv_more	26	C3	300-800ms	0.02939	568.15000	-12.31461	495.85000	11.66346
08	adv_more	27	C1	300-800ms	0.41310	580.75000	-12.62719	517.80000	13.13823
08	adv_more	28	CZ	300-800ms	0.74470	551.30000	-12.72043	543.70000	14.11629
08	adv_more	29	C2	300-800ms	0.95208	561.50000	-12.68559	553.80000	14.25538
08	adv_more	30	C4	300-800ms	1.42609	543.25000	-12.31514	563.60000	14.62345
08	adv_more	31	C6	300-800ms	1.65283	517.10000	-10.67375	561.45000	13.80086
08	adv_more	32	T8	300-800ms	-0.00000	516.85000	-0.00000	572.75000	0.00000
08	adv_more	33	TP7	300-800ms	3.28591	574.15000	-6.08687	517.95000	12.47223
08	adv_more	34	CP5	300-800ms	2.72431	572.70000	-8.95130	535.45000	14.70615
08	adv_more	35	CP3	300-800ms	1.90693	559.85000	-10.23228	534.10000	14.03984
08	adv_more	36	CP1	300-800ms	1.55816	582.60000	-11.50118	542.00000	14.65881
08	adv_more	37	CPZ	300-800ms	1.54813	562.85000	-12.38758	529.70000	15.52808
08	adv_more	38	CP2	300-800ms	1.46923	572.60000	-12.13616	550.65000	15.39368
08	adv_more	39	CP4	300-800ms	2.24970	606.35000	-10.97722	560.75000	15.47653
08	adv_more	40	CP6	300-800ms	0.97374	595.55000	-11.29427	546.55000	12.85904
08	adv_more	41	TP8	300-800ms	2.00030	602.45000	-8.22419	546.20000	11.59751
08	adv_more	42	P7	300-800ms	4.11122	549.30000	-5.07250	533.50000	12.94977
08	adv_more	43	P5	300-800ms	2.70025	581.85000	-8.97040	532.05000	14.72002
08	adv_more	44	P3	300-800ms	2.65022	588.00000	-9.15698	535.50000	14.74585
08	adv_more	45	P1	300-800ms	1.88062	594.15000	-12.04675	512.05000	15.82229
08	adv_more	46	PZ	300-800ms	1.86141	564.45000	-13.12855	520.75000	16.91776
08	adv_more	47	P2	300-800ms	1.38523	615.55000	-13.52108	540.05000	15.79943
08	adv_more	48	P4	300-800ms	1.33789	634.60000	-12.85078	545.45000	15.10952
08	adv_more	49	P6	300-800ms	1.84614	614.75000	-11.79751	537.50000	14.52387
08	adv_more	50	P8	300-800ms	1.88907	655.85000	-7.74569	553.25000	10.58450
08	adv_more	51	PO7	300-800ms	3.39635	559.80000	-6.72757	535.10000	13.00542
08	adv_more	52	PO5	300-800ms	3.38765	560.60000	-6.92420	553.15000	13.15128
08	adv_more	53	PO3	300-800ms	2.16581	550.85000	-10.24836	573.35000	14.16077
08	adv_more	54	POZ	300-800ms	0.45418	618.25000	-13.08781	546.80000	13.76982
08	adv_more	55	PO4	300-800ms	-0.83388	627.05000	-13.58139	566.60000	11.21972
08	adv_more	56	PO6	300-800ms	0.14082	652.05000	-12.78225	561.10000	12.08809
08	adv_more	57	PO8	300-800ms	1.16649	655.30000	-9.04023	587.20000	10.47329
08	adv_more	58	O1	300-800ms	1.13745	555.80000	-8.32835	571.75000	10.12474
08	adv_more	59	OZ	300-800ms	-0.53712	609.05000	-9.72974	561.10000	8.36892
08	adv_more	60	O2	300-800ms	-0.85512	627.10000	-13.57193	569.15000	11.12247
09	adv_more	1	FP1	300-800ms	-1.73320	565.75610	-15.51094	547.75610	11.59253
09	adv_more	2	FPZ	300-800ms	-2.40404	532.97561	-16.93924	562.43902	11.60606
09	adv_more	3	FP2	300-800ms	-1.96297	540.92683	-16.84606	582.29268	12.05482
09	adv_more	4	AF3	300-800ms	-1.19250	558.73171	-16.93062	550.78049	13.99864
09	adv_more	5	AF4	300-800ms	-1.38009	531.12195	-18.72849	572.43902	15.34614
09	adv_more	6	F7	300-800ms	1.23327	606.19512	-10.64295	533.36585	13.51457
09	adv_more	7	F5	300-800ms	1.39192	555.36585	-12.58149	571.56098	15.44242
09	adv_more	8	F3	300-800ms	0.75484	546.19512	-15.77994	550.73171	17.07710
09	adv_more	9	F1	300-800ms	0.04208	542.14634	-18.02492	564.09756	17.85706
09	adv_more	10	FZ	300-800ms	-0.03063	540.58537	-18.95705	571.31707	18.53205
09	adv_more	11	F2	300-800ms	-0.15614	550.58537	-19.34624	560.39024	18.63088
09	adv_more	12	F4	300-800ms	-0.33028	562.00000	-19.14224	565.26829	18.11127
09	adv_more	13	F6	300-800ms	0.05719	518.04878	-16.44422	569.12195	16.46000
09	adv_more	14	F8	300-800ms	-2.75750	492.39024	-18.31308	559.21951	11.77464
09	adv_more	15	FT7	300-800ms	2.75155	558.68293	-11.38087	546.34146	16.83163
09	adv_more	16	FC5	300-800ms	1.42354	555.21951	-12.54239	566.29268	15.44621
09	adv_more	17	FC3	300-800ms	3.26603	556.29268	-12.66571	567.46341	19.29637
09	adv_more	18	FC1	300-800ms	1.90181	559.70732	-16.20051	576.53659	19.73221
09	adv_more	19	FCZ	300-800ms	1.43154	544.82927	-17.91751	575.31707	20.24330
09	adv_more	20	FC2	300-800ms	1.25828	545.02439	-17.41113	545.95122	19.13449
09	adv_more	21	FC4	300-800ms	1.90649	534.73171	-15.54253	546.43902	18.44056
09	adv_more	22	FC6	300-800ms	-0.35059	531.90244	-15.00398	547.90244	13.07984
09	adv_more	23	FT8	300-800ms	-2.89116	526.78049	-18.72185	566.92683	11.83746
09	adv_more	24	T7	300-800ms	0.00000	553.36585	-0.00000	528.29268	0.00000
09	adv_more	25	C5	300-800ms	3.89365	579.90244	-9.77820	536.19512	17.37541
09	adv_more	26	C3	300-800ms	4.85581	542.48780	-10.98587	576.68293	20.67064
09	adv_more	27	C1	300-800ms	3.98443	542.39024	-13.46186	568.58537	21.02908
09	adv_more	28	CZ	300-800ms	3.33317	549.26829	-15.04035	558.92683	21.04045
09	adv_more	29	C2	300-800ms	3.23012	539.36585	-14.54557	560.82927	20.50726
09	adv_more	30	C4	300-800ms	2.38026	520.73171	-14.20026	560.53659	18.11417
09	adv_more	31	C6	300-800ms	0.34046	536.00000	-14.30326	542.82927	14.07624
09	adv_more	32	T8	300-800ms	-2.03469	566.97561	-16.73193	544.14634	11.45715
09	adv_more	33	TP7	300-800ms	4.13144	634.97561	-9.76073	511.17073	16.68242
09	adv_more	34	CP5	300-800ms	4.94833	609.80488	-9.04591	495.26829	18.34366
09	adv_more	35	CP3	300-800ms	5.43978	570.14634	-10.01051	539.41463	20.20339
09	adv_more	36	CP1	300-800ms	5.51393	548.39024	-11.27778	557.21951	21.98866
09	adv_more	37	CPZ	300-800ms	5.20681	548.00000	-12.39238	543.21951	22.50320
09	adv_more	38	CP2	300-800ms	4.89112	555.31707	-11.92370	535.21951	21.33778
09	adv_more	39	CP4	300-800ms	3.98806	546.24390	-11.69575	509.12195	19.36453
09	adv_more	40	CP6	300-800ms	1.75586	559.26829	-12.71871	504.09756	15.71961
09	adv_more	41	TP8	300-800ms	-0.54512	575.90244	-15.58106	536.87805	14.13691
09	adv_more	42	P7	300-800ms	4.96472	656.48780	-8.22387	471.75610	17.38606
09	adv_more	43	P5	300-800ms	4.98145	648.87805	-10.22604	459.90244	19.54444
09	adv_more	44	P3	300-800ms	6.06912	602.73171	-9.70244	519.90244	21.29610
09	adv_more	45	P1	300-800ms	6.49768	556.92683	-10.39423	514.43902	23.15593
09	adv_more	46	PZ	300-800ms	6.26625	552.53659	-10.86774	532.97561	23.24665
09	adv_more	47	P2	300-800ms	6.18725	553.70732	-10.88521	530.58537	23.08875
09	adv_more	48	P4	300-800ms	5.59838	588.53659	-10.52103	512.00000	21.63542
09	adv_more	49	P6	300-800ms	4.42481	628.73171	-11.00227	491.51220	19.82395
09	adv_more	50	P8	300-800ms	0.77419	623.51220	-13.05926	492.73171	15.18159
09	adv_more	51	PO7	300-800ms	5.79554	652.97561	-10.67620	497.02439	21.06962
09	adv_more	52	PO5	300-800ms	5.80693	647.51220	-10.66707	498.39024	21.12965
09	adv_more	53	PO3	300-800ms	5.81774	632.19512	-10.66806	496.97561	21.17774
09	adv_more	54	POZ	300-800ms	6.43011	591.21951	-10.62362	546.39024	23.04919
09	adv_more	55	PO4	300-800ms	4.32623	630.43902	-13.10494	505.46341	20.75905
09	adv_more	56	PO6	300-800ms	4.32137	628.68293	-13.06190	503.41463	20.74001
09	adv_more	57	PO8	300-800ms	4.26098	628.53659	-13.16890	505.26829	20.69760
09	adv_more	58	O1	300-800ms	5.83881	651.60976	-10.70516	497.02439	21.19229
09	adv_more	59	OZ	300-800ms	4.25504	618.58537	-13.20824	523.85366	19.91943
09	adv_more	60	O2	300-800ms	4.92707	620.53659	-13.61877	507.65854	21.62521
