# Supplementary material for: Morphological encoding beyond slots and fillers: An ERP study of comparative formation in English
Source: PLoS One. 2018 Jul 25;13(7):e0199897. doi: 10.1371/journal.pone.0199897 (PMC6059382; doi:10.1371/journal.pone.0199897)
Supplement: S1 Dataset — (ZIP) [file pone.0199897.s003.zip › data/All_comp_er300_800.txt]

010	comp_er	1	FP1	300-800ms	-3.52042	571.83784	-27.51043	564.43243	21.96063
010	comp_er	2	FPZ	300-800ms	-4.92246	589.67568	-27.65094	546.48649	19.37541
010	comp_er	3	FP2	300-800ms	-3.10004	567.67568	-25.20432	564.91892	21.17786
010	comp_er	4	AF3	300-800ms	-4.96977	579.62162	-28.75988	542.86486	20.07414
010	comp_er	5	AF4	300-800ms	-4.89722	549.40541	-29.20952	576.75676	20.21949
010	comp_er	6	F7	300-800ms	-5.70844	541.08108	-26.57966	618.97297	17.17664
010	comp_er	7	F5	300-800ms	-4.65952	569.89189	-26.74802	577.18919	19.33024
010	comp_er	8	F3	300-800ms	-4.95885	573.24324	-31.25564	557.13514	21.60611
010	comp_er	9	F1	300-800ms	-4.92972	573.24324	-31.29968	557.24324	21.70046
010	comp_er	10	FZ	300-800ms	-7.22426	552.16216	-34.92577	577.72973	20.11656
010	comp_er	11	F2	300-800ms	-5.61654	576.32432	-32.46716	557.56757	20.99667
010	comp_er	12	F4	300-800ms	-5.53184	580.64865	-32.43752	559.08108	20.95649
010	comp_er	13	F6	300-800ms	-2.15310	577.02703	-27.62993	573.83784	22.98149
010	comp_er	14	F8	300-800ms	-2.38325	570.75676	-24.39633	599.62162	19.97293
010	comp_er	15	FT7	300-800ms	-4.27118	539.13514	-22.49659	599.29730	16.15056
010	comp_er	16	FC5	300-800ms	-4.45081	558.86486	-24.69670	582.54054	17.90818
010	comp_er	17	FC3	300-800ms	-5.28591	561.08108	-29.81602	556.21622	20.29112
010	comp_er	18	FC1	300-800ms	-5.54900	533.94595	-31.86557	539.67568	21.21645
010	comp_er	19	FCZ	300-800ms	-4.78972	543.83784	-31.74021	555.35135	21.89663
010	comp_er	20	FC2	300-800ms	-3.85070	560.16216	-31.23509	573.02703	23.24202
010	comp_er	21	FC4	300-800ms	-0.71831	547.62162	-28.05173	594.00000	25.87029
010	comp_er	22	FC6	300-800ms	-1.25340	537.45946	-24.29614	586.00000	20.85124
010	comp_er	23	FT8	300-800ms	-1.31807	524.48649	-18.95974	616.00000	17.17446
010	comp_er	24	T7	300-800ms	-2.21592	555.89189	-17.96815	583.78378	15.26256
010	comp_er	25	C5	300-800ms	-1.79937	570.81081	-22.48903	523.13514	19.68449
010	comp_er	26	C3	300-800ms	-2.47503	545.94595	-28.11085	554.86486	22.60859
010	comp_er	27	C1	300-800ms	-3.14697	568.21622	-29.67899	547.24324	23.17804
010	comp_er	28	CZ	300-800ms	-2.50408	559.94595	-30.46783	568.48649	24.53688
010	comp_er	29	C2	300-800ms	-0.66215	586.81081	-30.22055	542.97297	26.55268
010	comp_er	30	C4	300-800ms	-0.07897	593.24324	-29.86673	567.13514	26.15920
010	comp_er	31	C6	300-800ms	1.44042	578.59459	-21.09438	515.13514	22.45440
010	comp_er	32	T8	300-800ms	1.38849	572.59459	-15.33680	563.67568	17.72058
010	comp_er	33	TP7	300-800ms	1.64488	623.51351	-12.55950	511.29730	15.25094
010	comp_er	34	CP5	300-800ms	3.96184	648.00000	-18.98348	468.37838	24.45189
010	comp_er	35	CP3	300-800ms	2.65711	620.59459	-23.26197	492.64865	25.82721
010	comp_er	36	CP1	300-800ms	1.75369	579.13514	-24.99908	518.81081	26.42034
010	comp_er	37	CPZ	300-800ms	2.92297	589.29730	-26.14848	548.32432	28.36920
010	comp_er	38	CP2	300-800ms	1.46134	612.97297	-28.27970	511.78378	27.43719
010	comp_er	39	CP4	300-800ms	5.02074	664.00000	-22.70214	484.81081	29.88440
010	comp_er	40	CP6	300-800ms	-0.00000	500.00000	-0.00000	576.54054	0.00000
010	comp_er	41	TP8	300-800ms	6.75092	690.64865	-15.06801	488.64865	24.40979
010	comp_er	42	P7	300-800ms	4.31363	671.35135	-11.91955	490.10811	17.32858
010	comp_er	43	P5	300-800ms	9.52519	685.62162	-20.10964	462.16216	30.65563
010	comp_er	44	P3	300-800ms	7.63507	660.86486	-22.10527	473.29730	31.63346
010	comp_er	45	P1	300-800ms	6.80370	612.27027	-21.86846	491.62162	31.38127
010	comp_er	46	PZ	300-800ms	7.17691	631.18919	-22.37904	488.54054	32.55610
010	comp_er	47	P2	300-800ms	8.16752	665.18919	-20.92946	464.27027	33.33959
010	comp_er	48	P4	300-800ms	8.92858	720.43243	-21.42253	478.91892	33.63581
010	comp_er	49	P6	300-800ms	10.65194	702.70270	-18.82449	464.27027	33.29014
010	comp_er	50	P8	300-800ms	6.78984	688.75676	-15.05962	495.67568	24.49322
010	comp_er	51	PO7	300-800ms	7.70978	706.86486	-13.49064	482.37838	23.74093
010	comp_er	52	PO5	300-800ms	7.67156	706.81081	-13.52640	482.81081	23.66994
010	comp_er	53	PO3	300-800ms	9.31510	704.21622	-16.07420	508.48649	28.87087
010	comp_er	54	POZ	300-800ms	9.74353	656.59459	-14.41940	476.86486	30.78499
010	comp_er	55	PO4	300-800ms	13.29843	682.91892	-14.97663	458.81081	34.13336
010	comp_er	56	PO6	300-800ms	11.94825	737.67568	-19.07422	461.35135	32.91089
010	comp_er	57	PO8	300-800ms	8.95670	723.83784	-15.26038	459.18919	25.50809
010	comp_er	58	O1	300-800ms	5.81250	684.10811	-9.22071	524.75676	18.64360
010	comp_er	59	OZ	300-800ms	7.69280	647.78378	-6.54126	554.32432	19.08507
010	comp_er	60	O2	300-800ms	6.72778	669.08108	-10.07694	473.29730	19.52331
011	comp_er	1	FP1	300-800ms	3.21040	597.95238	-12.88639	477.00000	19.06471
011	comp_er	2	FPZ	300-800ms	2.35536	624.95238	-14.85608	497.23810	19.13259
011	comp_er	3	FP2	300-800ms	2.47966	589.33333	-15.66642	505.95238	19.76221
011	comp_er	4	AF3	300-800ms	3.94714	619.33333	-11.85565	496.57143	19.56448
011	comp_er	5	AF4	300-800ms	3.63085	636.95238	-15.02162	490.00000	21.18204
011	comp_er	6	F7	300-800ms	1.49566	603.38095	-9.06358	501.90476	12.99471
011	comp_er	7	F5	300-800ms	5.91663	612.76190	-8.59768	478.28571	20.82833
011	comp_er	8	F3	300-800ms	5.99065	622.76190	-8.53172	476.14286	20.90792
011	comp_er	9	F1	300-800ms	5.66852	619.42857	-9.40971	476.33333	21.02453
011	comp_er	10	FZ	300-800ms	4.73674	642.00000	-14.88558	484.19048	23.28817
011	comp_er	11	F2	300-800ms	4.88163	635.42857	-14.66605	479.14286	23.47871
011	comp_er	12	F4	300-800ms	5.09927	640.85714	-14.94378	491.95238	23.28946
011	comp_er	13	F6	300-800ms	5.21068	602.90476	-14.43707	505.14286	22.44406
011	comp_er	14	F8	300-800ms	1.38014	606.09524	-17.34046	486.38095	16.24575
011	comp_er	15	FT7	300-800ms	1.38305	595.90476	-9.10026	484.00000	12.83197
011	comp_er	16	FC5	300-800ms	6.34897	605.00000	-5.03298	500.47619	18.72953
011	comp_er	17	FC3	300-800ms	7.28446	634.19048	-6.56237	487.00000	21.86279
011	comp_er	18	FC1	300-800ms	7.50959	634.47619	-8.86385	501.04762	23.76196
011	comp_er	19	FCZ	300-800ms	7.00932	641.61905	-11.59234	504.76190	24.67070
011	comp_er	20	FC2	300-800ms	6.84462	647.42857	-12.08551	505.28571	24.22762
011	comp_er	21	FC4	300-800ms	7.50574	630.71429	-11.25833	503.66667	23.95162
011	comp_er	22	FC6	300-800ms	4.78923	597.28571	-12.99472	524.33333	18.81489
011	comp_er	23	FT8	300-800ms	2.18744	569.00000	-16.39921	514.38095	14.73542
011	comp_er	24	T7	300-800ms	1.49614	589.14286	-7.83532	456.14286	12.06345
011	comp_er	25	C5	300-800ms	6.40459	619.42857	-3.89481	477.14286	17.49481
011	comp_er	26	C3	300-800ms	7.89558	629.28571	-5.51707	473.09524	21.84251
011	comp_er	27	C1	300-800ms	9.34029	623.09524	-6.22687	504.80952	24.97442
011	comp_er	28	CZ	300-800ms	8.10771	647.23810	-9.57977	498.90476	25.30473
011	comp_er	29	C2	300-800ms	9.32093	649.95238	-8.46201	519.90476	25.86138
011	comp_er	30	C4	300-800ms	8.57966	623.19048	-9.08813	517.66667	23.73631
011	comp_er	31	C6	300-800ms	6.43428	577.61905	-11.01121	513.52381	19.18592
011	comp_er	32	T8	300-800ms	4.80538	553.61905	-14.22200	518.09524	16.44598
011	comp_er	33	TP7	300-800ms	2.82031	622.14286	-6.55297	537.80952	16.29462
011	comp_er	34	CP5	300-800ms	6.61762	621.14286	-3.57817	487.80952	18.09479
011	comp_er	35	CP3	300-800ms	8.93939	607.09524	-3.42559	491.71429	22.04542
011	comp_er	36	CP1	300-800ms	9.25312	626.33333	-5.13429	496.14286	24.18026
011	comp_er	37	CPZ	300-800ms	9.35681	628.33333	-6.39196	493.14286	25.09876
011	comp_er	38	CP2	300-800ms	9.33570	635.04762	-6.55113	504.52381	24.55407
011	comp_er	39	CP4	300-800ms	7.76012	627.47619	-7.98478	518.66667	22.16921
011	comp_er	40	CP6	300-800ms	6.48246	570.14286	-9.09900	526.47619	18.31549
011	comp_er	41	TP8	300-800ms	2.27205	528.14286	-16.61462	546.09524	13.69706
011	comp_er	42	P7	300-800ms	4.09785	568.66667	-6.01390	536.61905	23.45807
011	comp_er	43	P5	300-800ms	7.95975	588.04762	-3.71094	514.38095	20.53860
011	comp_er	44	P3	300-800ms	8.11109	589.19048	-3.64329	513.42857	20.73537
011	comp_er	45	P1	300-800ms	8.85993	582.23810	-4.54937	503.00000	23.10738
011	comp_er	46	PZ	300-800ms	9.42833	609.90476	-4.76789	510.00000	23.88735
011	comp_er	47	P2	300-800ms	9.17998	608.76190	-4.96722	502.71429	23.26640
011	comp_er	48	P4	300-800ms	7.04421	592.04762	-5.89464	504.80952	19.60828
011	comp_er	49	P6	300-800ms	7.28141	571.61905	-6.74583	537.90476	18.96262
011	comp_er	50	P8	300-800ms	2.77391	525.47619	-14.78706	529.28571	13.30663
011	comp_er	51	PO7	300-800ms	4.30420	540.90476	-7.83137	539.28571	25.53787
011	comp_er	52	PO5	300-800ms	4.39160	545.04762	-7.74952	531.47619	25.60274
011	comp_er	53	PO3	300-800ms	5.31250	549.38095	-7.10718	541.47619	21.47543
011	comp_er	54	POZ	300-800ms	7.04919	545.04762	-4.87458	541.85714	18.87668
011	comp_er	55	PO4	300-800ms	4.84808	563.90476	-7.38124	533.47619	16.20023
011	comp_er	56	PO6	300-800ms	3.76661	523.42857	-9.46229	534.09524	13.85807
011	comp_er	57	PO8	300-800ms	4.05103	513.57143	-9.36082	538.76190	13.92694
011	comp_er	58	O1	300-800ms	3.12332	541.52381	-10.33237	564.90476	26.46933
011	comp_er	59	OZ	300-800ms	3.48251	525.09524	-7.35048	552.04762	19.05510
011	comp_er	60	O2	300-800ms	2.36111	521.33333	-9.07917	565.42857	13.74535
012	comp_er	1	FP1	300-800ms	0.94014	499.86364	-16.25579	548.04545	16.69826
012	comp_er	2	FPZ	300-800ms	1.05910	487.22727	-16.93643	543.04545	17.87886
012	comp_er	3	FP2	300-800ms	0.81015	482.31818	-17.33506	549.13636	17.44610
012	comp_er	4	AF3	300-800ms	2.61716	484.59091	-16.01242	531.81818	19.06452
012	comp_er	5	AF4	300-800ms	2.91199	461.95455	-16.91834	547.86364	20.44670
012	comp_er	6	F7	300-800ms	1.53746	540.50000	-13.38955	501.36364	15.71706
012	comp_er	7	F5	300-800ms	6.56357	499.18182	-10.13816	524.95455	21.43879
012	comp_er	8	F3	300-800ms	6.51292	506.18182	-10.22278	524.95455	21.36357
012	comp_er	9	F1	300-800ms	6.56276	504.81818	-10.16120	526.86364	21.40798
012	comp_er	10	FZ	300-800ms	4.45533	476.04545	-16.33832	534.81818	22.95396
012	comp_er	11	F2	300-800ms	4.95779	466.18182	-15.99340	545.95455	23.29050
012	comp_er	12	F4	300-800ms	4.96775	468.13636	-15.91860	547.90909	23.31171
012	comp_er	13	F6	300-800ms	3.77264	465.22727	-15.98542	552.54545	20.76708
012	comp_er	14	F8	300-800ms	1.70153	457.31818	-12.27695	534.81818	13.22628
012	comp_er	15	FT7	300-800ms	2.54502	542.95455	-9.30847	499.50000	13.87107
012	comp_er	16	FC5	300-800ms	6.53414	499.36364	-10.16703	525.04545	21.39118
012	comp_er	17	FC3	300-800ms	6.60717	496.68182	-10.01060	517.09091	21.40231
012	comp_er	18	FC1	300-800ms	7.04557	501.50000	-10.88419	519.50000	22.81584
012	comp_er	19	FCZ	300-800ms	6.58289	498.00000	-13.31077	508.18182	24.61216
012	comp_er	20	FC2	300-800ms	8.18650	483.09091	-11.31360	527.54545	25.36738
012	comp_er	21	FC4	300-800ms	8.84936	481.22727	-10.10385	531.27273	25.03568
012	comp_er	22	FC6	300-800ms	5.51654	459.04545	-11.06281	545.45455	19.44091
012	comp_er	23	FT8	300-800ms	1.71859	457.59091	-12.24275	533.00000	13.22213
012	comp_er	24	T7	300-800ms	8.01960	526.22727	-3.80993	545.81818	20.11031
012	comp_er	25	C5	300-800ms	7.39404	503.63636	-6.01746	512.40909	20.48567
012	comp_er	26	C3	300-800ms	6.76708	495.36364	-9.82876	525.04545	21.52435
012	comp_er	27	C1	300-800ms	9.71269	505.40909	-7.77886	545.13636	25.42511
012	comp_er	28	CZ	300-800ms	9.60818	506.22727	-9.50246	542.86364	26.57815
012	comp_er	29	C2	300-800ms	10.68146	495.63636	-8.34104	552.31818	27.12469
012	comp_er	30	C4	300-800ms	10.98063	487.54545	-8.40946	547.36364	27.26188
012	comp_er	31	C6	300-800ms	7.78150	493.90909	-9.17467	530.22727	21.53662
012	comp_er	32	T8	300-800ms	4.23076	484.22727	-9.55867	522.54545	15.52269
012	comp_er	33	TP7	300-800ms	8.02144	531.13636	-3.81698	545.68182	20.19763
012	comp_er	34	CP5	300-800ms	8.56508	527.54545	-3.69454	545.81818	20.91843
012	comp_er	35	CP3	300-800ms	11.20975	499.86364	-4.42237	566.95455	25.49947
012	comp_er	36	CP1	300-800ms	11.99862	478.00000	-4.91313	567.31818	27.39270
012	comp_er	37	CPZ	300-800ms	12.58623	474.36364	-6.07694	566.68182	28.82042
012	comp_er	38	CP2	300-800ms	13.18761	464.86364	-5.29450	567.45455	29.07467
012	comp_er	39	CP4	300-800ms	13.06730	463.54545	-4.80858	552.40909	28.22396
012	comp_er	40	CP6	300-800ms	10.37561	485.36364	-7.03412	534.54545	24.46062
012	comp_er	41	TP8	300-800ms	6.23607	501.27273	-7.50180	512.54545	18.00147
012	comp_er	42	P7	300-800ms	7.52443	576.77273	-7.22829	493.40909	21.97322
012	comp_er	43	P5	300-800ms	12.35088	519.22727	-2.11029	540.50000	26.33040
012	comp_er	44	P3	300-800ms	13.16611	459.50000	-3.61288	570.50000	28.48617
012	comp_er	45	P1	300-800ms	13.10969	451.68182	-3.87861	558.86364	28.60152
012	comp_er	46	PZ	300-800ms	13.17153	451.68182	-3.89899	558.86364	28.67568
012	comp_er	47	P2	300-800ms	13.17356	451.68182	-3.89453	558.13636	28.63840
012	comp_er	48	P4	300-800ms	13.60360	475.86364	-3.46744	572.09091	28.25000
012	comp_er	49	P6	300-800ms	12.56474	496.22727	-2.95328	543.68182	25.83941
012	comp_er	50	P8	300-800ms	8.23839	557.36364	-3.97907	531.31818	19.38792
012	comp_er	51	PO7	300-800ms	7.94885	495.13636	-2.56004	578.40909	19.31622
012	comp_er	52	PO5	300-800ms	7.94358	496.00000	-2.54666	576.18182	19.31818
012	comp_er	53	PO3	300-800ms	7.93132	496.09091	-2.54265	576.04545	19.28620
012	comp_er	54	POZ	300-800ms	10.83366	498.45455	-4.03400	569.31818	25.93385
012	comp_er	55	PO4	300-800ms	9.53702	542.18182	-1.79637	558.04545	20.88242
012	comp_er	56	PO6	300-800ms	9.56258	542.40909	-1.78419	561.04545	20.96148
012	comp_er	57	PO8	300-800ms	9.53146	540.31818	-1.82218	561.18182	20.95993
012	comp_er	58	O1	300-800ms	7.82862	496.18182	-2.64995	575.90909	19.22196
012	comp_er	59	OZ	300-800ms	6.16528	516.72727	-3.92418	594.81818	17.93063
012	comp_er	60	O2	300-800ms	9.51720	543.27273	-1.83997	568.31818	20.88781
013	comp_er	1	FP1	300-800ms	-4.84286	590.50000	-23.53312	519.72222	14.09943
013	comp_er	2	FPZ	300-800ms	-4.59031	610.72222	-22.86165	546.77778	14.23194
013	comp_er	3	FP2	300-800ms	-4.71602	613.33333	-24.66436	570.00000	14.41064
013	comp_er	4	AF3	300-800ms	-4.10183	566.55556	-26.39373	522.94444	19.09492
013	comp_er	5	AF4	300-800ms	-5.16107	608.44444	-28.36950	536.27778	17.42061
013	comp_er	6	F7	300-800ms	-3.19497	605.55556	-27.37872	506.77778	20.08170
013	comp_er	7	F5	300-800ms	-3.24324	605.66667	-27.34931	509.61111	20.05261
013	comp_er	8	F3	300-800ms	-2.72321	589.22222	-26.90941	518.88889	22.71291
013	comp_er	9	F1	300-800ms	-2.74262	589.27778	-26.92615	518.88889	22.71698
013	comp_er	10	FZ	300-800ms	-3.02071	584.38889	-26.93386	517.27778	21.30526
013	comp_er	11	F2	300-800ms	-2.98884	584.44444	-26.94698	517.22222	21.35784
013	comp_er	12	F4	300-800ms	-3.02472	584.55556	-27.00165	517.11111	21.30451
013	comp_er	13	F6	300-800ms	-4.04898	565.50000	-28.02513	553.72222	17.70910
013	comp_er	14	F8	300-800ms	-1.62895	519.22222	-20.16541	589.61111	14.73346
013	comp_er	15	FT7	300-800ms	1.72769	561.16667	-16.84961	542.88889	19.29850
013	comp_er	16	FC5	300-800ms	-0.78280	615.44444	-21.68599	529.44444	20.33346
013	comp_er	17	FC3	300-800ms	-1.17510	582.16667	-23.78820	543.50000	22.37966
013	comp_er	18	FC1	300-800ms	0.13811	593.11111	-22.84411	526.11111	24.43212
013	comp_er	19	FCZ	300-800ms	0.61206	565.22222	-22.83023	527.83333	24.85963
013	comp_er	20	FC2	300-800ms	-0.23086	543.72222	-22.67650	538.11111	21.67231
013	comp_er	21	FC4	300-800ms	-0.43556	529.27778	-22.73078	571.94444	20.48136
013	comp_er	22	FC6	300-800ms	2.05139	476.00000	-19.03040	583.50000	20.85961
013	comp_er	23	FT8	300-800ms	-1.57204	519.11111	-20.06378	589.66667	14.68043
013	comp_er	24	T7	300-800ms	1.18328	551.27778	-19.18353	532.88889	20.52311
013	comp_er	25	C5	300-800ms	1.43216	553.11111	-18.63915	561.33333	21.65734
013	comp_er	26	C3	300-800ms	2.04638	564.22222	-19.16635	545.00000	24.21689
013	comp_er	27	C1	300-800ms	2.80405	545.72222	-19.04752	557.00000	25.31613
013	comp_er	28	CZ	300-800ms	2.60017	531.66667	-19.23849	535.22222	24.57223
013	comp_er	29	C2	300-800ms	1.88052	514.33333	-18.96807	545.88889	22.57637
013	comp_er	30	C4	300-800ms	0.44634	512.16667	-20.06048	594.50000	20.28018
013	comp_er	31	C6	300-800ms	-0.33218	518.44444	-19.54947	603.66667	17.68191
013	comp_er	32	T8	300-800ms	-0.83407	529.50000	-19.37558	599.50000	16.46432
013	comp_er	33	TP7	300-800ms	3.50314	525.33333	-15.16380	580.22222	22.52795
013	comp_er	34	CP5	300-800ms	3.51992	528.11111	-15.20428	580.27778	22.59515
013	comp_er	35	CP3	300-800ms	3.56016	482.16667	-17.97661	588.16667	25.36063
013	comp_er	36	CP1	300-800ms	4.42769	509.66667	-17.42670	560.50000	26.28337
013	comp_er	37	CPZ	300-800ms	4.14430	505.33333	-17.32237	553.66667	25.62848
013	comp_er	38	CP2	300-800ms	3.31778	496.72222	-17.32805	549.83333	23.92237
013	comp_er	39	CP4	300-800ms	1.19690	479.27778	-18.81036	588.33333	21.23004
013	comp_er	40	CP6	300-800ms	0.22424	481.33333	-18.30732	593.55556	18.98305
013	comp_er	41	TP8	300-800ms	0.59331	504.83333	-15.96048	592.38889	17.11676
013	comp_er	42	P7	300-800ms	3.51574	528.05556	-15.19374	580.27778	22.56172
013	comp_er	43	P5	300-800ms	5.35848	496.44444	-16.25621	565.50000	28.09276
013	comp_er	44	P3	300-800ms	5.36593	494.44444	-16.27806	571.88889	28.08958
013	comp_er	45	P1	300-800ms	5.35873	496.61111	-16.29873	576.55556	28.04945
013	comp_er	46	PZ	300-800ms	4.62272	509.11111	-17.54712	581.44444	27.78289
013	comp_er	47	P2	300-800ms	3.34656	492.11111	-17.70013	599.00000	25.48865
013	comp_er	48	P4	300-800ms	3.60081	479.55556	-17.52783	617.55556	25.05106
013	comp_er	49	P6	300-800ms	2.62911	463.61111	-17.36097	640.83333	23.43415
013	comp_er	50	P8	300-800ms	1.14408	514.22222	-14.58036	553.77778	16.68075
013	comp_er	51	PO7	300-800ms	3.42859	455.66667	-16.81513	597.88889	24.84811
013	comp_er	52	PO5	300-800ms	3.44612	455.77778	-16.80858	585.83333	24.84017
013	comp_er	53	PO3	300-800ms	3.47804	460.05556	-16.79344	597.83333	24.94807
013	comp_er	54	POZ	300-800ms	2.74498	471.05556	-18.48886	631.27778	25.73657
013	comp_er	55	PO4	300-800ms	0.51903	483.83333	-23.77628	632.05556	26.26025
013	comp_er	56	PO6	300-800ms	0.53185	483.88889	-23.60609	632.16667	26.17930
013	comp_er	57	PO8	300-800ms	0.53328	483.83333	-23.58443	632.16667	26.22258
013	comp_er	58	O1	300-800ms	1.19737	483.66667	-20.03891	643.94444	23.06195
013	comp_er	59	OZ	300-800ms	1.18818	491.27778	-21.16995	625.27778	24.47156
013	comp_er	60	O2	300-800ms	0.53381	483.94444	-23.80268	632.22222	26.29497
014	comp_er	1	FP1	300-800ms	-0.06347	627.48718	-16.21187	501.38462	15.47760
014	comp_er	2	FPZ	300-800ms	-0.03477	640.20513	-16.13503	504.46154	15.41819
014	comp_er	3	FP2	300-800ms	0.43650	665.94872	-15.72203	480.97436	15.61381
014	comp_er	4	AF3	300-800ms	-1.23353	658.71795	-16.54869	486.76923	13.02072
014	comp_er	5	AF4	300-800ms	-0.09618	663.58974	-15.97248	492.25641	14.81094
014	comp_er	6	F7	300-800ms	0.51925	597.07692	-8.18460	532.76923	8.57729
014	comp_er	7	F5	300-800ms	-2.11191	669.58974	-12.25457	458.30769	7.33307
014	comp_er	8	F3	300-800ms	-2.12839	670.66667	-12.30635	467.48718	7.37128
014	comp_er	9	F1	300-800ms	-1.55293	652.30769	-18.06897	476.35897	13.47473
014	comp_er	10	FZ	300-800ms	-1.51164	653.28205	-18.06964	474.66667	13.57990
014	comp_er	11	F2	300-800ms	-0.09905	663.74359	-16.23016	484.76923	14.65698
014	comp_er	12	F4	300-800ms	0.01720	668.97436	-16.12231	478.20513	14.80481
014	comp_er	13	F6	300-800ms	0.02451	660.61538	-13.89158	496.56410	12.92033
014	comp_er	14	F8	300-800ms	-0.31626	652.92308	-8.87194	503.43590	7.85133
014	comp_er	15	FT7	300-800ms	-2.73229	610.20513	-10.29380	499.84615	4.32547
014	comp_er	16	FC5	300-800ms	-2.07015	658.97436	-12.16104	474.00000	7.28170
014	comp_er	17	FC3	300-800ms	-0.94855	666.00000	-13.34156	470.15385	10.50531
014	comp_er	18	FC1	300-800ms	-1.30895	659.23077	-16.81513	493.33333	12.92390
014	comp_er	19	FCZ	300-800ms	-1.54649	641.07692	-18.69287	487.43590	14.01897
014	comp_er	20	FC2	300-800ms	-0.38817	635.84615	-17.40189	496.30769	14.90766
014	comp_er	21	FC4	300-800ms	0.73657	645.89744	-13.44759	526.76923	13.93754
014	comp_er	22	FC6	300-800ms	-0.07905	657.64103	-11.18773	517.23077	10.47795
014	comp_er	23	FT8	300-800ms	-0.28584	653.79487	-8.84263	507.48718	7.85937
014	comp_er	24	T7	300-800ms	0.23947	677.33333	-8.37220	465.48718	8.45453
014	comp_er	25	C5	300-800ms	-1.26337	668.51282	-9.78014	447.89744	6.79552
014	comp_er	26	C3	300-800ms	-0.18841	666.76923	-12.01790	470.56410	11.28848
014	comp_er	27	C1	300-800ms	-0.70929	674.25641	-15.18181	477.28205	13.08022
014	comp_er	28	CZ	300-800ms	-0.39071	647.33333	-16.50111	495.43590	14.77547
014	comp_er	29	C2	300-800ms	0.27125	647.89744	-15.52722	503.48718	15.05092
014	comp_er	30	C4	300-800ms	0.81427	646.97436	-13.33383	527.28205	14.01290
014	comp_er	31	C6	300-800ms	0.62823	634.10256	-10.34912	534.10256	11.33945
014	comp_er	32	T8	300-800ms	0.00000	673.38462	-0.00000	465.74359	0.00000
014	comp_er	33	TP7	300-800ms	0.27653	661.07692	-8.36564	447.84615	8.48229
014	comp_er	34	CP5	300-800ms	0.19362	676.15385	-8.55149	460.56410	8.49791
014	comp_er	35	CP3	300-800ms	1.35815	686.51282	-10.25764	485.94872	12.65747
014	comp_er	36	CP1	300-800ms	2.46044	674.46154	-10.83970	491.58974	15.70948
014	comp_er	37	CPZ	300-800ms	1.18801	644.82051	-13.06206	528.35897	15.18194
014	comp_er	38	CP2	300-800ms	1.17065	644.92308	-13.00570	519.69231	15.02771
014	comp_er	39	CP4	300-800ms	1.21035	644.87179	-12.98029	525.02564	15.05975
014	comp_er	40	CP6	300-800ms	1.64887	613.38462	-10.70667	540.76923	13.80571
014	comp_er	41	TP8	300-800ms	1.54166	605.84615	-8.28540	535.43590	10.91956
014	comp_er	42	P7	300-800ms	0.35033	666.66667	-8.32632	457.74359	8.59735
014	comp_er	43	P5	300-800ms	0.35517	659.84615	-8.31725	450.76923	8.58449
014	comp_er	44	P3	300-800ms	2.32898	693.02564	-9.51757	490.66667	14.23872
014	comp_er	45	P1	300-800ms	1.67742	658.92308	-10.96760	510.71795	14.55013
014	comp_er	46	PZ	300-800ms	1.69285	661.43590	-11.01531	499.74359	14.52895
014	comp_er	47	P2	300-800ms	1.73424	662.51282	-11.02847	506.51282	14.62826
014	comp_er	48	P4	300-800ms	1.69977	672.82051	-10.95111	516.10256	14.49561
014	comp_er	49	P6	300-800ms	1.72774	634.25641	-10.46250	538.51282	13.67764
014	comp_er	50	P8	300-800ms	1.45007	604.15385	-8.36169	532.41026	10.81757
014	comp_er	51	PO7	300-800ms	2.83542	648.05128	-7.85841	488.51282	13.54621
014	comp_er	52	PO5	300-800ms	2.84085	648.87179	-7.80712	487.33333	13.45690
014	comp_er	53	PO3	300-800ms	2.76269	652.92308	-7.96596	480.15385	13.40917
014	comp_er	54	POZ	300-800ms	2.41058	628.46154	-10.16660	537.02564	15.22939
014	comp_er	55	PO4	300-800ms	2.36306	626.20513	-9.01906	518.92308	13.91382
014	comp_er	56	PO6	300-800ms	1.49213	614.97436	-8.97861	509.64103	11.72166
014	comp_er	57	PO8	300-800ms	1.37899	615.89744	-9.14035	515.89744	11.58847
014	comp_er	58	O1	300-800ms	2.69261	645.12821	-7.90773	488.56410	13.33453
014	comp_er	59	OZ	300-800ms	3.43382	585.33333	-6.70477	549.43590	13.28230
014	comp_er	60	O2	300-800ms	2.27005	632.25641	-9.04839	518.87179	13.77551
015	comp_er	1	FP1	300-800ms	9.15785	541.41176	-4.67664	564.94118	22.81463
015	comp_er	2	FPZ	300-800ms	8.87317	506.94118	-6.70915	552.35294	23.76529
015	comp_er	3	FP2	300-800ms	2.91855	559.76471	-10.77604	520.58824	16.17703
015	comp_er	4	AF3	300-800ms	9.17047	521.29412	-4.69710	577.76471	22.80565
015	comp_er	5	AF4	300-800ms	4.59012	587.29412	-8.76436	532.00000	17.38820
015	comp_er	6	F7	300-800ms	7.63482	502.94118	-2.68960	545.88235	16.69458
015	comp_er	7	F5	300-800ms	8.19982	501.88235	-2.15488	554.94118	17.52180
015	comp_er	8	F3	300-800ms	8.28303	502.00000	-2.09820	556.00000	17.71492
015	comp_er	9	F1	300-800ms	6.40370	549.17647	-5.55492	531.88235	17.89742
015	comp_er	10	FZ	300-800ms	6.37487	548.70588	-5.62631	532.00000	17.89362
015	comp_er	11	F2	300-800ms	6.43367	564.58824	-5.62753	531.76471	18.07817
015	comp_er	12	F4	300-800ms	4.46251	592.00000	-7.62938	558.47059	16.45319
015	comp_er	13	F6	300-800ms	4.37259	573.76471	-7.56058	550.94118	16.24944
015	comp_er	14	F8	300-800ms	4.30598	573.76471	-7.74705	532.47059	16.17217
015	comp_er	15	FT7	300-800ms	5.34847	560.11765	-5.14669	525.29412	13.73644
015	comp_er	16	FC5	300-800ms	9.89955	535.05882	-1.74260	573.17647	21.12551
015	comp_er	17	FC3	300-800ms	8.63332	551.88235	-2.33037	524.35294	19.30503
015	comp_er	18	FC1	300-800ms	0.00000	525.17647	-0.00000	602.70588	0.00000
015	comp_er	19	FCZ	300-800ms	-0.00000	521.41176	-0.00000	553.76471	0.00000
015	comp_er	20	FC2	300-800ms	7.21167	593.05882	-4.80031	527.52941	18.88573
015	comp_er	21	FC4	300-800ms	4.00688	632.47059	-7.87081	545.05882	15.24945
015	comp_er	22	FC6	300-800ms	4.15296	584.70588	-6.96041	503.29412	14.40469
015	comp_er	23	FT8	300-800ms	-2.52926	661.41176	-13.23275	460.11765	7.72741
015	comp_er	24	T7	300-800ms	-0.00000	512.94118	-0.00000	558.00000	0.00000
015	comp_er	25	C5	300-800ms	10.99425	522.00000	-0.48738	566.94118	21.05436
015	comp_er	26	C3	300-800ms	8.30644	513.05882	-2.04462	481.17647	18.27962
015	comp_er	27	C1	300-800ms	10.13667	534.58824	-0.73703	524.82353	21.35901
015	comp_er	28	CZ	300-800ms	10.12118	550.82353	-1.06369	532.47059	21.18441
015	comp_er	29	C2	300-800ms	8.37782	634.58824	-3.33293	551.29412	19.96703
015	comp_er	30	C4	300-800ms	6.71550	672.47059	-5.01178	530.82353	18.24926
015	comp_er	31	C6	300-800ms	4.75234	663.88235	-7.26593	515.52941	16.69972
015	comp_er	32	T8	300-800ms	-4.31334	662.47059	-13.92176	457.76471	5.44903
015	comp_er	33	TP7	300-800ms	0.78750	576.58824	-9.92558	538.35294	8.50216
015	comp_er	34	CP5	300-800ms	6.86321	557.52941	-3.59254	556.58824	16.71710
015	comp_er	35	CP3	300-800ms	8.59983	568.70588	-1.17684	546.94118	18.29539
015	comp_er	36	CP1	300-800ms	9.90627	550.70588	-0.92160	551.64706	20.76555
015	comp_er	37	CPZ	300-800ms	10.06951	550.94118	-0.93849	554.00000	20.95633
015	comp_er	38	CP2	300-800ms	7.14304	592.58824	-4.13089	492.94118	18.07057
015	comp_er	39	CP4	300-800ms	10.06870	579.64706	-2.33033	535.52941	22.51283
015	comp_er	40	CP6	300-800ms	10.95987	484.47059	-1.28732	615.17647	25.68662
015	comp_er	41	TP8	300-800ms	-4.93645	671.29412	-15.39080	507.29412	6.58888
015	comp_er	42	P7	300-800ms	6.30252	605.76471	-3.91682	590.35294	15.17885
015	comp_er	43	P5	300-800ms	6.35483	583.17647	-2.20739	594.47059	14.43566
015	comp_er	44	P3	300-800ms	4.04081	567.52941	-3.40150	527.41176	11.09207
015	comp_er	45	P1	300-800ms	2.64685	574.00000	-5.15726	532.82353	9.66265
015	comp_er	46	PZ	300-800ms	2.83500	582.00000	-4.97296	549.76471	9.98921
015	comp_er	47	P2	300-800ms	2.00056	580.00000	-6.45140	513.41176	10.41668
015	comp_er	48	P4	300-800ms	1.98585	574.70588	-6.54492	513.05882	10.49357
015	comp_er	49	P6	300-800ms	-0.27256	636.35294	-9.31659	519.88235	10.72580
015	comp_er	50	P8	300-800ms	0.68834	575.05882	-11.36497	536.35294	15.75229
015	comp_er	51	PO7	300-800ms	4.02864	555.29412	-3.46362	527.17647	11.04255
015	comp_er	52	PO5	300-800ms	4.08351	544.94118	-3.36887	529.88235	11.18152
015	comp_er	53	PO3	300-800ms	3.96837	577.41176	-3.49505	527.05882	10.94370
015	comp_er	54	POZ	300-800ms	2.84199	576.94118	-4.89997	516.70588	9.93796
015	comp_er	55	PO4	300-800ms	-0.25277	645.17647	-9.26621	520.00000	10.62789
015	comp_er	56	PO6	300-800ms	-0.35536	644.94118	-9.39733	520.00000	10.65753
015	comp_er	57	PO8	300-800ms	-0.40435	644.94118	-9.39671	519.64706	10.63785
015	comp_er	58	O1	300-800ms	-0.84880	667.88235	-6.50538	475.52941	4.74080
015	comp_er	59	OZ	300-800ms	-1.13936	604.70588	-6.97645	528.23529	5.88908
015	comp_er	60	O2	300-800ms	-2.63809	660.82353	-11.66381	531.41176	10.15761
016	comp_er	1	FP1	300-800ms	-2.83449	502.15385	-17.20249	636.00000	13.43717
016	comp_er	2	FPZ	300-800ms	-2.87713	497.38462	-17.23724	638.56410	13.42841
016	comp_er	3	FP2	300-800ms	-3.17036	504.20513	-17.99325	629.69231	13.30436
016	comp_er	4	AF3	300-800ms	-5.69956	558.61538	-20.84327	576.92308	10.72603
016	comp_er	5	AF4	300-800ms	-2.34161	537.64103	-19.85045	611.48718	15.78764
016	comp_er	6	F7	300-800ms	2.40192	487.43590	-8.67474	633.84615	13.52813
016	comp_er	7	F5	300-800ms	1.25364	504.61538	-11.84156	594.20513	14.07373
016	comp_er	8	F3	300-800ms	-0.93919	528.87179	-16.95474	592.35897	15.02363
016	comp_er	9	F1	300-800ms	-1.40441	533.69231	-19.50254	602.05128	16.95448
016	comp_er	10	FZ	300-800ms	0.93983	514.20513	-18.16188	591.79487	20.13197
016	comp_er	11	F2	300-800ms	3.06874	514.35897	-16.49582	653.79487	22.78144
016	comp_er	12	F4	300-800ms	2.46317	507.84615	-16.36116	646.87179	21.10120
016	comp_er	13	F6	300-800ms	1.37787	490.51282	-15.03540	626.71795	17.62713
016	comp_er	14	F8	300-800ms	-0.49507	511.12821	-13.88343	629.43590	12.80383
016	comp_er	15	FT7	300-800ms	0.54344	513.38462	-10.97738	600.35897	11.45468
016	comp_er	16	FC5	300-800ms	5.04625	480.35897	-7.86185	630.41026	17.25643
016	comp_er	17	FC3	300-800ms	3.42689	494.10256	-12.13040	589.48718	18.04456
016	comp_er	18	FC1	300-800ms	1.08224	501.17949	-17.35922	640.97436	18.12788
016	comp_er	19	FCZ	300-800ms	5.07379	495.33333	-15.52857	636.46154	23.86771
016	comp_er	20	FC2	300-800ms	7.47253	486.10256	-13.28273	652.25641	26.88004
016	comp_er	21	FC4	300-800ms	3.23418	493.79487	-14.59692	649.53846	19.58930
016	comp_er	22	FC6	300-800ms	4.13038	512.10256	-11.54387	628.76923	18.11238
016	comp_er	23	FT8	300-800ms	1.19201	485.58974	-12.18667	595.23077	12.97842
016	comp_er	24	T7	300-800ms	2.85602	466.56410	-6.33145	648.56410	12.44194
016	comp_er	25	C5	300-800ms	2.38698	496.05128	-10.62475	571.17949	14.50235
016	comp_er	26	C3	300-800ms	3.00679	458.05128	-12.55425	604.25641	17.31127
016	comp_er	27	C1	300-800ms	2.08498	464.56410	-17.06269	605.48718	18.87576
016	comp_er	28	CZ	300-800ms	4.50127	450.66667	-16.99373	630.87179	22.74670
016	comp_er	29	C2	300-800ms	6.16952	461.07692	-14.86996	612.66667	24.02026
016	comp_er	30	C4	300-800ms	6.35495	492.87179	-12.18670	614.41026	22.30581
016	comp_er	31	C6	300-800ms	3.46262	477.58974	-11.18300	580.25641	16.52801
016	comp_er	32	T8	300-800ms	1.67240	483.23077	-12.79267	559.84615	14.28203
016	comp_er	33	TP7	300-800ms	2.10286	487.02564	-8.91733	590.00000	13.38038
016	comp_er	34	CP5	300-800ms	2.31212	490.30769	-10.86438	527.53846	15.14017
016	comp_er	35	CP3	300-800ms	3.95637	472.05128	-12.78907	580.97436	19.52237
016	comp_er	36	CP1	300-800ms	7.23531	453.89744	-11.81553	609.48718	24.18812
016	comp_er	37	CPZ	300-800ms	6.00062	455.53846	-15.38346	600.51282	23.92510
016	comp_er	38	CP2	300-800ms	7.51865	493.38462	-13.21844	575.89744	25.03746
016	comp_er	39	CP4	300-800ms	6.86958	503.17949	-12.43453	560.87179	23.35755
016	comp_er	40	CP6	300-800ms	6.07347	498.00000	-9.94321	549.79487	20.60228
016	comp_er	41	TP8	300-800ms	2.90037	542.71795	-11.44464	515.94872	15.68049
016	comp_er	42	P7	300-800ms	5.43235	565.07692	-15.80047	542.51282	25.93715
016	comp_er	43	P5	300-800ms	3.58244	564.15385	-13.14898	535.79487	19.75072
016	comp_er	44	P3	300-800ms	5.44036	559.23077	-12.43842	550.97436	22.45939
016	comp_er	45	P1	300-800ms	8.31034	516.71795	-12.58173	578.15385	26.48753
016	comp_er	46	PZ	300-800ms	8.92011	514.56410	-12.87248	572.25641	27.02966
016	comp_er	47	P2	300-800ms	8.87232	519.84615	-12.86876	575.33333	26.89113
016	comp_er	48	P4	300-800ms	10.20206	529.74359	-9.69421	542.66667	27.48141
016	comp_er	49	P6	300-800ms	7.21520	542.15385	-9.45466	509.53846	22.12197
016	comp_er	50	P8	300-800ms	2.94932	548.61538	-11.40152	515.89744	15.72919
016	comp_er	51	PO7	300-800ms	5.50899	564.97436	-16.18380	542.61538	26.40570
016	comp_er	52	PO5	300-800ms	5.55382	566.76923	-16.34232	542.66667	26.60505
016	comp_er	53	PO3	300-800ms	5.61261	566.82051	-16.34050	547.17949	26.82569
016	comp_er	54	POZ	300-800ms	7.33028	561.23077	-13.14432	549.94872	25.87715
016	comp_er	55	PO4	300-800ms	8.50061	593.23077	-8.03791	547.53846	23.59572
016	comp_er	56	PO6	300-800ms	8.52839	595.43590	-8.02877	542.71795	23.65726
016	comp_er	57	PO8	300-800ms	5.37141	586.10256	-10.68471	527.94872	19.31051
016	comp_er	58	O1	300-800ms	5.73788	564.97436	-16.61430	549.02564	27.33241
016	comp_er	59	OZ	300-800ms	8.35000	558.15385	-9.12511	545.17949	26.31606
016	comp_er	60	O2	300-800ms	8.48310	602.00000	-7.96686	524.61538	23.59448
017	comp_er	1	FP1	300-800ms	4.36584	531.47059	-5.21729	626.88235	13.54767
017	comp_er	2	FPZ	300-800ms	2.75590	558.88235	-7.27371	616.82353	11.99685
017	comp_er	3	FP2	300-800ms	4.04957	512.23529	-6.01346	628.29412	13.34100
017	comp_er	4	AF3	300-800ms	4.90976	540.00000	-5.06060	621.58824	15.11900
017	comp_er	5	AF4	300-800ms	4.64749	496.47059	-5.79769	630.64706	14.89298
017	comp_er	6	F7	300-800ms	2.12398	573.29412	-5.54712	550.00000	9.90038
017	comp_er	7	F5	300-800ms	3.30042	555.17647	-5.05964	600.29412	11.98310
017	comp_er	8	F3	300-800ms	3.25614	552.17647	-6.00261	580.05882	12.66199
017	comp_er	9	F1	300-800ms	4.18819	527.64706	-5.58551	595.70588	14.27436
017	comp_er	10	FZ	300-800ms	4.31620	512.52941	-6.19167	612.52941	14.99298
017	comp_er	11	F2	300-800ms	4.02347	508.70588	-6.50052	605.23529	14.37699
017	comp_er	12	F4	300-800ms	4.61990	493.94118	-5.33323	625.52941	14.35025
017	comp_er	13	F6	300-800ms	4.49358	526.00000	-5.04818	621.47059	13.28860
017	comp_er	14	F8	300-800ms	3.07874	523.35294	-6.25423	627.35294	10.83792
017	comp_er	15	FT7	300-800ms	1.19846	595.35294	-5.37488	510.58824	8.32152
017	comp_er	16	FC5	300-800ms	2.70816	590.88235	-4.48536	520.76471	10.27731
017	comp_er	17	FC3	300-800ms	3.24136	555.82353	-5.57375	521.11765	12.00360
017	comp_er	18	FC1	300-800ms	3.81798	522.11765	-5.14181	587.29412	13.16315
017	comp_er	19	FCZ	300-800ms	3.95055	495.76471	-6.15427	591.35294	13.98782
017	comp_er	20	FC2	300-800ms	3.99707	497.29412	-5.93465	604.94118	13.70364
017	comp_er	21	FC4	300-800ms	4.73963	493.35294	-5.03678	604.47059	13.93002
017	comp_er	22	FC6	300-800ms	3.97181	541.76471	-5.42646	633.47059	12.54982
017	comp_er	23	FT8	300-800ms	3.06340	555.35294	-5.70165	640.52941	10.35103
017	comp_er	24	T7	300-800ms	1.98919	627.11765	-4.13704	490.76471	8.40602
017	comp_er	25	C5	300-800ms	2.71774	594.05882	-4.41484	502.11765	10.13463
017	comp_er	26	C3	300-800ms	3.69934	583.47059	-4.69192	552.17647	11.80355
017	comp_er	27	C1	300-800ms	3.91994	568.58824	-4.43152	567.17647	12.45666
017	comp_er	28	CZ	300-800ms	4.13285	503.52941	-5.13373	589.05882	13.50935
017	comp_er	29	C2	300-800ms	4.22284	493.58824	-4.81936	592.52941	13.14084
017	comp_er	30	C4	300-800ms	4.76299	519.76471	-4.31536	613.29412	13.52008
017	comp_er	31	C6	300-800ms	5.62090	514.11765	-2.95282	623.11765	13.68664
017	comp_er	32	T8	300-800ms	2.44458	575.82353	-6.18488	588.05882	9.63302
017	comp_er	33	TP7	300-800ms	3.32492	638.05882	-4.11403	467.23529	9.99950
017	comp_er	34	CP5	300-800ms	3.12496	658.05882	-4.17684	489.47059	10.35036
017	comp_er	35	CP3	300-800ms	3.67807	611.17647	-3.95076	509.58824	11.38092
017	comp_er	36	CP1	300-800ms	4.42415	597.64706	-4.39616	572.76471	12.70006
017	comp_er	37	CPZ	300-800ms	3.89434	540.35294	-4.52288	567.41176	12.10085
017	comp_er	38	CP2	300-800ms	4.42750	537.00000	-4.07322	593.64706	13.22332
017	comp_er	39	CP4	300-800ms	5.07306	524.82353	-3.28576	596.17647	13.20546
017	comp_er	40	CP6	300-800ms	5.55647	501.17647	-2.03658	610.29412	13.09582
017	comp_er	41	TP8	300-800ms	3.98642	541.88235	-3.49023	600.23529	10.85159
017	comp_er	42	P7	300-800ms	3.66282	632.35294	-4.30470	514.88235	11.60523
017	comp_er	43	P5	300-800ms	4.19875	628.00000	-3.85386	490.00000	11.61360
017	comp_er	44	P3	300-800ms	3.61900	604.70588	-4.29670	523.52941	11.45811
017	comp_er	45	P1	300-800ms	4.89150	595.76471	-3.79569	559.76471	13.19593
017	comp_er	46	PZ	300-800ms	4.55184	574.29412	-3.82788	560.35294	12.65722
017	comp_er	47	P2	300-800ms	5.12001	585.82353	-2.99945	589.58824	13.24662
017	comp_er	48	P4	300-800ms	6.49775	557.00000	-1.60061	581.11765	14.73037
017	comp_er	49	P6	300-800ms	4.83112	622.05882	-1.99324	604.35294	11.92776
017	comp_er	50	P8	300-800ms	4.22895	554.23529	-2.46230	587.70588	10.82062
017	comp_er	51	PO7	300-800ms	4.88516	649.70588	-3.26064	512.82353	12.84298
017	comp_er	52	PO5	300-800ms	4.88797	644.47059	-3.26953	511.82353	12.79772
017	comp_er	53	PO3	300-800ms	5.62522	611.88235	-2.60795	545.00000	13.89372
017	comp_er	54	POZ	300-800ms	5.08047	572.35294	-2.64148	527.64706	12.47143
017	comp_er	55	PO4	300-800ms	5.71017	578.05882	-0.74853	606.41176	12.64394
017	comp_er	56	PO6	300-800ms	5.67918	576.00000	-0.79930	606.41176	12.65879
017	comp_er	57	PO8	300-800ms	5.68711	562.82353	-0.70033	605.47059	12.63366
017	comp_er	58	O1	300-800ms	2.58196	621.76471	-6.00511	539.88235	12.17318
017	comp_er	59	OZ	300-800ms	3.25814	577.58824	-4.03114	538.47059	11.59685
017	comp_er	60	O2	300-800ms	4.75968	552.23529	-2.24636	612.05882	12.52799
018	comp_er	1	FP1	300-800ms	-1.98050	570.04651	-13.23083	591.58140	9.26604
018	comp_er	2	FPZ	300-800ms	-2.16348	579.30233	-13.28969	587.86047	9.04115
018	comp_er	3	FP2	300-800ms	-1.36016	555.11628	-11.91945	598.41860	8.90817
018	comp_er	4	AF3	300-800ms	-1.20719	588.97674	-14.34800	555.90698	11.59217
018	comp_er	5	AF4	300-800ms	-1.71759	576.79070	-14.87276	562.83721	10.76946
018	comp_er	6	F7	300-800ms	-0.71221	517.02326	-10.96048	575.81395	9.25005
018	comp_er	7	F5	300-800ms	-0.68015	515.81395	-11.47052	569.06977	9.71563
018	comp_er	8	F3	300-800ms	-0.63051	549.44186	-14.57214	557.67442	12.62141
018	comp_er	9	F1	300-800ms	-0.79537	565.62791	-15.63526	545.02326	13.35122
018	comp_er	10	FZ	300-800ms	-0.55370	573.86047	-15.95942	543.53488	14.07534
018	comp_er	11	F2	300-800ms	-0.43384	569.58140	-15.37824	535.20930	13.59731
018	comp_er	12	F4	300-800ms	-0.16814	556.46512	-13.54249	525.25581	12.32039
018	comp_er	13	F6	300-800ms	-0.43052	568.65116	-11.98834	551.58140	10.01586
018	comp_er	14	F8	300-800ms	-0.83073	569.95349	-10.92102	545.72093	8.35136
018	comp_er	15	FT7	300-800ms	-0.00000	516.60465	-0.00000	565.72093	0.00000
018	comp_er	16	FC5	300-800ms	-0.49110	532.27907	-10.96586	537.58140	9.66855
018	comp_er	17	FC3	300-800ms	0.43854	554.46512	-13.04046	558.04651	13.67022
018	comp_er	18	FC1	300-800ms	-0.03725	565.86047	-15.35585	517.81395	15.03208
018	comp_er	19	FCZ	300-800ms	0.68017	559.90698	-15.89400	523.20930	16.72727
018	comp_er	20	FC2	300-800ms	0.49709	580.23256	-15.67676	529.11628	15.69938
018	comp_er	21	FC4	300-800ms	0.82513	580.46512	-13.00101	541.95349	14.07601
018	comp_er	22	FC6	300-800ms	-0.67187	549.02326	-12.38585	501.02326	10.06725
018	comp_er	23	FT8	300-800ms	0.00000	596.93023	-0.00000	521.58140	0.00000
018	comp_er	24	T7	300-800ms	-0.23568	540.13953	-8.86539	541.58140	8.24875
018	comp_er	25	C5	300-800ms	0.25659	521.11628	-10.87923	523.25581	11.25833
018	comp_er	26	C3	300-800ms	0.73706	553.62791	-12.45831	518.83721	14.24313
018	comp_er	27	C1	300-800ms	1.01798	565.81395	-14.57879	523.90698	16.85164
018	comp_er	28	CZ	300-800ms	1.60805	577.62791	-16.18101	515.30233	18.98162
018	comp_er	29	C2	300-800ms	1.94198	590.60465	-16.03646	516.46512	18.93506
018	comp_er	30	C4	300-800ms	1.39974	598.23256	-14.20438	521.72093	16.74726
018	comp_er	31	C6	300-800ms	0.14892	585.16279	-12.69385	517.06977	11.73573
018	comp_er	32	T8	300-800ms	-0.47483	574.69767	-10.37769	511.39535	8.56189
018	comp_er	33	TP7	300-800ms	1.03878	528.65116	-7.70865	504.97674	9.91269
018	comp_er	34	CP5	300-800ms	1.81311	517.67442	-9.07702	517.53488	12.75601
018	comp_er	35	CP3	300-800ms	1.54862	518.18605	-12.67073	525.67442	16.02631
018	comp_er	36	CP1	300-800ms	2.07577	574.65116	-14.19459	528.65116	18.42039
018	comp_er	37	CPZ	300-800ms	2.52211	556.09302	-15.40521	529.62791	20.32003
018	comp_er	38	CP2	300-800ms	2.67277	574.55814	-16.01408	505.72093	20.50014
018	comp_er	39	CP4	300-800ms	2.11606	599.20930	-14.43207	497.81395	18.39983
018	comp_er	40	CP6	300-800ms	1.03273	630.41860	-12.54800	504.83721	13.87127
018	comp_er	41	TP8	300-800ms	1.69613	594.13953	-8.35543	502.46512	10.88442
018	comp_er	42	P7	300-800ms	2.73777	568.88372	-6.34552	518.32558	11.79882
018	comp_er	43	P5	300-800ms	3.34692	539.48837	-8.28176	519.72093	15.15233
018	comp_er	44	P3	300-800ms	3.13090	536.83721	-11.15707	533.76744	17.40988
018	comp_er	45	P1	300-800ms	3.11686	562.60465	-13.71876	518.37209	19.57689
018	comp_er	46	PZ	300-800ms	3.07936	567.62791	-14.68273	517.34884	20.08839
018	comp_er	47	P2	300-800ms	2.86988	604.79070	-15.39556	507.25581	20.10245
018	comp_er	48	P4	300-800ms	2.25325	626.37209	-13.98446	517.90698	16.91595
018	comp_er	49	P6	300-800ms	2.14805	623.11628	-13.78508	510.88372	16.46481
018	comp_er	50	P8	300-800ms	2.53423	629.72093	-8.40662	522.74419	12.39421
018	comp_er	51	PO7	300-800ms	4.24801	548.37209	-5.70394	533.16279	14.06220
018	comp_er	52	PO5	300-800ms	4.21138	550.37209	-5.76993	539.34884	13.99526
018	comp_er	53	PO3	300-800ms	4.22882	556.32558	-5.74743	534.93023	14.01436
018	comp_er	54	POZ	300-800ms	3.33532	568.51163	-11.80302	555.95349	17.74164
018	comp_er	55	PO4	300-800ms	2.70043	574.41860	-11.01525	539.02326	15.17219
018	comp_er	56	PO6	300-800ms	2.60047	593.53488	-10.52698	536.04651	14.68718
018	comp_er	57	PO8	300-800ms	2.86833	592.09302	-9.48153	549.02326	14.24407
018	comp_er	58	O1	300-800ms	4.72471	505.86047	-5.83100	571.20930	15.27078
018	comp_er	59	OZ	300-800ms	3.48339	535.11628	-8.68548	582.69767	15.73590
018	comp_er	60	O2	300-800ms	2.78128	522.09302	-11.79534	571.90698	17.30467
019	comp_er	1	FP1	300-800ms	-0.00000	504.89474	-0.00000	614.89474	0.00000
019	comp_er	2	FPZ	300-800ms	-5.89748	531.47368	-23.65111	620.94737	11.83484
019	comp_er	3	FP2	300-800ms	-6.24238	571.73684	-25.61922	598.10526	12.81486
019	comp_er	4	AF3	300-800ms	-5.52772	546.10526	-25.92860	605.73684	13.59298
019	comp_er	5	AF4	300-800ms	-5.74999	548.47368	-26.99822	625.15789	14.31430
019	comp_er	6	F7	300-800ms	-3.06972	504.68421	-17.20891	642.05263	11.10555
019	comp_er	7	F5	300-800ms	-3.59723	536.42105	-21.91521	611.89474	13.64393
019	comp_er	8	F3	300-800ms	-4.15480	529.94737	-26.10654	570.00000	17.20085
019	comp_er	9	F1	300-800ms	-4.16985	530.00000	-26.14753	569.89474	17.14662
019	comp_er	10	FZ	300-800ms	-4.20694	548.84211	-27.57954	581.94737	18.51900
019	comp_er	11	F2	300-800ms	-4.57650	539.10526	-28.21258	599.73684	18.06647
019	comp_er	12	F4	300-800ms	-5.49600	526.10526	-28.32101	595.84211	16.06965
019	comp_er	13	F6	300-800ms	-0.00000	527.73684	-0.00000	602.21053	0.00000
019	comp_er	14	F8	300-800ms	-0.00000	509.52632	-0.00000	598.89474	0.00000
019	comp_er	15	FT7	300-800ms	-0.55058	516.42105	-17.32604	644.10526	15.09577
019	comp_er	16	FC5	300-800ms	-1.99414	530.68421	-18.51077	618.10526	13.64734
019	comp_er	17	FC3	300-800ms	-2.50754	547.26316	-22.27766	576.73684	16.80211
019	comp_er	18	FC1	300-800ms	-2.73520	532.89474	-24.47395	586.00000	19.49725
019	comp_er	19	FCZ	300-800ms	-2.67588	524.78947	-25.74268	595.94737	21.07428
019	comp_er	20	FC2	300-800ms	-3.02624	522.68421	-24.93406	602.26316	19.59166
019	comp_er	21	FC4	300-800ms	-3.21672	525.42105	-23.07631	605.05263	17.20089
019	comp_er	22	FC6	300-800ms	-4.40331	534.68421	-20.34917	602.84211	11.83760
019	comp_er	23	FT8	300-800ms	0.00000	620.05263	-0.00000	568.42105	0.00000
019	comp_er	24	T7	300-800ms	0.32293	512.15789	-13.33949	592.78947	12.84775
019	comp_er	25	C5	300-800ms	-0.20665	539.52632	-16.75229	593.42105	16.09320
019	comp_er	26	C3	300-800ms	-1.06612	545.36842	-19.73587	573.84211	17.85136
019	comp_er	27	C1	300-800ms	-1.38688	529.05263	-22.31132	603.42105	19.96822
019	comp_er	28	CZ	300-800ms	-1.53520	538.21053	-24.33121	616.15789	21.81403
019	comp_er	29	C2	300-800ms	-1.12761	517.21053	-22.17864	607.78947	20.30821
019	comp_er	30	C4	300-800ms	-1.47574	506.73684	-20.21252	591.36842	17.70088
019	comp_er	31	C6	300-800ms	-2.57465	525.36842	-18.35625	580.57895	13.98957
019	comp_er	32	T8	300-800ms	-1.25365	547.57895	-16.80394	563.57895	14.81709
019	comp_er	33	TP7	300-800ms	1.89085	601.15789	-11.14387	531.57895	14.53848
019	comp_er	34	CP5	300-800ms	2.38843	551.31579	-13.15559	585.47368	18.09506
019	comp_er	35	CP3	300-800ms	1.01768	549.36842	-17.27589	601.42105	19.64409
019	comp_er	36	CP1	300-800ms	0.44833	539.52632	-19.13017	586.31579	20.06482
019	comp_er	37	CPZ	300-800ms	-0.12657	520.89474	-21.47372	586.26316	20.94377
019	comp_er	38	CP2	300-800ms	0.28251	520.94737	-19.57975	602.73684	19.56586
019	comp_er	39	CP4	300-800ms	0.68267	532.47368	-17.46029	572.57895	18.61746
019	comp_er	40	CP6	300-800ms	1.01445	554.36842	-14.42237	553.42105	16.81945
019	comp_er	41	TP8	300-800ms	0.77453	592.31579	-11.97977	535.47368	14.20862
019	comp_er	42	P7	300-800ms	3.31123	591.42105	-10.53641	500.73684	16.43040
019	comp_er	43	P5	300-800ms	3.02618	573.10526	-12.95926	554.68421	19.05419
019	comp_er	44	P3	300-800ms	2.38669	570.10526	-15.55790	582.89474	20.30633
019	comp_er	45	P1	300-800ms	2.14256	542.36842	-16.49728	609.21053	20.66162
019	comp_er	46	PZ	300-800ms	2.15150	545.10526	-16.52145	607.73684	20.67726
019	comp_er	47	P2	300-800ms	2.47383	539.68421	-16.21722	614.52632	20.69038
019	comp_er	48	P4	300-800ms	2.33796	558.89474	-15.34587	587.68421	19.82903
019	comp_er	49	P6	300-800ms	3.09943	605.68421	-13.49957	556.73684	19.44297
019	comp_er	50	P8	300-800ms	4.02349	642.52632	-9.77578	504.52632	17.83320
019	comp_er	51	PO7	300-800ms	3.99355	629.68421	-8.17198	488.63158	15.30307
019	comp_er	52	PO5	300-800ms	4.16591	612.78947	-10.97930	544.63158	19.05412
019	comp_er	53	PO3	300-800ms	4.14165	605.84211	-10.97716	543.68421	19.08340
019	comp_er	54	POZ	300-800ms	4.09018	550.05263	-12.01148	614.84211	21.15251
019	comp_er	55	PO4	300-800ms	5.32372	600.94737	-11.76374	572.47368	21.77396
019	comp_er	56	PO6	300-800ms	5.34680	612.94737	-11.81801	566.31579	21.81187
019	comp_er	57	PO8	300-800ms	5.31839	612.89474	-11.77644	563.10526	21.71185
019	comp_er	58	O1	300-800ms	4.20784	572.36842	-6.07469	545.21053	14.57975
019	comp_er	59	OZ	300-800ms	3.52480	550.78947	-7.05127	609.68421	14.79354
019	comp_er	60	O2	300-800ms	4.45874	573.94737	-6.61674	602.42105	16.11452
01	comp_er	1	FP1	300-800ms	-1.97732	549.51724	-14.88569	601.17241	8.01835
01	comp_er	2	FPZ	300-800ms	-2.13976	546.20690	-15.72923	587.93103	8.22681
01	comp_er	3	FP2	300-800ms	-2.36196	546.82759	-16.97124	549.17241	8.60145
01	comp_er	4	AF3	300-800ms	-0.86545	526.96552	-14.37857	597.17241	10.23518
01	comp_er	5	AF4	300-800ms	-1.94977	546.41379	-17.25348	562.34483	10.12443
01	comp_er	6	F7	300-800ms	0.54668	538.13793	-10.87507	647.86207	10.05017
01	comp_er	7	F5	300-800ms	0.33333	538.75862	-11.54408	632.55172	10.41563
01	comp_er	8	F3	300-800ms	-0.32786	538.13793	-13.46157	576.96552	11.00024
01	comp_er	9	F1	300-800ms	-1.54931	529.79310	-16.36050	572.06897	11.28604
01	comp_er	10	FZ	300-800ms	-1.47595	529.65517	-16.33815	580.00000	11.44799
01	comp_er	11	F2	300-800ms	-1.52956	547.37931	-17.45024	549.65517	11.99279
01	comp_er	12	F4	300-800ms	-1.91234	563.10345	-17.66650	525.51724	10.67950
01	comp_er	13	F6	300-800ms	-2.03021	572.68966	-17.89436	525.93103	9.72362
01	comp_er	14	F8	300-800ms	-2.19093	572.20690	-18.09110	533.03448	9.59163
01	comp_er	15	FT7	300-800ms	2.41646	525.24138	-8.56777	625.72414	13.27657
01	comp_er	16	FC5	300-800ms	1.35818	547.17241	-9.71732	609.03448	11.58423
01	comp_er	17	FC3	300-800ms	1.23632	520.48276	-11.25674	588.34483	12.80239
01	comp_er	18	FC1	300-800ms	0.14389	510.13793	-13.89102	576.82759	13.22053
01	comp_er	19	FCZ	300-800ms	-1.97590	532.55172	-17.25581	533.58621	11.89755
01	comp_er	20	FC2	300-800ms	-1.77510	531.10345	-17.12640	548.20690	11.99206
01	comp_er	21	FC4	300-800ms	-1.40920	554.62069	-17.22681	533.72414	11.66713
01	comp_er	22	FC6	300-800ms	-0.75701	566.00000	-16.57768	547.24138	11.04567
01	comp_er	23	FT8	300-800ms	0.17222	565.51724	-15.65499	543.24138	11.59139
01	comp_er	24	T7	300-800ms	-0.00000	523.79310	-0.00000	591.37931	0.00000
01	comp_er	25	C5	300-800ms	2.19091	536.06897	-7.91317	577.24138	12.00603
01	comp_er	26	C3	300-800ms	0.78656	516.00000	-12.64654	554.13793	14.22537
01	comp_er	27	C1	300-800ms	0.81127	519.79310	-12.62066	551.72414	14.33239
01	comp_er	28	CZ	300-800ms	-0.19719	535.37931	-14.46237	534.27586	14.10948
01	comp_er	29	C2	300-800ms	0.01106	533.24138	-15.07118	551.72414	13.85471
01	comp_er	30	C4	300-800ms	2.99898	552.62069	-12.04342	521.86207	15.43618
01	comp_er	31	C6	300-800ms	1.33984	584.06897	-13.75000	543.17241	12.79069
01	comp_er	32	T8	300-800ms	2.82736	573.44828	-12.02261	540.62069	13.98229
01	comp_er	33	TP7	300-800ms	2.27114	537.44828	-6.17967	586.96552	11.16172
01	comp_er	34	CP5	300-800ms	3.77755	579.51724	-6.25553	540.00000	13.99113
01	comp_er	35	CP3	300-800ms	2.61505	605.03448	-8.97204	544.48276	14.73177
01	comp_er	36	CP1	300-800ms	2.52127	551.65517	-10.38956	548.62069	15.63056
01	comp_er	37	CPZ	300-800ms	2.18301	583.58621	-11.31074	530.13793	16.06529
01	comp_er	38	CP2	300-800ms	3.92040	603.31034	-10.09388	535.03448	17.63510
01	comp_er	39	CP4	300-800ms	4.45449	583.93103	-9.39327	506.68966	17.25811
01	comp_er	40	CP6	300-800ms	3.05216	614.27586	-9.78315	466.13793	13.60476
01	comp_er	41	TP8	300-800ms	3.25969	591.24138	-10.93233	458.55172	12.32997
01	comp_er	42	P7	300-800ms	3.98582	591.37931	-5.09126	536.68966	14.31099
01	comp_er	43	P5	300-800ms	3.70542	645.03448	-7.26045	504.89655	14.55854
01	comp_er	44	P3	300-800ms	4.71168	613.17241	-6.63428	490.41379	15.55084
01	comp_er	45	P1	300-800ms	5.67981	559.51724	-6.83560	509.51724	18.10454
01	comp_er	46	PZ	300-800ms	6.14273	570.00000	-6.75441	535.37931	18.69398
01	comp_er	47	P2	300-800ms	5.26929	644.00000	-7.45624	487.93103	17.42166
01	comp_er	48	P4	300-800ms	6.99413	655.51724	-5.92067	481.79310	18.98266
01	comp_er	49	P6	300-800ms	5.52769	680.34483	-7.55692	415.31034	17.38309
01	comp_er	50	P8	300-800ms	6.49004	638.13793	-6.05807	464.68966	16.24902
01	comp_er	51	PO7	300-800ms	3.85223	582.00000	-5.52934	593.44828	17.48806
01	comp_er	52	PO5	300-800ms	3.89006	573.79310	-5.52519	595.72414	17.50988
01	comp_er	53	PO3	300-800ms	4.09577	583.37931	-5.35055	571.17241	16.89723
01	comp_er	54	POZ	300-800ms	6.88524	568.41379	-3.61830	555.65517	17.31157
01	comp_er	55	PO4	300-800ms	4.67979	649.58621	-6.37717	446.55172	15.19897
01	comp_er	56	PO6	300-800ms	4.70517	643.58621	-6.35773	444.41379	15.27485
01	comp_er	57	PO8	300-800ms	-0.00000	585.65517	-0.00000	517.51724	0.00000
01	comp_er	58	O1	300-800ms	1.72096	570.20690	-7.02216	586.00000	19.46882
01	comp_er	59	OZ	300-800ms	3.28170	591.31034	-5.78393	588.41379	17.17268
01	comp_er	60	O2	300-800ms	4.67835	650.89655	-6.36139	444.48276	15.23239
02	comp_er	1	FP1	300-800ms	0.53157	539.91304	-13.15596	594.69565	13.78836
02	comp_er	2	FPZ	300-800ms	-0.62320	549.73913	-14.14976	554.60870	12.16891
02	comp_er	3	FP2	300-800ms	-1.00741	529.65217	-15.10664	579.30435	11.81447
02	comp_er	4	AF3	300-800ms	0.95014	544.52174	-15.39286	550.43478	16.37429
02	comp_er	5	AF4	300-800ms	-0.36329	538.00000	-16.17239	522.08696	12.88710
02	comp_er	6	F7	300-800ms	-0.82437	526.60870	-12.90779	577.39130	12.15026
02	comp_er	7	F5	300-800ms	-2.80007	547.39130	-18.62896	542.43478	13.19253
02	comp_er	8	F3	300-800ms	-1.78964	503.47826	-18.62505	549.65217	13.14641
02	comp_er	9	F1	300-800ms	-1.79570	509.21739	-18.61493	549.91304	13.13556
02	comp_er	10	FZ	300-800ms	-3.02330	489.47826	-19.81702	557.30435	11.47437
02	comp_er	11	F2	300-800ms	-0.87068	529.13043	-17.40933	537.30435	12.94868
02	comp_er	12	F4	300-800ms	-1.13668	514.17391	-17.16544	546.95652	13.42761
02	comp_er	13	F6	300-800ms	0.00315	533.04348	-16.00557	510.86957	14.84929
02	comp_er	14	F8	300-800ms	-0.25517	518.78261	-13.54414	539.13043	12.91662
02	comp_er	15	FT7	300-800ms	-2.74328	541.65217	-16.88246	533.21739	12.69484
02	comp_er	16	FC5	300-800ms	-2.82948	534.95652	-16.35391	532.08696	10.47142
02	comp_er	17	FC3	300-800ms	-1.68485	520.43478	-17.49746	513.91304	13.14632
02	comp_er	18	FC1	300-800ms	-0.86521	481.30435	-16.40030	525.56522	13.25503
02	comp_er	19	FCZ	300-800ms	-2.53661	490.34783	-18.29455	501.30435	11.90245
02	comp_er	20	FC2	300-800ms	1.14581	482.69565	-13.98752	568.26087	13.81271
02	comp_er	21	FC4	300-800ms	-2.38988	506.26087	-18.62881	535.04348	12.24757
02	comp_er	22	FC6	300-800ms	1.50546	526.34783	-13.29040	533.47826	15.47184
02	comp_er	23	FT8	300-800ms	0.57713	557.82609	-14.03271	489.47826	14.34172
02	comp_er	24	T7	300-800ms	-0.48604	537.21739	-12.60525	520.86957	11.76066
02	comp_er	25	C5	300-800ms	-1.14858	488.43478	-15.41852	514.78261	12.47014
02	comp_er	26	C3	300-800ms	-0.69789	505.91304	-15.77865	512.26087	13.18487
02	comp_er	27	C1	300-800ms	0.06129	484.08696	-14.88852	540.08696	13.39306
02	comp_er	28	CZ	300-800ms	-2.32800	525.73913	-17.79485	518.08696	12.55790
02	comp_er	29	C2	300-800ms	0.03896	465.65217	-14.95762	530.08696	13.53458
02	comp_er	30	C4	300-800ms	0.66004	527.30435	-15.99409	526.17391	16.06265
02	comp_er	31	C6	300-800ms	1.70190	577.47826	-14.68273	536.78261	15.57127
02	comp_er	32	T8	300-800ms	1.31559	552.00000	-13.87604	488.95652	15.34571
02	comp_er	33	TP7	300-800ms	-1.43971	604.34783	-12.79382	518.86957	9.98651
02	comp_er	34	CP5	300-800ms	0.17958	565.56522	-14.69769	517.73913	14.33877
02	comp_er	35	CP3	300-800ms	-0.52713	551.65217	-16.89654	553.04348	14.12345
02	comp_er	36	CP1	300-800ms	1.04319	519.65217	-15.84668	500.95652	16.73744
02	comp_er	37	CPZ	300-800ms	0.57167	519.56522	-14.38638	561.91304	15.02106
02	comp_er	38	CP2	300-800ms	0.33060	477.56522	-15.85824	560.78261	15.72951
02	comp_er	39	CP4	300-800ms	3.49119	515.13043	-12.88580	521.21739	18.45127
02	comp_er	40	CP6	300-800ms	0.99801	562.52174	-15.35825	501.56522	15.78902
02	comp_er	41	TP8	300-800ms	2.55445	566.52174	-9.75038	537.82609	14.56520
02	comp_er	42	P7	300-800ms	3.10271	582.08696	-9.07274	481.91304	14.99866
02	comp_er	43	P5	300-800ms	1.89724	600.17391	-13.15667	535.65217	15.73022
02	comp_er	44	P3	300-800ms	1.93657	592.78261	-13.05304	530.78261	15.73054
02	comp_er	45	P1	300-800ms	3.41994	495.21739	-12.01152	560.95652	18.35518
02	comp_er	46	PZ	300-800ms	0.97720	510.17391	-15.20336	567.73913	16.09957
02	comp_er	47	P2	300-800ms	2.92513	553.21739	-14.01915	574.86957	18.37746
02	comp_er	48	P4	300-800ms	6.11956	539.65217	-10.28950	515.82609	20.93448
02	comp_er	49	P6	300-800ms	3.62773	517.73913	-12.67275	521.04348	18.60107
02	comp_er	50	P8	300-800ms	2.68608	566.52174	-9.62264	537.56522	14.70103
02	comp_er	51	PO7	300-800ms	1.47300	576.60870	-10.47577	468.95652	14.01965
02	comp_er	52	PO5	300-800ms	1.47597	551.65217	-10.47375	468.69565	14.09022
02	comp_er	53	PO3	300-800ms	2.53872	561.47826	-10.73412	498.00000	16.60012
02	comp_er	54	POZ	300-800ms	1.98556	523.91304	-13.24760	529.39130	15.81100
02	comp_er	55	PO4	300-800ms	7.63409	577.39130	-5.70519	544.00000	21.17828
02	comp_er	56	PO6	300-800ms	7.61103	570.78261	-5.77118	561.21739	21.24274
02	comp_er	57	PO8	300-800ms	7.60081	565.56522	-5.74840	544.00000	21.16391
02	comp_er	58	O1	300-800ms	5.75680	494.34783	-7.32016	558.08696	17.67912
02	comp_er	59	OZ	300-800ms	4.43355	535.47826	-7.94949	546.34783	16.92750
02	comp_er	60	O2	300-800ms	7.66280	577.39130	-5.69326	550.52174	21.22040
03	comp_er	1	FP1	300-800ms	-4.00921	525.45000	-16.14951	602.10000	7.58915
03	comp_er	2	FPZ	300-800ms	-3.74726	517.65000	-15.32660	608.05000	7.16553
03	comp_er	3	FP2	300-800ms	-3.17793	534.15000	-15.86035	609.40000	8.66420
03	comp_er	4	AF3	300-800ms	-3.56481	529.95000	-16.38601	589.10000	9.25218
03	comp_er	5	AF4	300-800ms	-3.78587	552.00000	-16.51358	572.90000	9.05962
03	comp_er	6	F7	300-800ms	-0.89562	540.20000	-14.54334	543.70000	11.94819
03	comp_er	7	F5	300-800ms	-3.04947	538.35000	-17.57160	570.50000	11.77986
03	comp_er	8	F3	300-800ms	-3.03286	537.80000	-17.66909	569.45000	11.87535
03	comp_er	9	F1	300-800ms	-3.07234	538.35000	-17.65272	570.40000	11.78656
03	comp_er	10	FZ	300-800ms	-3.10574	538.30000	-17.74524	570.55000	11.80515
03	comp_er	11	F2	300-800ms	-2.70295	526.95000	-17.05583	577.30000	11.93890
03	comp_er	12	F4	300-800ms	-2.72088	536.50000	-17.09117	577.25000	11.93337
03	comp_er	13	F6	300-800ms	-2.67239	539.25000	-16.99088	582.65000	12.02771
03	comp_er	14	F8	300-800ms	-1.86890	552.25000	-16.17010	559.90000	11.93895
03	comp_er	15	FT7	300-800ms	0.09829	532.70000	-12.74877	552.10000	12.29739
03	comp_er	16	FC5	300-800ms	-0.02647	565.90000	-12.66757	519.60000	12.93697
03	comp_er	17	FC3	300-800ms	0.87231	561.30000	-13.37874	522.35000	14.70192
03	comp_er	18	FC1	300-800ms	-2.14517	513.35000	-17.34927	570.65000	13.83549
03	comp_er	19	FCZ	300-800ms	-3.55622	532.15000	-20.58127	569.00000	14.28609
03	comp_er	20	FC2	300-800ms	-2.13554	510.70000	-18.49223	579.00000	14.50027
03	comp_er	21	FC4	300-800ms	-0.84042	525.30000	-15.89216	517.90000	13.76826
03	comp_er	22	FC6	300-800ms	-0.16280	535.75000	-13.58861	545.25000	12.22495
03	comp_er	23	FT8	300-800ms	0.15576	548.35000	-11.15655	582.90000	10.18172
03	comp_er	24	T7	300-800ms	1.51262	559.40000	-9.14079	530.75000	12.05717
03	comp_er	25	C5	300-800ms	2.04475	582.10000	-10.01599	490.35000	14.28084
03	comp_er	26	C3	300-800ms	1.43978	567.10000	-12.82096	508.30000	15.39781
03	comp_er	27	C1	300-800ms	1.30764	550.65000	-14.07641	519.15000	17.26667
03	comp_er	28	CZ	300-800ms	0.69290	545.65000	-16.09017	562.25000	18.49982
03	comp_er	29	C2	300-800ms	0.36421	553.55000	-15.84480	562.35000	16.71196
03	comp_er	30	C4	300-800ms	1.64365	561.75000	-13.31522	543.70000	16.04576
03	comp_er	31	C6	300-800ms	2.93014	562.60000	-9.62209	529.05000	14.42377
03	comp_er	32	T8	300-800ms	2.65332	591.70000	-8.27358	546.05000	12.45752
03	comp_er	33	TP7	300-800ms	4.29240	591.30000	-6.40775	504.95000	15.34633
03	comp_er	34	CP5	300-800ms	4.30607	615.40000	-7.89458	435.25000	18.05537
03	comp_er	35	CP3	300-800ms	4.68304	600.60000	-9.51644	461.35000	20.89041
03	comp_er	36	CP1	300-800ms	6.33763	561.90000	-8.68505	522.15000	23.14785
03	comp_er	37	CPZ	300-800ms	4.88858	550.60000	-11.36442	527.55000	22.88747
03	comp_er	38	CP2	300-800ms	5.10655	554.30000	-10.91846	507.95000	21.83878
03	comp_er	39	CP4	300-800ms	5.91900	558.00000	-8.11263	500.15000	20.50747
03	comp_er	40	CP6	300-800ms	6.35097	580.25000	-5.58484	491.70000	18.58433
03	comp_er	41	TP8	300-800ms	5.18828	588.00000	-4.90530	510.85000	14.92493
03	comp_er	42	P7	300-800ms	4.13894	619.70000	-7.25740	434.75000	16.52824
03	comp_er	43	P5	300-800ms	5.64263	630.65000	-10.36358	409.65000	23.72491
03	comp_er	44	P3	300-800ms	6.69400	624.15000	-9.44978	417.25000	25.42675
03	comp_er	45	P1	300-800ms	7.80689	598.15000	-8.25357	472.95000	26.19808
03	comp_er	46	PZ	300-800ms	8.41165	575.05000	-7.37520	532.20000	25.89499
03	comp_er	47	P2	300-800ms	8.43486	573.70000	-7.33929	532.20000	25.89491
03	comp_er	48	P4	300-800ms	9.13129	575.40000	-6.00118	477.55000	25.03644
03	comp_er	49	P6	300-800ms	10.53907	597.70000	-2.89778	470.95000	24.34299
03	comp_er	50	P8	300-800ms	7.78307	645.35000	-2.86731	482.45000	19.03616
03	comp_er	51	PO7	300-800ms	4.02343	594.45000	-5.51061	434.80000	14.45347
03	comp_er	52	PO5	300-800ms	4.05779	599.05000	-5.62868	436.05000	14.64072
03	comp_er	53	PO3	300-800ms	6.31836	613.80000	-6.37741	465.05000	19.94074
03	comp_er	54	POZ	300-800ms	7.85754	589.50000	-4.51096	522.35000	21.53897
03	comp_er	55	PO4	300-800ms	9.70084	604.55000	-3.57892	500.30000	23.49342
03	comp_er	56	PO6	300-800ms	10.10584	625.25000	-2.46842	462.15000	22.67883
03	comp_er	57	PO8	300-800ms	10.10489	624.50000	-2.49313	462.45000	22.74435
03	comp_er	58	O1	300-800ms	4.40178	594.40000	-4.28435	498.60000	13.49629
03	comp_er	59	OZ	300-800ms	3.68610	603.15000	-4.58926	518.90000	12.56228
03	comp_er	60	O2	300-800ms	6.53047	616.90000	-2.79551	511.30000	16.01656
04	comp_er	1	FP1	300-800ms	-4.84190	528.21053	-20.91512	579.00000	12.48279
04	comp_er	2	FPZ	300-800ms	-4.48767	514.57895	-21.40048	604.26316	13.97561
04	comp_er	3	FP2	300-800ms	-3.69490	517.00000	-20.74816	602.73684	14.85260
04	comp_er	4	AF3	300-800ms	-4.13907	532.57895	-20.16045	593.84211	12.72863
04	comp_er	5	AF4	300-800ms	-2.34169	501.36842	-19.17799	586.36842	15.10733
04	comp_er	6	F7	300-800ms	-2.34346	546.57895	-13.13283	595.42105	8.87504
04	comp_er	7	F5	300-800ms	-1.66191	517.52632	-16.60780	583.36842	12.91072
04	comp_er	8	F3	300-800ms	-1.72663	520.15789	-16.69963	580.42105	12.83263
04	comp_er	9	F1	300-800ms	-1.70017	523.57895	-16.69448	583.42105	12.94000
04	comp_er	10	FZ	300-800ms	-2.38953	517.68421	-19.50440	600.68421	14.89859
04	comp_er	11	F2	300-800ms	-2.34184	521.47368	-19.19696	606.36842	14.52950
04	comp_er	12	F4	300-800ms	-0.42328	496.10526	-16.23007	594.57895	15.48185
04	comp_er	13	F6	300-800ms	-0.09983	490.94737	-14.12242	608.52632	13.94706
04	comp_er	14	F8	300-800ms	-0.70002	525.10526	-13.45496	638.89474	11.65879
04	comp_er	15	FT7	300-800ms	-2.30494	547.63158	-13.16142	606.21053	8.90616
04	comp_er	16	FC5	300-800ms	-1.64093	524.42105	-16.63945	583.57895	12.90841
04	comp_er	17	FC3	300-800ms	-1.59028	524.52632	-16.56290	577.47368	12.92420
04	comp_er	18	FC1	300-800ms	-0.55876	504.05263	-16.73995	607.52632	14.90651
04	comp_er	19	FCZ	300-800ms	-0.78265	512.00000	-18.02772	613.47368	15.85270
04	comp_er	20	FC2	300-800ms	0.80361	506.89474	-15.79361	609.42105	16.63499
04	comp_er	21	FC4	300-800ms	2.10496	494.36842	-13.41668	613.57895	16.69951
04	comp_er	22	FC6	300-800ms	1.46421	494.00000	-11.68976	638.78947	13.75241
04	comp_er	23	FT8	300-800ms	0.02750	493.78947	-11.45927	645.36842	10.65365
04	comp_er	24	T7	300-800ms	-0.92368	522.15789	-9.50244	580.26316	8.28831
04	comp_er	25	C5	300-800ms	0.66670	496.84211	-10.49536	587.89474	12.09829
04	comp_er	26	C3	300-800ms	2.17805	483.10526	-12.28074	593.36842	16.00790
04	comp_er	27	C1	300-800ms	2.44337	486.57895	-13.66855	634.78947	17.45865
04	comp_er	28	CZ	300-800ms	2.25603	485.84211	-14.31091	618.63158	17.59253
04	comp_er	29	C2	300-800ms	2.94277	494.10526	-13.37487	606.31579	17.81867
04	comp_er	30	C4	300-800ms	3.56873	481.52632	-12.28932	604.73684	17.96656
04	comp_er	31	C6	300-800ms	2.71842	490.78947	-10.27256	619.36842	14.16684
04	comp_er	32	T8	300-800ms	1.36267	509.05263	-9.29636	628.68421	10.66606
04	comp_er	33	TP7	300-800ms	2.75823	558.73684	-6.01751	566.26316	11.69724
04	comp_er	34	CP5	300-800ms	3.15874	488.36842	-7.58099	588.10526	13.55155
04	comp_er	35	CP3	300-800ms	4.78069	480.42105	-8.98238	627.21053	17.67047
04	comp_er	36	CP1	300-800ms	4.48840	491.47368	-10.90432	605.15789	19.01374
04	comp_er	37	CPZ	300-800ms	4.82439	480.21053	-11.04902	622.57895	19.37763
04	comp_er	38	CP2	300-800ms	4.98919	494.10526	-10.72404	628.84211	19.25676
04	comp_er	39	CP4	300-800ms	4.87819	483.52632	-10.26282	618.00000	18.48425
04	comp_er	40	CP6	300-800ms	4.52216	501.89474	-8.42823	607.26316	16.02389
04	comp_er	41	TP8	300-800ms	3.89341	506.57895	-5.29938	561.52632	12.17133
04	comp_er	42	P7	300-800ms	2.77414	563.10526	-5.99856	567.21053	11.76519
04	comp_er	43	P5	300-800ms	5.16846	532.89474	-5.76805	599.00000	15.93625
04	comp_er	44	P3	300-800ms	6.71002	479.42105	-6.43830	633.05263	19.52438
04	comp_er	45	P1	300-800ms	6.78154	479.84211	-7.87450	627.89474	20.43420
04	comp_er	46	PZ	300-800ms	6.39471	476.10526	-9.27851	617.21053	20.32463
04	comp_er	47	P2	300-800ms	6.40673	475.84211	-9.28271	618.89474	20.36139
04	comp_er	48	P4	300-800ms	6.21299	496.15789	-8.09648	582.10526	19.07623
04	comp_er	49	P6	300-800ms	5.62181	503.00000	-7.07086	601.57895	17.02974
04	comp_er	50	P8	300-800ms	3.91756	507.36842	-5.28489	558.68421	12.24511
04	comp_er	51	PO7	300-800ms	6.41703	543.73684	-4.50222	593.00000	17.37798
04	comp_er	52	PO5	300-800ms	6.37643	548.36842	-4.55086	586.57895	17.26577
04	comp_er	53	PO3	300-800ms	6.52662	545.68421	-4.39906	603.73684	17.52157
04	comp_er	54	POZ	300-800ms	7.23884	467.47368	-6.26591	615.47368	20.13525
04	comp_er	55	PO4	300-800ms	5.45465	523.05263	-4.46168	593.42105	14.60957
04	comp_er	56	PO6	300-800ms	5.48379	520.89474	-4.51536	590.10526	14.60936
04	comp_er	57	PO8	300-800ms	5.41718	523.21053	-4.45748	583.78947	14.49008
04	comp_er	58	O1	300-800ms	5.46027	551.94737	-4.34355	621.47368	15.71383
04	comp_er	59	OZ	300-800ms	5.97935	522.36842	-3.72560	592.26316	16.56016
04	comp_er	60	O2	300-800ms	5.43089	522.94737	-4.48213	587.15789	14.58940
05	comp_er	1	FP1	300-800ms	3.71238	474.96296	-17.61814	591.55556	26.37648
05	comp_er	2	FPZ	300-800ms	3.80143	474.88889	-17.53665	591.55556	26.43521
05	comp_er	3	FP2	300-800ms	4.85251	472.22222	-16.02909	568.07407	26.90526
05	comp_er	4	AF3	300-800ms	3.74090	470.22222	-17.58325	592.44444	26.32594
05	comp_er	5	AF4	300-800ms	4.98236	469.40741	-15.62650	575.03704	26.36837
05	comp_er	6	F7	300-800ms	1.82535	508.88889	-16.53469	565.48148	20.17669
05	comp_er	7	F5	300-800ms	2.07804	500.07407	-18.49848	592.29630	22.23427
05	comp_er	8	F3	300-800ms	2.07759	500.00000	-18.55437	597.03704	22.36909
05	comp_er	9	F1	300-800ms	3.60410	493.55556	-17.92280	587.25926	24.63839
05	comp_er	10	FZ	300-800ms	5.00280	511.25926	-16.37516	581.40741	26.04640
05	comp_er	11	F2	300-800ms	6.19533	499.48148	-14.99065	591.03704	26.63234
05	comp_er	12	F4	300-800ms	6.38328	480.29630	-13.06717	563.92593	24.79450
05	comp_er	13	F6	300-800ms	5.94695	453.77778	-12.43437	570.37037	22.88231
05	comp_er	14	F8	300-800ms	5.01400	466.22222	-11.92238	558.59259	20.30154
05	comp_er	15	FT7	300-800ms	4.92747	467.18519	-10.54890	569.11111	19.99955
05	comp_er	16	FC5	300-800ms	4.87536	517.18519	-12.58832	588.66667	21.17561
05	comp_er	17	FC3	300-800ms	5.35738	509.11111	-14.15520	584.37037	23.83722
05	comp_er	18	FC1	300-800ms	5.96482	491.25926	-14.88205	574.07407	25.63615
05	comp_er	19	FCZ	300-800ms	7.59380	493.40741	-13.49647	566.22222	27.64271
05	comp_er	20	FC2	300-800ms	7.81573	497.40741	-12.59461	585.70370	27.44754
05	comp_er	21	FC4	300-800ms	7.42671	494.44444	-11.39115	552.74074	24.95460
05	comp_er	22	FC6	300-800ms	6.29131	479.55556	-10.90395	579.85185	20.86908
05	comp_er	23	FT8	300-800ms	5.40825	473.85185	-10.93165	557.62963	18.73784
05	comp_er	24	T7	300-800ms	3.56922	530.00000	-8.80035	560.29630	15.41392
05	comp_er	25	C5	300-800ms	6.30247	500.74074	-9.10893	559.48148	20.54690
05	comp_er	26	C3	300-800ms	8.54481	517.11111	-11.10269	592.07407	26.52947
05	comp_er	27	C1	300-800ms	8.26403	519.33333	-11.43485	558.88889	26.40011
05	comp_er	28	CZ	300-800ms	8.35161	480.81481	-11.19417	584.22222	26.55672
05	comp_er	29	C2	300-800ms	8.69174	506.66667	-10.34842	544.07407	26.93464
05	comp_er	30	C4	300-800ms	8.66181	481.70370	-10.49034	548.00000	27.20181
05	comp_er	31	C6	300-800ms	9.83097	476.22222	-9.44151	570.29630	26.61287
05	comp_er	32	T8	300-800ms	6.19330	505.03704	-10.45514	572.96296	19.92951
05	comp_er	33	TP7	300-800ms	3.51249	572.88889	-9.71454	537.55556	16.02449
05	comp_er	34	CP5	300-800ms	7.24285	520.81481	-6.07649	575.25926	19.08829
05	comp_er	35	CP3	300-800ms	8.56509	526.14815	-8.42103	551.40741	24.59578
05	comp_er	36	CP1	300-800ms	10.78871	525.18519	-7.76246	548.29630	27.35083
05	comp_er	37	CPZ	300-800ms	9.63595	525.11111	-8.52000	585.62963	26.66107
05	comp_er	38	CP2	300-800ms	10.12277	515.55556	-8.36872	592.29630	27.29789
05	comp_er	39	CP4	300-800ms	9.37571	509.48148	-8.64446	582.00000	26.52642
05	comp_er	40	CP6	300-800ms	7.19359	514.59259	-9.27015	613.25926	22.00160
05	comp_er	41	TP8	300-800ms	5.18855	542.74074	-7.49928	563.03704	17.18470
05	comp_er	42	P7	300-800ms	5.59385	571.85185	-6.42013	512.66667	17.80923
05	comp_er	43	P5	300-800ms	8.99878	525.85185	-4.47543	557.70370	22.62896
05	comp_er	44	P3	300-800ms	11.44243	541.40741	-3.76842	545.33333	26.09141
05	comp_er	45	P1	300-800ms	11.84230	502.37037	-4.26921	584.66667	27.21295
05	comp_er	46	PZ	300-800ms	11.73604	536.96296	-4.98510	589.62963	27.95734
05	comp_er	47	P2	300-800ms	10.60534	496.29630	-5.89853	588.66667	27.30560
05	comp_er	48	P4	300-800ms	9.35157	510.22222	-6.60200	587.25926	25.79524
05	comp_er	49	P6	300-800ms	8.46400	512.29630	-6.32549	588.22222	23.30984
05	comp_er	50	P8	300-800ms	5.19205	542.66667	-7.40639	563.11111	17.20955
05	comp_er	51	PO7	300-800ms	8.54752	491.92593	-5.09027	584.74074	22.31288
05	comp_er	52	PO5	300-800ms	8.54140	493.25926	-5.00884	592.74074	22.25488
05	comp_er	53	PO3	300-800ms	8.57706	489.85185	-5.02912	593.85185	22.25225
05	comp_er	54	POZ	300-800ms	8.83681	530.88889	-6.49364	540.51852	25.23984
05	comp_er	55	PO4	300-800ms	6.79943	539.92593	-5.97213	581.40741	21.40868
05	comp_er	56	PO6	300-800ms	6.79429	527.92593	-5.96995	582.74074	21.43987
05	comp_er	57	PO8	300-800ms	6.71595	524.51852	-6.04504	581.33333	21.27839
05	comp_er	58	O1	300-800ms	8.56260	493.18519	-5.07778	593.70370	22.26473
05	comp_er	59	OZ	300-800ms	7.17125	510.81481	-7.62829	573.33333	23.97504
05	comp_er	60	O2	300-800ms	6.75553	524.44444	-6.16126	582.74074	21.45044
06	comp_er	1	FP1	300-800ms	-3.34858	537.26829	-15.45928	565.41463	8.87904
06	comp_er	2	FPZ	300-800ms	-2.78063	511.56098	-14.48285	572.00000	9.11448
06	comp_er	3	FP2	300-800ms	-3.33436	535.90244	-14.96122	551.65854	7.92540
06	comp_er	4	AF3	300-800ms	-3.18771	539.75610	-16.61423	545.60976	9.92240
06	comp_er	5	AF4	300-800ms	-2.37032	525.85366	-14.69067	553.85366	9.31209
06	comp_er	6	F7	300-800ms	-3.04857	559.56098	-12.20771	547.95122	6.62165
06	comp_er	7	F5	300-800ms	-3.04744	540.29268	-14.21000	551.31707	8.12219
06	comp_er	8	F3	300-800ms	-2.34007	536.19512	-15.37812	541.56098	10.41944
06	comp_er	9	F1	300-800ms	-2.00250	525.07317	-16.10072	550.78049	11.56375
06	comp_er	10	FZ	300-800ms	-1.39872	525.26829	-15.51379	572.00000	12.05175
06	comp_er	11	F2	300-800ms	-0.96656	529.85366	-14.32485	549.41463	11.46952
06	comp_er	12	F4	300-800ms	-0.90230	535.95122	-13.06734	542.09756	10.23676
06	comp_er	13	F6	300-800ms	-0.97691	514.97561	-11.84819	533.80488	8.55832
06	comp_er	14	F8	300-800ms	-1.57424	474.43902	-12.09961	569.02439	7.15564
06	comp_er	15	FT7	300-800ms	-2.69076	534.58537	-10.33599	544.48780	5.10735
06	comp_er	16	FC5	300-800ms	-2.20330	541.31707	-11.09154	517.12195	7.06531
06	comp_er	17	FC3	300-800ms	-1.40191	543.46341	-12.34491	533.12195	9.34085
06	comp_er	18	FC1	300-800ms	-0.34335	538.58537	-13.13939	551.60976	11.92084
06	comp_er	19	FCZ	300-800ms	0.49961	518.63415	-13.30261	561.85366	13.36035
06	comp_er	20	FC2	300-800ms	0.94917	533.46341	-12.27368	541.31707	12.87965
06	comp_er	21	FC4	300-800ms	1.02393	528.39024	-10.44361	516.53659	11.54701
06	comp_er	22	FC6	300-800ms	0.97474	528.53659	-8.96125	519.80488	9.79590
06	comp_er	23	FT8	300-800ms	0.13205	521.90244	-9.06549	531.46341	7.71039
06	comp_er	24	T7	300-800ms	-0.89155	525.36585	-6.96397	524.92683	5.75198
06	comp_er	25	C5	300-800ms	-0.79919	509.07317	-9.61933	507.85366	8.47720
06	comp_er	26	C3	300-800ms	-0.18693	518.39024	-10.28875	522.78049	9.89236
06	comp_er	27	C1	300-800ms	1.27703	488.73171	-11.36554	538.53659	13.02621
06	comp_er	28	CZ	300-800ms	1.90516	489.02439	-12.07392	539.75610	14.08412
06	comp_er	29	C2	300-800ms	2.41655	504.43902	-10.50200	503.51220	14.17107
06	comp_er	30	C4	300-800ms	2.53348	521.07317	-8.86904	508.09756	13.10536
06	comp_er	31	C6	300-800ms	2.03739	550.82927	-6.95657	457.07317	10.70456
06	comp_er	32	T8	300-800ms	1.32972	540.04878	-8.30823	514.14634	10.20976
06	comp_er	33	TP7	300-800ms	2.35806	613.02439	-4.43173	458.34146	10.05679
06	comp_er	34	CP5	300-800ms	2.36848	583.07317	-5.72988	478.43902	10.85577
06	comp_er	35	CP3	300-800ms	1.71561	504.97561	-8.20575	471.75610	11.48650
06	comp_er	36	CP1	300-800ms	2.38670	517.85366	-10.41052	508.73171	13.56278
06	comp_er	37	CPZ	300-800ms	3.12500	518.04878	-9.91900	485.60976	14.69817
06	comp_er	38	CP2	300-800ms	4.07917	537.21951	-8.37643	458.63415	15.28557
06	comp_er	39	CP4	300-800ms	3.46535	584.29268	-8.03054	458.24390	14.29811
06	comp_er	40	CP6	300-800ms	3.76891	596.09756	-5.10465	457.46341	13.11764
06	comp_er	41	TP8	300-800ms	2.51357	619.56098	-6.67701	466.97561	11.30686
06	comp_er	42	P7	300-800ms	2.39864	623.75610	-4.33816	461.51220	10.04844
06	comp_er	43	P5	300-800ms	4.51370	586.09756	-4.49447	462.48780	14.10514
06	comp_er	44	P3	300-800ms	3.46590	595.56098	-6.75199	456.34146	13.92083
06	comp_er	45	P1	300-800ms	4.72515	570.29268	-6.88836	446.53659	15.55673
06	comp_er	46	PZ	300-800ms	3.73363	512.24390	-8.13100	471.21951	15.08744
06	comp_er	47	P2	300-800ms	3.89696	562.63415	-7.77727	464.04878	15.21740
06	comp_er	48	P4	300-800ms	4.24151	595.60976	-6.61352	450.43902	15.06411
06	comp_er	49	P6	300-800ms	5.93488	636.24390	-3.79176	442.19512	16.23910
06	comp_er	50	P8	300-800ms	3.86013	680.58537	-5.49988	413.65854	13.62203
06	comp_er	51	PO7	300-800ms	3.27637	648.48780	-4.67429	532.63415	13.72718
06	comp_er	52	PO5	300-800ms	3.41402	646.09756	-4.51550	529.12195	13.70572
06	comp_er	53	PO3	300-800ms	4.00201	613.65854	-5.68251	492.58537	14.28429
06	comp_er	54	POZ	300-800ms	4.03929	549.85366	-6.05633	464.09756	14.41564
06	comp_er	55	PO4	300-800ms	4.98287	635.07317	-4.69586	430.92683	15.38712
06	comp_er	56	PO6	300-800ms	4.96130	626.19512	-4.76527	434.29268	15.42424
06	comp_er	57	PO8	300-800ms	3.99801	664.09756	-5.68428	415.56098	14.18330
06	comp_er	58	O1	300-800ms	3.20133	608.63415	-5.94363	531.02439	14.37970
06	comp_er	59	OZ	300-800ms	2.40282	566.78049	-6.48821	512.14634	12.78893
06	comp_er	60	O2	300-800ms	3.84235	600.97561	-6.93347	469.51220	14.80421
07	comp_er	1	FP1	300-800ms	-3.30412	564.97297	-23.29945	498.21622	19.08753
07	comp_er	2	FPZ	300-800ms	-5.34395	559.08108	-25.75860	487.08108	17.68300
07	comp_er	3	FP2	300-800ms	-3.51536	556.97297	-24.10592	508.64865	18.34098
07	comp_er	4	AF3	300-800ms	-2.39404	548.81081	-22.49161	532.16216	19.14935
07	comp_er	5	AF4	300-800ms	-2.89544	556.64865	-24.38039	534.75676	18.49957
07	comp_er	6	F7	300-800ms	-2.99514	529.45946	-18.89251	490.48649	13.55496
07	comp_er	7	F5	300-800ms	-2.78466	552.86486	-19.65397	491.13514	15.32675
07	comp_er	8	F3	300-800ms	-2.04481	549.62162	-23.11602	519.62162	19.25683
07	comp_er	9	F1	300-800ms	-1.98500	544.21622	-23.07897	519.72973	19.31126
07	comp_er	10	FZ	300-800ms	-2.00855	545.78378	-23.07147	519.72973	19.25016
07	comp_er	11	F2	300-800ms	-1.99057	544.86486	-23.07120	519.78378	19.28427
07	comp_er	12	F4	300-800ms	-2.03177	548.86486	-23.18741	519.78378	19.25476
07	comp_er	13	F6	300-800ms	-3.04877	576.97297	-21.78937	522.32432	14.76880
07	comp_er	14	F8	300-800ms	-4.17247	543.89189	-22.06996	504.97297	13.12232
07	comp_er	15	FT7	300-800ms	-3.28280	589.40541	-16.95801	497.62162	11.08436
07	comp_er	16	FC5	300-800ms	-1.93788	572.48649	-18.57916	505.89189	15.34611
07	comp_er	17	FC3	300-800ms	-1.07505	556.00000	-20.68578	524.75676	18.83712
07	comp_er	18	FC1	300-800ms	-1.75323	558.59459	-24.07058	502.16216	19.38114
07	comp_er	19	FCZ	300-800ms	-1.71662	558.64865	-24.06122	504.75676	19.49598
07	comp_er	20	FC2	300-800ms	-1.40878	596.27027	-23.69668	518.43243	19.29604
07	comp_er	21	FC4	300-800ms	-1.42918	595.56757	-23.74692	518.32432	19.30079
07	comp_er	22	FC6	300-800ms	-2.93624	573.94595	-21.05452	541.13514	14.23590
07	comp_er	23	FT8	300-800ms	-3.69936	547.02703	-19.77364	510.91892	10.81058
07	comp_er	24	T7	300-800ms	-2.37976	640.21622	-16.76631	483.89189	12.18658
07	comp_er	25	C5	300-800ms	-0.36916	619.24324	-21.57330	543.62162	19.71906
07	comp_er	26	C3	300-800ms	-0.34720	619.08108	-21.63847	543.62162	19.80911
07	comp_er	27	C1	300-800ms	0.42998	592.37838	-24.06882	542.32432	22.06943
07	comp_er	28	CZ	300-800ms	-1.35202	557.02703	-27.18824	579.83784	21.65235
07	comp_er	29	C2	300-800ms	-1.40655	586.27027	-26.89833	580.81081	20.66243
07	comp_er	30	C4	300-800ms	-2.24805	596.91892	-25.24878	502.16216	17.66992
07	comp_er	31	C6	300-800ms	-0.62068	579.62162	-19.43620	513.29730	16.08833
07	comp_er	32	T8	300-800ms	-3.68912	546.91892	-19.72944	518.75676	10.76571
07	comp_er	33	TP7	300-800ms	3.45935	639.45946	-10.96171	480.81081	17.10413
07	comp_er	34	CP5	300-800ms	1.75462	584.10811	-15.80889	506.32432	18.47429
07	comp_er	35	CP3	300-800ms	0.05296	598.54054	-20.95075	533.18919	19.03994
07	comp_er	36	CP1	300-800ms	-0.10815	597.02703	-23.84581	573.56757	20.26152
07	comp_er	37	CPZ	300-800ms	-0.63813	582.27027	-25.06004	550.75676	20.01752
07	comp_er	38	CP2	300-800ms	-0.67360	584.91892	-25.04667	553.35135	19.95429
07	comp_er	39	CP4	300-800ms	-0.65397	582.21622	-24.96885	562.16216	19.93399
07	comp_er	40	CP6	300-800ms	0.03137	581.56757	-19.02428	536.00000	16.55199
07	comp_er	41	TP8	300-800ms	0.84685	578.97297	-12.95266	514.97297	13.06446
07	comp_er	42	P7	300-800ms	3.41055	645.24324	-11.02985	481.08108	17.06012
07	comp_er	43	P5	300-800ms	3.13640	606.37838	-14.65046	493.51351	20.39191
07	comp_er	44	P3	300-800ms	1.47553	608.59459	-18.21653	523.13514	19.43819
07	comp_er	45	P1	300-800ms	1.54635	603.08108	-18.11740	517.94595	19.51111
07	comp_er	46	PZ	300-800ms	1.49927	603.62162	-18.16005	518.00000	19.44335
07	comp_er	47	P2	300-800ms	-0.43048	622.81081	-21.27247	550.81081	17.99563
07	comp_er	48	P4	300-800ms	-0.94392	590.54054	-21.51443	547.56757	16.50580
07	comp_er	49	P6	300-800ms	-0.08949	602.97297	-18.82087	527.29730	15.86693
07	comp_er	50	P8	300-800ms	0.95527	587.35135	-12.85882	504.81081	13.12586
07	comp_er	51	PO7	300-800ms	4.45620	587.08108	-8.51713	486.05405	16.71112
07	comp_er	52	PO5	300-800ms	4.04475	587.08108	-8.96338	485.13514	16.28890
07	comp_er	53	PO3	300-800ms	4.04641	596.21622	-8.99330	483.67568	16.27608
07	comp_er	54	POZ	300-800ms	0.66194	600.75676	-16.63031	527.51351	16.59463
07	comp_er	55	PO4	300-800ms	2.20666	651.02703	-11.91844	494.54054	15.00414
07	comp_er	56	PO6	300-800ms	2.22165	640.05405	-11.93841	478.64865	15.00456
07	comp_er	57	PO8	300-800ms	2.16147	640.75676	-11.98822	478.54054	14.92699
07	comp_er	58	O1	300-800ms	4.01563	587.13514	-8.99433	485.18919	16.25077
07	comp_er	59	OZ	300-800ms	1.82872	548.37838	-11.23754	512.86486	14.09918
07	comp_er	60	O2	300-800ms	2.22547	637.08108	-11.86778	489.35135	15.00346
08	comp_er	1	FP1	300-800ms	-3.32782	602.84211	-12.56301	510.31579	5.87755
08	comp_er	2	FPZ	300-800ms	-2.95560	629.31579	-12.17857	519.84211	6.47217
08	comp_er	3	FP2	300-800ms	-3.26223	635.42105	-12.64203	476.26316	5.89664
08	comp_er	4	AF3	300-800ms	-3.22149	604.31579	-14.38389	508.57895	7.52595
08	comp_er	5	AF4	300-800ms	-3.67931	616.73684	-14.46039	517.78947	6.67729
08	comp_er	6	F7	300-800ms	-3.64937	633.94737	-13.08667	453.89474	5.15539
08	comp_er	7	F5	300-800ms	-4.43141	601.15789	-16.80909	490.05263	7.00209
08	comp_er	8	F3	300-800ms	-4.39811	598.52632	-16.81266	495.00000	7.04828
08	comp_er	9	F1	300-800ms	-4.32274	602.15789	-16.73080	494.89474	7.05783
08	comp_er	10	FZ	300-800ms	-4.01942	601.63158	-17.09384	509.89474	8.21466
08	comp_er	11	F2	300-800ms	-3.65719	611.26316	-15.40088	561.21053	7.42925
08	comp_er	12	F4	300-800ms	-3.63434	604.26316	-15.40041	545.42105	7.51844
08	comp_er	13	F6	300-800ms	-3.64121	611.21053	-15.41491	563.21053	7.52832
08	comp_er	14	F8	300-800ms	-1.89855	627.78947	-11.49538	512.31579	7.52143
08	comp_er	15	FT7	300-800ms	-1.68413	616.42105	-10.36054	458.10526	6.84422
08	comp_er	16	FC5	300-800ms	-4.42013	611.84211	-16.69305	490.15789	6.96684
08	comp_er	17	FC3	300-800ms	-3.62183	587.05263	-16.69514	487.31579	8.07875
08	comp_er	18	FC1	300-800ms	-4.12040	603.84211	-18.38254	507.21053	8.95902
08	comp_er	19	FCZ	300-800ms	-3.85575	605.84211	-18.28129	513.05263	9.88684
08	comp_er	20	FC2	300-800ms	-4.95698	620.42105	-18.78822	539.94737	8.25356
08	comp_er	21	FC4	300-800ms	-3.20193	596.47368	-16.42233	548.52632	9.26189
08	comp_er	22	FC6	300-800ms	-2.20820	603.26316	-13.98336	520.21053	8.78499
08	comp_er	23	FT8	300-800ms	-0.00000	589.73684	-0.00000	538.42105	0.00000
08	comp_er	24	T7	300-800ms	0.00000	532.57895	-0.00000	564.73684	0.00000
08	comp_er	25	C5	300-800ms	-1.59200	544.52632	-11.96459	497.89474	8.82273
08	comp_er	26	C3	300-800ms	-3.28486	581.15789	-16.58973	521.57895	9.01463
08	comp_er	27	C1	300-800ms	-3.25327	590.73684	-17.45184	520.78947	9.97256
08	comp_er	28	CZ	300-800ms	-3.15202	583.05263	-17.61227	553.36842	10.56864
08	comp_er	29	C2	300-800ms	-3.10192	585.57895	-17.31676	539.21053	10.31897
08	comp_er	30	C4	300-800ms	-2.38284	589.63158	-16.69866	550.52632	10.87567
08	comp_er	31	C6	300-800ms	-1.41043	594.47368	-13.98776	544.78947	10.67264
08	comp_er	32	T8	300-800ms	0.00000	507.89474	-0.00000	595.57895	0.00000
08	comp_er	33	TP7	300-800ms	0.88217	528.52632	-8.84038	514.00000	10.79082
08	comp_er	34	CP5	300-800ms	-1.58845	522.26316	-13.92156	530.00000	10.83137
08	comp_er	35	CP3	300-800ms	-2.06489	558.10526	-15.10019	510.26316	10.65052
08	comp_er	36	CP1	300-800ms	-2.67456	581.00000	-17.18227	520.00000	10.69492
08	comp_er	37	CPZ	300-800ms	-2.94145	605.57895	-18.45909	523.21053	11.45792
08	comp_er	38	CP2	300-800ms	-2.32984	584.10526	-17.67869	544.94737	11.53638
08	comp_er	39	CP4	300-800ms	-1.95098	612.26316	-16.84893	555.15789	11.42307
08	comp_er	40	CP6	300-800ms	-2.45301	595.89474	-15.21213	549.68421	9.49973
08	comp_er	41	TP8	300-800ms	-0.44460	615.84211	-10.36778	516.21053	8.65671
08	comp_er	42	P7	300-800ms	1.90073	498.63158	-7.78316	576.63158	10.94403
08	comp_er	43	P5	300-800ms	-1.55748	534.36842	-14.00177	529.89474	10.94271
08	comp_er	44	P3	300-800ms	-1.62298	529.52632	-14.12654	529.89474	10.95152
08	comp_er	45	P1	300-800ms	-2.44509	578.57895	-17.63094	540.26316	11.67637
08	comp_er	46	PZ	300-800ms	-2.15208	575.31579	-18.64785	544.52632	12.86464
08	comp_er	47	P2	300-800ms	-2.33957	577.63158	-18.74532	533.78947	11.66702
08	comp_er	48	P4	300-800ms	-2.45016	598.68421	-17.73575	530.89474	10.55582
08	comp_er	49	P6	300-800ms	-1.72286	611.42105	-15.57136	536.10526	10.37820
08	comp_er	50	P8	300-800ms	-0.38232	623.47368	-9.84974	534.05263	8.07657
08	comp_er	51	PO7	300-800ms	0.36285	499.68421	-10.54744	564.52632	10.45058
08	comp_er	52	PO5	300-800ms	0.24235	509.68421	-10.87358	565.68421	10.63642
08	comp_er	53	PO3	300-800ms	-1.15113	527.68421	-14.01501	579.31579	11.50755
08	comp_er	54	POZ	300-800ms	-2.47222	608.00000	-17.25486	562.52632	10.67883
08	comp_er	55	PO4	300-800ms	-3.10235	590.21053	-16.64629	579.05263	8.39254
08	comp_er	56	PO6	300-800ms	-2.15886	608.89474	-15.14938	539.31579	8.99615
08	comp_er	57	PO8	300-800ms	-0.67485	604.73684	-10.54279	533.10526	8.02503
08	comp_er	58	O1	300-800ms	-1.06672	535.57895	-11.34384	590.10526	8.27081
08	comp_er	59	OZ	300-800ms	-2.03041	555.10526	-12.09257	581.36842	6.78505
08	comp_er	60	O2	300-800ms	-3.10528	598.05263	-16.54552	574.05263	8.30590
09	comp_er	1	FP1	300-800ms	-3.83372	574.41026	-17.39894	508.20513	11.03147
09	comp_er	2	FPZ	300-800ms	-3.44730	564.71795	-17.81010	531.53846	11.82747
09	comp_er	3	FP2	300-800ms	-4.90316	552.05128	-19.57258	483.89744	10.21750
09	comp_er	4	AF3	300-800ms	-3.55008	563.28205	-19.07630	496.97436	13.06218
09	comp_er	5	AF4	300-800ms	-4.95990	567.74359	-22.36836	481.48718	12.63950
09	comp_er	6	F7	300-800ms	-2.12839	560.46154	-14.56082	477.17949	11.91370
09	comp_er	7	F5	300-800ms	-1.71737	562.35897	-15.76887	471.43590	14.54391
09	comp_er	8	F3	300-800ms	-1.71490	538.51282	-18.56672	497.43590	16.52471
09	comp_er	9	F1	300-800ms	-2.26589	532.30769	-21.14921	499.48718	17.08017
09	comp_er	10	FZ	300-800ms	-1.87773	546.56410	-21.62588	519.07692	17.66444
09	comp_er	11	F2	300-800ms	-3.60620	540.30769	-23.20323	507.33333	16.14096
09	comp_er	12	F4	300-800ms	-2.68677	556.51282	-21.98044	503.69231	16.67684
09	comp_er	13	F6	300-800ms	-0.93315	562.82051	-18.29620	523.48718	17.07178
09	comp_er	14	F8	300-800ms	-3.04657	566.66667	-18.67595	548.61538	12.91840
09	comp_er	15	FT7	300-800ms	1.56684	536.92308	-12.13483	499.38462	16.25923
09	comp_er	16	FC5	300-800ms	-1.72743	555.23077	-15.75032	492.87179	14.48337
09	comp_er	17	FC3	300-800ms	-0.35941	558.35897	-17.11423	501.38462	17.50607
09	comp_er	18	FC1	300-800ms	-0.79240	539.43590	-20.12799	502.97436	18.77118
09	comp_er	19	FCZ	300-800ms	-1.19352	550.87179	-21.86216	511.17949	19.48200
09	comp_er	20	FC2	300-800ms	-1.46998	548.05128	-21.38385	493.43590	18.21915
09	comp_er	21	FC4	300-800ms	-0.74394	552.15385	-19.23543	500.61538	17.68762
09	comp_er	22	FC6	300-800ms	-1.77268	550.56410	-16.83736	505.38462	13.91764
09	comp_er	23	FT8	300-800ms	-3.43592	576.00000	-18.93811	497.64103	12.72034
09	comp_er	24	T7	300-800ms	0.00000	585.58974	-0.00000	490.25641	0.00000
09	comp_er	25	C5	300-800ms	0.14298	542.56410	-14.10527	468.71795	15.66372
09	comp_er	26	C3	300-800ms	0.63702	574.20513	-16.06334	489.94872	18.33524
09	comp_er	27	C1	300-800ms	1.42256	556.20513	-17.61329	514.56410	20.52852
09	comp_er	28	CZ	300-800ms	1.23393	547.43590	-18.84713	506.30769	20.93035
09	comp_er	29	C2	300-800ms	0.89321	569.43590	-18.62905	507.79487	19.89195
09	comp_er	30	C4	300-800ms	0.46128	565.94872	-17.26425	484.20513	18.35338
09	comp_er	31	C6	300-800ms	-0.65929	566.76923	-15.55893	499.94872	14.90008
09	comp_er	32	T8	300-800ms	-3.69543	620.51282	-17.57635	491.38462	10.80915
09	comp_er	33	TP7	300-800ms	2.69759	637.89744	-9.64905	446.30769	17.10915
09	comp_er	34	CP5	300-800ms	2.41645	643.28205	-11.24317	462.35897	18.06911
09	comp_er	35	CP3	300-800ms	3.09511	614.05128	-12.36067	480.56410	20.03143
09	comp_er	36	CP1	300-800ms	3.12808	605.23077	-14.31588	485.02564	21.09979
09	comp_er	37	CPZ	300-800ms	3.07352	596.46154	-15.41159	483.38462	21.73137
09	comp_er	38	CP2	300-800ms	3.13768	603.43590	-14.73253	480.00000	21.35161
09	comp_er	39	CP4	300-800ms	2.61203	590.46154	-13.72277	475.48718	19.92310
09	comp_er	40	CP6	300-800ms	0.87422	591.38462	-14.10133	480.66667	16.71847
09	comp_er	41	TP8	300-800ms	-2.15936	647.89744	-17.69808	463.28205	13.82764
09	comp_er	42	P7	300-800ms	4.59678	687.84615	-8.18370	421.69231	18.51662
09	comp_er	43	P5	300-800ms	4.81295	685.84615	-9.97452	418.41026	21.05056
09	comp_er	44	P3	300-800ms	5.15537	663.48718	-10.16363	470.00000	21.64242
09	comp_er	45	P1	300-800ms	5.46022	605.79487	-11.61865	493.94872	22.90637
09	comp_er	46	PZ	300-800ms	5.35839	600.51282	-12.02204	477.43590	23.28651
09	comp_er	47	P2	300-800ms	5.30896	588.20513	-12.00210	488.00000	23.15284
09	comp_er	48	P4	300-800ms	4.82717	623.84615	-11.75772	473.23077	22.46787
09	comp_er	49	P6	300-800ms	3.84801	634.10256	-12.05333	454.15385	20.73705
09	comp_er	50	P8	300-800ms	0.14357	640.76923	-14.79385	440.35897	14.70740
09	comp_er	51	PO7	300-800ms	6.69684	649.43590	-9.70539	445.74359	22.62582
09	comp_er	52	PO5	300-800ms	6.73753	654.46154	-9.58993	446.92308	22.64034
09	comp_er	53	PO3	300-800ms	6.80701	652.41026	-9.56587	446.61538	22.72899
09	comp_er	54	POZ	300-800ms	7.01471	628.46154	-9.91809	486.87179	23.77095
09	comp_er	55	PO4	300-800ms	5.37065	677.33333	-12.16443	485.33333	22.06815
09	comp_er	56	PO6	300-800ms	5.35926	675.23077	-12.15213	485.43590	22.04770
09	comp_er	57	PO8	300-800ms	5.34508	673.07692	-12.16194	485.43590	22.05573
09	comp_er	58	O1	300-800ms	6.83916	653.53846	-9.60706	438.46154	22.77381
09	comp_er	59	OZ	300-800ms	5.60842	647.53846	-11.35216	513.79487	21.72696
09	comp_er	60	O2	300-800ms	5.55871	648.00000	-12.90783	500.92308	22.64846
