# Supplementary material for: Morphological encoding beyond slots and fillers: An ERP study of comparative formation in English
Source: PLoS One. 2018 Jul 25;13(7):e0199897. doi: 10.1371/journal.pone.0199897 (PMC6059382; doi:10.1371/journal.pone.0199897)
Supplement: S1 Dataset — (ZIP) [file pone.0199897.s003.zip › data/All_comp_more300_800.txt]

010	comp_more	1	FP1	300-800ms	-10.67849	544.18182	-34.68831	580.12121	14.48308
010	comp_more	2	FPZ	300-800ms	-9.25440	527.87879	-31.74926	582.18182	14.83936
010	comp_more	3	FP2	300-800ms	-8.55888	525.03030	-30.96830	602.84848	15.30311
010	comp_more	4	AF3	300-800ms	-10.05243	544.18182	-33.84195	573.69697	15.03241
010	comp_more	5	AF4	300-800ms	-10.09563	534.06061	-33.98066	592.06061	14.74837
010	comp_more	6	F7	300-800ms	-10.05228	505.63636	-31.08981	598.90909	13.08904
010	comp_more	7	F5	300-800ms	-11.06816	553.81818	-33.77999	535.63636	13.43977
010	comp_more	8	F3	300-800ms	-10.20219	548.36364	-36.31977	545.75758	16.98565
010	comp_more	9	F1	300-800ms	-10.13722	548.36364	-36.30602	545.81818	17.08032
010	comp_more	10	FZ	300-800ms	-11.11749	555.75758	-37.97323	563.09091	15.87659
010	comp_more	11	F2	300-800ms	-7.88192	561.39394	-34.61480	527.33333	18.85145
010	comp_more	12	F4	300-800ms	-7.96186	561.51515	-34.61052	531.27273	18.92256
010	comp_more	13	F6	300-800ms	-7.08014	558.12121	-32.42096	547.27273	18.22572
010	comp_more	14	F8	300-800ms	-4.21755	518.72727	-26.28092	579.87879	18.81628
010	comp_more	15	FT7	300-800ms	-6.28044	492.36364	-25.36159	606.72727	13.73596
010	comp_more	16	FC5	300-800ms	-5.80044	553.09091	-26.05909	567.09091	15.93591
010	comp_more	17	FC3	300-800ms	-5.32847	559.87879	-29.92912	536.90909	19.99811
010	comp_more	18	FC1	300-800ms	-6.12488	576.24242	-33.06264	516.60606	20.94342
010	comp_more	19	FCZ	300-800ms	-7.00160	565.57576	-33.50512	552.42424	21.09108
010	comp_more	20	FC2	300-800ms	-5.19406	585.21212	-32.69189	518.54545	23.19348
010	comp_more	21	FC4	300-800ms	-2.48220	571.69697	-30.74305	542.84848	26.18772
010	comp_more	22	FC6	300-800ms	-1.68339	572.54545	-25.06178	539.63636	22.30307
010	comp_more	23	FT8	300-800ms	-2.80568	541.45455	-20.32274	580.66667	16.28331
010	comp_more	24	T7	300-800ms	-2.72131	481.57576	-19.14303	618.06061	13.81429
010	comp_more	25	C5	300-800ms	0.78582	558.06061	-18.99042	522.78788	20.90360
010	comp_more	26	C3	300-800ms	-0.24028	544.78788	-24.70002	549.03030	25.30086
010	comp_more	27	C1	300-800ms	-0.73109	572.00000	-27.49648	487.09091	26.30440
010	comp_more	28	CZ	300-800ms	-2.56953	577.81818	-29.99044	511.69697	25.39534
010	comp_more	29	C2	300-800ms	0.71632	567.69697	-27.97949	526.24242	29.71363
010	comp_more	30	C4	300-800ms	1.00540	561.45455	-27.66147	538.18182	29.22545
010	comp_more	31	C6	300-800ms	2.25246	603.57576	-19.95438	513.93939	24.50923
010	comp_more	32	T8	300-800ms	3.49408	572.84848	-13.09554	574.18182	20.85992
010	comp_more	33	TP7	300-800ms	3.99391	592.42424	-9.71164	533.21212	16.47675
010	comp_more	34	CP5	300-800ms	8.88529	638.48485	-12.99309	495.87879	28.79961
010	comp_more	35	CP3	300-800ms	8.41070	601.33333	-16.31551	522.72727	31.97587
010	comp_more	36	CP1	300-800ms	5.31841	624.30303	-19.90660	509.69697	30.23717
010	comp_more	37	CPZ	300-800ms	4.26666	635.03030	-23.21935	495.27273	30.70214
010	comp_more	38	CP2	300-800ms	4.47460	634.42424	-23.80453	483.87879	31.59071
010	comp_more	39	CP4	300-800ms	7.21691	606.30303	-21.11974	481.45455	32.37387
010	comp_more	40	CP6	300-800ms	-0.00000	542.30303	-0.00000	605.57576	0.00000
010	comp_more	41	TP8	300-800ms	8.93234	683.93939	-12.04087	508.84848	24.99168
010	comp_more	42	P7	300-800ms	7.93196	641.57576	-7.77895	521.03030	20.51658
010	comp_more	43	P5	300-800ms	13.69829	735.69697	-15.43103	487.33333	34.89528
010	comp_more	44	P3	300-800ms	13.82791	671.93939	-14.74923	496.90909	37.53197
010	comp_more	45	P1	300-800ms	10.86452	641.39394	-18.35538	500.24242	35.37962
010	comp_more	46	PZ	300-800ms	9.83816	654.36364	-20.93169	496.24242	34.97424
010	comp_more	47	P2	300-800ms	11.81056	643.15152	-18.84047	487.03030	37.46528
010	comp_more	48	P4	300-800ms	12.97272	646.06061	-17.93318	480.48485	37.17910
010	comp_more	49	P6	300-800ms	14.09989	690.60606	-14.29396	494.78788	34.89355
010	comp_more	50	P8	300-800ms	8.94736	685.39394	-12.08439	507.27273	24.97672
010	comp_more	51	PO7	300-800ms	12.15631	701.33333	-8.55255	509.75758	28.63803
010	comp_more	52	PO5	300-800ms	12.20621	701.39394	-8.53672	509.57576	28.69501
010	comp_more	53	PO3	300-800ms	14.02674	685.39394	-11.59739	507.69697	33.97300
010	comp_more	54	POZ	300-800ms	13.18849	663.45455	-14.31547	487.51515	33.98191
010	comp_more	55	PO4	300-800ms	17.05768	703.75758	-13.18177	514.72727	37.56589
010	comp_more	56	PO6	300-800ms	16.50867	728.72727	-15.18596	482.84848	36.12831
010	comp_more	57	PO8	300-800ms	12.64529	702.90909	-12.00130	462.24242	28.31887
010	comp_more	58	O1	300-800ms	8.07503	679.33333	-7.88395	498.24242	21.85786
010	comp_more	59	OZ	300-800ms	8.41757	686.72727	-6.20006	482.06061	21.06563
010	comp_more	60	O2	300-800ms	10.06085	689.87879	-7.03219	490.60606	22.81859
011	comp_more	1	FP1	300-800ms	1.68529	630.68293	-15.44393	465.51220	17.83485
011	comp_more	2	FPZ	300-800ms	1.07188	650.24390	-16.94291	451.36585	17.78129
011	comp_more	3	FP2	300-800ms	1.86547	620.53659	-17.36109	497.90244	19.50174
011	comp_more	4	AF3	300-800ms	1.68768	651.07317	-15.69306	473.70732	17.42769
011	comp_more	5	AF4	300-800ms	1.41451	652.53659	-18.13839	460.97561	18.62501
011	comp_more	6	F7	300-800ms	-1.38325	596.97561	-13.11239	502.29268	10.64138
011	comp_more	7	F5	300-800ms	2.26277	638.14634	-13.40615	482.39024	16.76150
011	comp_more	8	F3	300-800ms	2.31679	638.04878	-13.29022	486.04878	16.77915
011	comp_more	9	F1	300-800ms	2.12858	634.92683	-14.47180	488.34146	17.27762
011	comp_more	10	FZ	300-800ms	2.33721	662.68293	-18.41386	476.00000	20.41328
011	comp_more	11	F2	300-800ms	2.48095	661.70732	-18.13243	474.48780	20.47510
011	comp_more	12	F4	300-800ms	2.53226	665.07317	-17.86877	459.12195	20.75602
011	comp_more	13	F6	300-800ms	3.41031	635.12195	-15.59332	470.34146	20.05044
011	comp_more	14	F8	300-800ms	-0.11887	596.39024	-18.20004	475.75610	14.02529
011	comp_more	15	FT7	300-800ms	-1.47779	604.73171	-13.04501	493.65854	10.48191
011	comp_more	16	FC5	300-800ms	3.30222	580.00000	-9.33963	518.24390	15.88603
011	comp_more	17	FC3	300-800ms	4.05015	632.29268	-10.65205	510.24390	17.91226
011	comp_more	18	FC1	300-800ms	3.45867	659.46341	-14.19915	472.68293	19.45181
011	comp_more	19	FCZ	300-800ms	3.55127	660.53659	-16.10599	475.12195	21.00661
011	comp_more	20	FC2	300-800ms	3.27174	646.09756	-16.24719	474.09756	20.84826
011	comp_more	21	FC4	300-800ms	5.13396	650.48780	-13.55995	466.63415	21.81702
011	comp_more	22	FC6	300-800ms	4.40996	600.58537	-12.46836	505.31707	18.54355
011	comp_more	23	FT8	300-800ms	2.66901	557.70732	-15.12499	486.92683	15.53577
011	comp_more	24	T7	300-800ms	-0.19714	586.78049	-9.46276	471.80488	10.17758
011	comp_more	25	C5	300-800ms	3.91984	596.68293	-7.07824	526.73171	15.31511
011	comp_more	26	C3	300-800ms	4.63033	642.92683	-9.77898	487.26829	19.15331
011	comp_more	27	C1	300-800ms	3.82340	668.43902	-13.32745	455.80488	20.36641
011	comp_more	28	CZ	300-800ms	4.49227	660.82927	-13.83255	457.36585	21.84851
011	comp_more	29	C2	300-800ms	5.15058	663.90244	-13.29489	449.46341	22.49410
011	comp_more	30	C4	300-800ms	5.99178	668.48780	-12.11397	474.68293	22.31319
011	comp_more	31	C6	300-800ms	5.58487	595.75610	-10.61196	491.60976	18.52640
011	comp_more	32	T8	300-800ms	4.77079	560.34146	-12.66951	498.53659	16.56489
011	comp_more	33	TP7	300-800ms	1.93173	636.87805	-7.30513	513.60976	15.68032
011	comp_more	34	CP5	300-800ms	5.10656	660.92683	-5.57229	505.75610	17.19339
011	comp_more	35	CP3	300-800ms	6.64995	659.07317	-7.18637	482.58537	20.88263
011	comp_more	36	CP1	300-800ms	6.10020	646.34146	-10.31080	477.36585	22.24407
011	comp_more	37	CPZ	300-800ms	5.99918	649.17073	-11.63092	478.87805	23.12906
011	comp_more	38	CP2	300-800ms	6.59444	654.92683	-10.48987	477.21951	22.84762
011	comp_more	39	CP4	300-800ms	6.84910	639.90244	-9.24295	491.51220	22.17171
011	comp_more	40	CP6	300-800ms	5.72735	596.04878	-8.97196	503.31707	17.95672
011	comp_more	41	TP8	300-800ms	3.17617	547.36585	-14.64196	521.02439	14.61100
011	comp_more	42	P7	300-800ms	4.24416	619.75610	-6.51826	513.21951	23.43403
011	comp_more	43	P5	300-800ms	7.10903	636.48780	-5.24171	500.04878	21.06880
011	comp_more	44	P3	300-800ms	7.25813	627.90244	-5.26466	497.07317	21.29133
011	comp_more	45	P1	300-800ms	7.38005	656.43902	-7.86760	499.65854	22.74310
011	comp_more	46	PZ	300-800ms	6.69307	641.80488	-9.44215	502.04878	22.57924
011	comp_more	47	P2	300-800ms	6.90701	605.12195	-8.21658	510.04878	21.88573
011	comp_more	48	P4	300-800ms	5.99272	615.21951	-7.59918	512.39024	19.36588
011	comp_more	49	P6	300-800ms	6.18280	563.65854	-6.86532	524.34146	18.15416
011	comp_more	50	P8	300-800ms	3.08842	540.92683	-13.08114	536.73171	13.38210
011	comp_more	51	PO7	300-800ms	4.84671	625.51220	-6.80057	531.60976	25.98064
011	comp_more	52	PO5	300-800ms	4.87868	624.29268	-6.74049	530.73171	25.99781
011	comp_more	53	PO3	300-800ms	5.74725	598.04878	-6.22010	539.56098	22.42660
011	comp_more	54	POZ	300-800ms	6.59696	574.82927	-5.73243	532.19512	20.03780
011	comp_more	55	PO4	300-800ms	4.61996	561.36585	-7.22509	519.12195	16.98160
011	comp_more	56	PO6	300-800ms	4.32249	542.19512	-8.27751	522.14634	14.95520
011	comp_more	57	PO8	300-800ms	4.70810	531.07317	-7.99866	542.53659	15.09435
011	comp_more	58	O1	300-800ms	3.69561	592.19512	-9.00229	533.36585	26.21359
011	comp_more	59	OZ	300-800ms	3.77082	501.46341	-7.22081	534.58537	19.50349
011	comp_more	60	O2	300-800ms	3.94985	501.75610	-7.51601	558.87805	15.52884
012	comp_more	1	FP1	300-800ms	0.89155	519.17073	-16.61929	545.90244	18.26477
012	comp_more	2	FPZ	300-800ms	0.91563	521.41463	-17.56799	565.36585	19.05781
012	comp_more	3	FP2	300-800ms	0.11062	511.95122	-17.93747	577.95122	18.13825
012	comp_more	4	AF3	300-800ms	1.73252	495.07317	-16.44090	532.43902	20.20168
012	comp_more	5	AF4	300-800ms	1.30686	496.58537	-17.49369	539.95122	20.25774
012	comp_more	6	F7	300-800ms	1.32518	556.34146	-13.30203	524.82927	15.99459
012	comp_more	7	F5	300-800ms	4.47492	483.12195	-12.08135	519.02439	20.77964
012	comp_more	8	F3	300-800ms	4.46986	482.00000	-12.09534	519.90244	20.77896
012	comp_more	9	F1	300-800ms	4.53774	483.12195	-12.02560	520.34146	20.89554
012	comp_more	10	FZ	300-800ms	2.62246	497.07317	-17.27378	484.09756	23.35806
012	comp_more	11	F2	300-800ms	2.86504	488.09756	-16.63861	527.31707	22.74022
012	comp_more	12	F4	300-800ms	2.87313	489.51220	-16.62279	527.36585	22.68946
012	comp_more	13	F6	300-800ms	0.50201	502.78049	-16.87665	545.80488	17.93999
012	comp_more	14	F8	300-800ms	0.52982	466.97561	-12.67432	563.21951	13.26030
012	comp_more	15	FT7	300-800ms	2.44954	505.07317	-9.38462	548.43902	13.87725
012	comp_more	16	FC5	300-800ms	4.46815	482.04878	-12.08563	520.19512	20.83374
012	comp_more	17	FC3	300-800ms	4.57593	488.09756	-11.92600	530.34146	20.79083
012	comp_more	18	FC1	300-800ms	4.81828	493.41463	-12.96152	535.85366	22.38747
012	comp_more	19	FCZ	300-800ms	4.89217	489.70732	-14.52355	552.87805	24.41764
012	comp_more	20	FC2	300-800ms	4.77314	464.53659	-13.58866	556.68293	22.97829
012	comp_more	21	FC4	300-800ms	4.64231	463.75610	-13.02213	535.21951	21.66517
012	comp_more	22	FC6	300-800ms	2.60009	465.21951	-12.35896	536.39024	17.03529
012	comp_more	23	FT8	300-800ms	0.55648	456.29268	-12.63517	563.26829	13.25818
012	comp_more	24	T7	300-800ms	6.79086	516.29268	-5.58486	576.58537	18.91197
012	comp_more	25	C5	300-800ms	5.80460	495.65854	-8.37691	542.43902	18.98220
012	comp_more	26	C3	300-800ms	4.68028	486.58537	-11.80147	535.46341	20.88794
012	comp_more	27	C1	300-800ms	7.01505	471.56098	-10.70078	564.63415	24.21933
012	comp_more	28	CZ	300-800ms	7.24350	464.63415	-11.57505	564.63415	25.88707
012	comp_more	29	C2	300-800ms	7.39137	440.39024	-10.84294	561.26829	25.02110
012	comp_more	30	C4	300-800ms	6.99995	451.02439	-10.87654	551.60976	23.68365
012	comp_more	31	C6	300-800ms	4.84332	446.82927	-10.35671	568.97561	19.08619
012	comp_more	32	T8	300-800ms	2.63569	465.07317	-10.05214	559.60976	14.70219
012	comp_more	33	TP7	300-800ms	6.79295	510.73171	-5.71105	579.31707	18.99391
012	comp_more	34	CP5	300-800ms	7.23255	501.56098	-5.55621	572.73171	19.74685
012	comp_more	35	CP3	300-800ms	8.81929	476.92683	-7.19188	574.92683	24.56244
012	comp_more	36	CP1	300-800ms	9.42117	469.31707	-7.73929	580.73171	26.43935
012	comp_more	37	CPZ	300-800ms	9.87979	449.12195	-8.50663	576.24390	27.99593
012	comp_more	38	CP2	300-800ms	10.51072	460.73171	-7.24240	561.75610	27.85391
012	comp_more	39	CP4	300-800ms	10.78893	468.53659	-5.89848	560.04878	26.99622
012	comp_more	40	CP6	300-800ms	7.94210	455.36585	-7.66449	540.73171	22.73853
012	comp_more	41	TP8	300-800ms	4.34044	482.19512	-8.19901	558.24390	16.26031
012	comp_more	42	P7	300-800ms	6.63672	575.65854	-7.93955	519.56098	20.85340
012	comp_more	43	P5	300-800ms	10.87798	492.04878	-3.66774	569.31707	25.70476
012	comp_more	44	P3	300-800ms	11.36718	477.36585	-5.26906	554.24390	28.58031
012	comp_more	45	P1	300-800ms	11.36692	477.95122	-5.41717	546.78049	28.69408
012	comp_more	46	PZ	300-800ms	11.37775	477.95122	-5.44827	546.78049	28.79953
012	comp_more	47	P2	300-800ms	11.41396	478.04878	-5.43878	546.73171	28.86708
012	comp_more	48	P4	300-800ms	11.72576	445.85366	-4.47620	555.95122	27.74851
012	comp_more	49	P6	300-800ms	10.81816	460.78049	-3.67443	536.82927	25.02205
012	comp_more	50	P8	300-800ms	6.82212	514.48780	-5.11411	520.29268	18.07064
012	comp_more	51	PO7	300-800ms	6.94052	511.65854	-4.93330	594.68293	19.07302
012	comp_more	52	PO5	300-800ms	6.90829	509.02439	-4.93617	593.65854	18.99967
012	comp_more	53	PO3	300-800ms	6.96032	509.21951	-4.92350	597.07317	19.10844
012	comp_more	54	POZ	300-800ms	9.81629	512.48780	-5.57760	573.02439	26.16130
012	comp_more	55	PO4	300-800ms	8.19814	549.41463	-3.99781	551.80488	20.44026
012	comp_more	56	PO6	300-800ms	8.19659	543.07317	-4.00622	552.58537	20.43103
012	comp_more	57	PO8	300-800ms	8.17702	549.51220	-4.05425	558.92683	20.44596
012	comp_more	58	O1	300-800ms	6.89664	503.90244	-4.96953	596.87805	19.01098
012	comp_more	59	OZ	300-800ms	5.40269	546.73171	-5.87708	608.68293	18.00047
012	comp_more	60	O2	300-800ms	8.16432	542.14634	-4.02750	559.65854	20.37731
013	comp_more	1	FP1	300-800ms	-4.87753	600.04878	-23.92992	542.14634	13.52866
013	comp_more	2	FPZ	300-800ms	-4.54301	573.75610	-23.02567	547.80488	13.67659
013	comp_more	3	FP2	300-800ms	-5.50019	591.17073	-25.52803	531.26829	13.12424
013	comp_more	4	AF3	300-800ms	-4.44723	579.70732	-26.91273	554.97561	17.51096
013	comp_more	5	AF4	300-800ms	-4.78727	578.04878	-28.37317	534.34146	17.25542
013	comp_more	6	F7	300-800ms	-1.76605	590.24390	-25.31795	545.95122	20.36613
013	comp_more	7	F5	300-800ms	-1.79068	590.14634	-25.35259	543.80488	20.33985
013	comp_more	8	F3	300-800ms	-2.51850	558.39024	-26.93381	567.07317	21.95580
013	comp_more	9	F1	300-800ms	-2.52128	558.14634	-26.94335	566.97561	21.96811
013	comp_more	10	FZ	300-800ms	-1.62006	544.34146	-27.06299	575.80488	23.11747
013	comp_more	11	F2	300-800ms	-1.63956	548.82927	-27.04995	576.00000	23.11557
013	comp_more	12	F4	300-800ms	-1.64912	543.75610	-27.11029	573.26829	23.17285
013	comp_more	13	F6	300-800ms	-3.31486	544.68293	-26.33425	557.80488	17.09441
013	comp_more	14	F8	300-800ms	-2.38945	523.07317	-19.79788	547.65854	13.76049
013	comp_more	15	FT7	300-800ms	3.30428	554.92683	-16.30785	545.26829	20.83672
013	comp_more	16	FC5	300-800ms	1.05908	570.48780	-19.96200	550.58537	22.14118
013	comp_more	17	FC3	300-800ms	1.07699	552.34146	-21.85996	562.00000	24.80451
013	comp_more	18	FC1	300-800ms	1.03864	535.70732	-23.01615	601.80488	26.19218
013	comp_more	19	FCZ	300-800ms	1.30842	539.65854	-24.00090	585.36585	27.14448
013	comp_more	20	FC2	300-800ms	1.56307	540.48780	-22.38854	580.34146	25.65872
013	comp_more	21	FC4	300-800ms	1.80040	542.04878	-20.83008	562.00000	23.62371
013	comp_more	22	FC6	300-800ms	1.75671	520.34146	-18.36203	572.48780	20.00949
013	comp_more	23	FT8	300-800ms	-2.32971	514.00000	-19.71876	545.26829	13.78141
013	comp_more	24	T7	300-800ms	2.65340	544.87805	-18.34965	518.63415	21.66013
013	comp_more	25	C5	300-800ms	3.36985	537.21951	-17.60652	537.12195	24.27754
013	comp_more	26	C3	300-800ms	3.90183	538.53659	-18.11068	568.09756	27.43264
013	comp_more	27	C1	300-800ms	3.67172	486.34146	-19.13677	575.80488	28.47437
013	comp_more	28	CZ	300-800ms	3.68346	498.58537	-19.91750	589.46341	28.23694
013	comp_more	29	C2	300-800ms	3.16530	493.41463	-19.24838	589.75610	26.17265
013	comp_more	30	C4	300-800ms	2.97351	502.78049	-18.66007	548.48780	23.80192
013	comp_more	31	C6	300-800ms	1.79482	517.12195	-17.60642	539.80488	19.92861
013	comp_more	32	T8	300-800ms	-0.42060	500.04878	-18.12876	506.87805	16.71924
013	comp_more	33	TP7	300-800ms	4.11558	531.02439	-14.93982	564.82927	23.21809
013	comp_more	34	CP5	300-800ms	4.16853	530.97561	-14.91304	564.63415	23.17065
013	comp_more	35	CP3	300-800ms	5.43252	520.14634	-17.99800	567.41463	29.28765
013	comp_more	36	CP1	300-800ms	4.86662	491.70732	-18.63340	570.53659	29.02412
013	comp_more	37	CPZ	300-800ms	4.74247	461.46341	-19.16431	562.48780	28.64909
013	comp_more	38	CP2	300-800ms	4.59251	465.31707	-18.24732	559.95122	27.16681
013	comp_more	39	CP4	300-800ms	3.95689	461.26829	-17.87574	563.95122	25.31003
013	comp_more	40	CP6	300-800ms	2.79773	535.60976	-16.72506	562.04878	20.97719
013	comp_more	41	TP8	300-800ms	1.53283	520.63415	-15.04639	539.12195	16.88612
013	comp_more	42	P7	300-800ms	4.07876	532.92683	-15.02502	571.12195	23.17364
013	comp_more	43	P5	300-800ms	6.14433	508.92683	-17.72996	575.56098	29.17309
013	comp_more	44	P3	300-800ms	6.17961	508.14634	-17.69505	575.46341	29.28898
013	comp_more	45	P1	300-800ms	6.14178	508.19512	-17.64325	576.24390	29.27951
013	comp_more	46	PZ	300-800ms	5.52286	493.95122	-18.26242	576.82927	29.70872
013	comp_more	47	P2	300-800ms	5.37819	481.12195	-17.97137	614.04878	28.92979
013	comp_more	48	P4	300-800ms	6.67120	466.97561	-17.15232	615.26829	30.14478
013	comp_more	49	P6	300-800ms	5.43348	522.53659	-16.45443	609.31707	26.20590
013	comp_more	50	P8	300-800ms	1.43801	600.09756	-15.74842	593.21951	17.50798
013	comp_more	51	PO7	300-800ms	4.36609	495.70732	-17.88895	621.12195	26.34516
013	comp_more	52	PO5	300-800ms	4.38775	493.65854	-17.93374	609.21951	26.37488
013	comp_more	53	PO3	300-800ms	4.40663	498.39024	-17.94283	615.07317	26.39366
013	comp_more	54	POZ	300-800ms	4.86681	487.85366	-18.52263	648.58537	28.82633
013	comp_more	55	PO4	300-800ms	3.07264	466.97561	-22.31521	644.78049	28.67753
013	comp_more	56	PO6	300-800ms	3.02283	477.36585	-22.33741	644.73171	28.53028
013	comp_more	57	PO8	300-800ms	3.01740	478.97561	-22.24145	644.73171	28.53968
013	comp_more	58	O1	300-800ms	2.44228	461.60976	-19.50397	641.26829	24.12122
013	comp_more	59	OZ	300-800ms	2.31017	473.07317	-20.40315	641.21951	24.82620
013	comp_more	60	O2	300-800ms	3.07629	477.31707	-22.39411	649.85366	28.72929
014	comp_more	1	FP1	300-800ms	-3.71426	662.75676	-19.84208	488.32432	12.06459
014	comp_more	2	FPZ	300-800ms	-3.65252	671.72973	-19.77413	480.75676	12.15149
014	comp_more	3	FP2	300-800ms	-2.20636	654.48649	-18.03291	477.24324	13.40398
014	comp_more	4	AF3	300-800ms	-3.34989	665.29730	-18.40660	462.70270	11.40472
014	comp_more	5	AF4	300-800ms	-2.39849	672.43243	-18.01620	467.78378	12.82799
014	comp_more	6	F7	300-800ms	-0.36123	604.91892	-8.72242	509.02703	7.55270
014	comp_more	7	F5	300-800ms	-2.71413	655.18919	-12.74140	470.32432	7.14541
014	comp_more	8	F3	300-800ms	-2.74739	658.91892	-12.91063	470.37838	7.17622
014	comp_more	9	F1	300-800ms	-2.93657	680.91892	-19.54788	462.91892	13.14441
014	comp_more	10	FZ	300-800ms	-2.87874	677.83784	-19.53554	462.00000	13.23289
014	comp_more	11	F2	300-800ms	-1.81882	676.00000	-17.71872	468.10811	13.19749
014	comp_more	12	F4	300-800ms	-1.74142	678.00000	-17.59075	465.24324	13.29688
014	comp_more	13	F6	300-800ms	-1.49521	689.67568	-15.33380	476.64865	11.57023
014	comp_more	14	F8	300-800ms	-0.87256	685.29730	-9.39428	493.56757	7.26361
014	comp_more	15	FT7	300-800ms	-2.17912	645.72973	-9.29084	522.00000	4.86720
014	comp_more	16	FC5	300-800ms	-2.64728	660.27027	-12.66179	471.72973	7.15896
014	comp_more	17	FC3	300-800ms	-1.90827	663.45946	-14.18069	440.37838	9.96409
014	comp_more	18	FC1	300-800ms	-2.17527	657.62162	-17.59613	458.05405	12.75357
014	comp_more	19	FCZ	300-800ms	-2.00858	654.27027	-19.02228	467.18919	14.56406
014	comp_more	20	FC2	300-800ms	-1.46359	664.37838	-17.95415	473.35135	14.66771
014	comp_more	21	FC4	300-800ms	-0.23097	652.48649	-14.47184	496.16216	13.63250
014	comp_more	22	FC6	300-800ms	-1.00334	670.05405	-12.39153	497.94595	9.80071
014	comp_more	23	FT8	300-800ms	-0.79600	682.27027	-9.28747	499.35135	7.39756
014	comp_more	24	T7	300-800ms	-1.02743	673.13514	-9.57325	483.40541	7.29783
014	comp_more	25	C5	300-800ms	-1.87732	653.13514	-10.53044	494.59459	6.47698
014	comp_more	26	C3	300-800ms	-1.50894	664.21622	-13.55654	450.00000	10.09762
014	comp_more	27	C1	300-800ms	-1.90516	681.13514	-16.66704	439.51351	12.27284
014	comp_more	28	CZ	300-800ms	-1.84434	660.97297	-18.25580	462.91892	14.20055
014	comp_more	29	C2	300-800ms	-0.83178	666.48649	-16.63317	480.81081	14.73192
014	comp_more	30	C4	300-800ms	-0.24845	656.48649	-14.42239	496.32432	13.59415
014	comp_more	31	C6	300-800ms	-0.12566	662.10811	-11.50127	504.05405	11.11564
014	comp_more	32	T8	300-800ms	-0.00000	678.37838	-0.00000	459.94595	0.00000
014	comp_more	33	TP7	300-800ms	-0.96546	674.59459	-9.55041	483.35135	7.35642
014	comp_more	34	CP5	300-800ms	-0.99826	664.37838	-9.61285	492.00000	7.48432
014	comp_more	35	CP3	300-800ms	-0.35343	668.91892	-12.05471	482.64865	11.08020
014	comp_more	36	CP1	300-800ms	0.30672	671.89189	-13.03529	472.27027	13.72502
014	comp_more	37	CPZ	300-800ms	-0.57844	670.00000	-15.02851	485.51351	14.14196
014	comp_more	38	CP2	300-800ms	-0.56667	675.13514	-14.89860	485.51351	14.03244
014	comp_more	39	CP4	300-800ms	-0.54157	679.40541	-14.89150	485.51351	14.00250
014	comp_more	40	CP6	300-800ms	0.72922	662.54054	-11.66993	501.62162	13.27710
014	comp_more	41	TP8	300-800ms	0.07166	621.29730	-9.63141	496.16216	10.11179
014	comp_more	42	P7	300-800ms	-0.92116	662.37838	-9.44895	486.37838	7.45582
014	comp_more	43	P5	300-800ms	-0.97796	674.64865	-9.54028	483.62162	7.34603
014	comp_more	44	P3	300-800ms	0.20682	654.05405	-11.72081	465.29730	12.25855
014	comp_more	45	P1	300-800ms	-0.70801	674.59459	-13.49590	487.83784	12.64522
014	comp_more	46	PZ	300-800ms	-0.72556	674.97297	-13.52067	474.59459	12.69279
014	comp_more	47	P2	300-800ms	-0.60770	674.97297	-13.42562	487.83784	12.75345
014	comp_more	48	P4	300-800ms	-0.66269	673.78378	-13.45802	474.64865	12.71877
014	comp_more	49	P6	300-800ms	0.17943	671.02703	-12.16688	491.13514	12.75761
014	comp_more	50	P8	300-800ms	-0.00922	630.91892	-9.67403	497.51351	10.01089
014	comp_more	51	PO7	300-800ms	0.98785	661.72973	-9.93692	467.40541	12.06891
014	comp_more	52	PO5	300-800ms	0.98020	665.08108	-9.87275	467.40541	12.05838
014	comp_more	53	PO3	300-800ms	0.95477	662.05405	-9.93181	464.00000	12.09350
014	comp_more	54	POZ	300-800ms	0.76880	627.18919	-11.51771	494.86486	14.10790
014	comp_more	55	PO4	300-800ms	0.74621	643.62162	-10.59225	504.00000	13.01528
014	comp_more	56	PO6	300-800ms	-0.72663	652.54054	-11.53379	491.18919	9.89052
014	comp_more	57	PO8	300-800ms	-0.83232	660.32432	-11.59083	480.81081	9.82757
014	comp_more	58	O1	300-800ms	0.90856	661.94595	-9.96198	467.40541	11.96887
014	comp_more	59	OZ	300-800ms	2.18255	591.56757	-7.54012	504.86486	13.25947
014	comp_more	60	O2	300-800ms	0.70868	648.48649	-10.55579	506.27027	12.93974
015	comp_more	1	FP1	300-800ms	2.06693	509.66667	-11.71158	560.44444	14.92530
015	comp_more	2	FPZ	300-800ms	2.69525	510.66667	-11.12427	548.44444	17.23639
015	comp_more	3	FP2	300-800ms	1.35705	558.33333	-12.08888	551.88889	13.95918
015	comp_more	4	AF3	300-800ms	1.97189	509.66667	-11.85699	569.00000	14.87523
015	comp_more	5	AF4	300-800ms	2.49701	572.88889	-9.69587	541.33333	14.53409
015	comp_more	6	F7	300-800ms	7.90374	500.55556	-2.82473	596.66667	16.86848
015	comp_more	7	F5	300-800ms	7.89843	500.33333	-2.98459	566.88889	17.06292
015	comp_more	8	F3	300-800ms	7.64387	500.44444	-3.26595	567.00000	16.87828
015	comp_more	9	F1	300-800ms	5.70012	569.88889	-6.47323	505.00000	16.83736
015	comp_more	10	FZ	300-800ms	5.56088	562.55556	-6.72406	520.44444	16.82171
015	comp_more	11	F2	300-800ms	5.23668	559.66667	-6.97005	503.33333	16.53895
015	comp_more	12	F4	300-800ms	2.13310	562.33333	-8.90219	542.22222	13.07710
015	comp_more	13	F6	300-800ms	2.10638	562.33333	-8.82988	533.22222	12.83491
015	comp_more	14	F8	300-800ms	1.90839	562.44444	-8.98607	539.22222	12.68721
015	comp_more	15	FT7	300-800ms	4.92259	546.33333	-5.31790	552.66667	13.70114
015	comp_more	16	FC5	300-800ms	8.78400	496.33333	-3.06102	576.22222	18.50440
015	comp_more	17	FC3	300-800ms	9.18123	553.77778	-2.97641	553.44444	19.86707
015	comp_more	18	FC1	300-800ms	0.00000	506.88889	-0.00000	578.77778	0.00000
015	comp_more	19	FCZ	300-800ms	-0.00000	534.11111	-0.00000	508.44444	0.00000
015	comp_more	20	FC2	300-800ms	6.24946	581.22222	-6.43978	534.88889	17.43467
015	comp_more	21	FC4	300-800ms	0.78422	626.22222	-11.67768	461.11111	11.66901
015	comp_more	22	FC6	300-800ms	-2.14948	607.88889	-13.43577	455.88889	8.32166
015	comp_more	23	FT8	300-800ms	-6.60917	690.77778	-17.36582	396.11111	4.49128
015	comp_more	24	T7	300-800ms	-0.00000	497.44444	-0.00000	561.77778	0.00000
015	comp_more	25	C5	300-800ms	4.32896	519.33333	-8.36271	531.55556	14.71152
015	comp_more	26	C3	300-800ms	8.19979	563.88889	-2.70269	526.00000	18.12288
015	comp_more	27	C1	300-800ms	9.95922	570.77778	-2.35642	533.44444	21.31201
015	comp_more	28	CZ	300-800ms	5.95220	574.22222	-5.95673	518.33333	16.41189
015	comp_more	29	C2	300-800ms	5.34687	625.88889	-7.53081	475.33333	16.87912
015	comp_more	30	C4	300-800ms	-0.48699	630.11111	-12.96339	475.55556	10.58933
015	comp_more	31	C6	300-800ms	-2.08832	562.11111	-14.21818	470.00000	9.34569
015	comp_more	32	T8	300-800ms	-6.94084	680.88889	-16.78461	443.33333	2.88716
015	comp_more	33	TP7	300-800ms	-1.06765	538.11111	-12.02538	497.44444	7.39669
015	comp_more	34	CP5	300-800ms	0.24503	522.66667	-10.76401	529.22222	10.08138
015	comp_more	35	CP3	300-800ms	3.83550	607.66667	-7.26216	445.44444	13.69931
015	comp_more	36	CP1	300-800ms	5.71638	553.66667	-5.94201	512.00000	15.96505
015	comp_more	37	CPZ	300-800ms	5.68705	574.11111	-6.13254	504.77778	16.01704
015	comp_more	38	CP2	300-800ms	0.70387	593.44444	-11.44675	464.88889	11.36991
015	comp_more	39	CP4	300-800ms	0.12419	578.22222	-13.38202	493.22222	12.16959
015	comp_more	40	CP6	300-800ms	1.03278	526.00000	-13.33775	613.44444	14.70196
015	comp_more	41	TP8	300-800ms	-10.36712	651.88889	-21.33498	434.77778	1.17808
015	comp_more	42	P7	300-800ms	-3.50071	558.00000	-15.84582	519.00000	6.15812
015	comp_more	43	P5	300-800ms	-0.67473	572.66667	-10.45841	513.22222	7.59991
015	comp_more	44	P3	300-800ms	-1.52149	616.33333	-9.96489	476.66667	6.65491
015	comp_more	45	P1	300-800ms	-1.80482	641.00000	-9.70080	443.88889	5.39275
015	comp_more	46	PZ	300-800ms	-1.60433	636.66667	-9.49918	443.88889	5.65115
015	comp_more	47	P2	300-800ms	-0.91560	563.11111	-9.40337	491.66667	6.83667
015	comp_more	48	P4	300-800ms	-0.95162	563.22222	-9.51638	499.33333	6.79870
015	comp_more	49	P6	300-800ms	-6.16157	593.22222	-15.96108	500.88889	4.47910
015	comp_more	50	P8	300-800ms	-8.74779	561.44444	-22.23378	523.11111	4.77898
015	comp_more	51	PO7	300-800ms	-1.63771	581.00000	-10.18537	476.88889	6.51015
015	comp_more	52	PO5	300-800ms	-1.64341	597.55556	-10.08854	471.11111	6.53065
015	comp_more	53	PO3	300-800ms	-1.57515	597.55556	-10.03999	476.88889	6.63261
015	comp_more	54	POZ	300-800ms	-1.57320	636.44444	-9.49317	449.33333	5.65813
015	comp_more	55	PO4	300-800ms	-5.93183	593.22222	-15.59840	500.88889	4.58610
015	comp_more	56	PO6	300-800ms	-6.23467	593.11111	-15.95257	498.88889	4.28433
015	comp_more	57	PO8	300-800ms	-6.27376	584.55556	-16.00178	501.11111	4.38397
015	comp_more	58	O1	300-800ms	-4.84073	674.55556	-11.16371	417.44444	1.27834
015	comp_more	59	OZ	300-800ms	-0.33325	609.55556	-6.09824	497.77778	7.02135
015	comp_more	60	O2	300-800ms	-6.88954	623.77778	-15.49991	472.66667	5.12316
016	comp_more	1	FP1	300-800ms	-4.40092	524.84211	-20.20972	571.73684	11.23681
016	comp_more	2	FPZ	300-800ms	-4.39422	527.84211	-20.32315	559.42105	11.28109
016	comp_more	3	FP2	300-800ms	-4.26957	491.84211	-20.65685	573.52632	11.12074
016	comp_more	4	AF3	300-800ms	-5.67707	560.89474	-22.87818	563.63158	10.68304
016	comp_more	5	AF4	300-800ms	-3.32788	516.26316	-22.16675	572.89474	14.20334
016	comp_more	6	F7	300-800ms	0.17557	527.52632	-11.16380	606.89474	11.92741
016	comp_more	7	F5	300-800ms	0.39282	512.89474	-12.98147	611.89474	13.63299
016	comp_more	8	F3	300-800ms	-2.65655	536.57895	-19.69385	563.63158	13.20103
016	comp_more	9	F1	300-800ms	-2.25731	529.73684	-21.18892	544.68421	15.30102
016	comp_more	10	FZ	300-800ms	-3.02732	508.63158	-22.94996	583.31579	15.72628
016	comp_more	11	F2	300-800ms	-2.45229	521.57895	-22.21802	556.42105	16.14547
016	comp_more	12	F4	300-800ms	-2.52802	507.73684	-21.12371	569.26316	15.23556
016	comp_more	13	F6	300-800ms	-2.80623	509.68421	-19.73114	558.78947	12.79910
016	comp_more	14	F8	300-800ms	-3.26082	513.57895	-17.15966	555.89474	8.87268
016	comp_more	15	FT7	300-800ms	0.13291	493.42105	-11.50827	607.10526	11.93742
016	comp_more	16	FC5	300-800ms	2.44167	487.10526	-10.49815	604.47368	14.91092
016	comp_more	17	FC3	300-800ms	-0.54581	502.52632	-16.15156	590.21053	14.01017
016	comp_more	18	FC1	300-800ms	0.56114	482.84211	-17.49975	634.00000	17.08773
016	comp_more	19	FCZ	300-800ms	-0.89136	484.63158	-20.84929	607.36842	17.56330
016	comp_more	20	FC2	300-800ms	1.83820	471.47368	-17.42953	596.68421	19.53337
016	comp_more	21	FC4	300-800ms	-0.42694	479.89474	-17.12361	569.52632	15.51685
016	comp_more	22	FC6	300-800ms	-2.28464	509.31579	-16.84153	526.10526	11.83454
016	comp_more	23	FT8	300-800ms	-2.32978	531.05263	-15.00710	539.05263	8.94968
016	comp_more	24	T7	300-800ms	3.34186	435.84211	-6.43440	634.47368	13.29118
016	comp_more	25	C5	300-800ms	3.46046	498.89474	-9.65997	578.31579	16.18700
016	comp_more	26	C3	300-800ms	2.86150	493.05263	-12.52738	558.15789	17.39842
016	comp_more	27	C1	300-800ms	2.88880	466.94737	-15.57489	606.10526	19.18493
016	comp_more	28	CZ	300-800ms	3.38118	476.94737	-16.92231	597.84211	20.91559
016	comp_more	29	C2	300-800ms	3.75828	464.00000	-15.70455	579.21053	20.82088
016	comp_more	30	C4	300-800ms	2.50983	481.26316	-14.06602	586.78947	18.16802
016	comp_more	31	C6	300-800ms	1.01882	496.05263	-12.22188	527.31579	13.63450
016	comp_more	32	T8	300-800ms	-1.80493	535.21053	-15.03739	528.15789	10.15322
016	comp_more	33	TP7	300-800ms	3.98478	467.21053	-6.78328	598.05263	14.60361
016	comp_more	34	CP5	300-800ms	4.50332	502.63158	-9.10117	574.52632	17.32624
016	comp_more	35	CP3	300-800ms	5.60024	508.89474	-11.11445	564.47368	21.09476
016	comp_more	36	CP1	300-800ms	7.20378	513.68421	-12.04626	548.52632	24.43948
016	comp_more	37	CPZ	300-800ms	5.96203	471.00000	-15.13319	566.10526	23.79166
016	comp_more	38	CP2	300-800ms	5.74966	483.47368	-13.75870	564.15789	22.70383
016	comp_more	39	CP4	300-800ms	5.63302	495.36842	-11.47524	531.78947	21.41343
016	comp_more	40	CP6	300-800ms	4.29423	516.26316	-9.94420	528.73684	17.76653
016	comp_more	41	TP8	300-800ms	1.86226	633.84211	-11.29045	508.73684	13.95278
016	comp_more	42	P7	300-800ms	6.23647	539.10526	-13.47015	499.36842	25.23882
016	comp_more	43	P5	300-800ms	5.13262	600.73684	-11.51732	514.63158	20.25619
016	comp_more	44	P3	300-800ms	6.85490	553.73684	-12.10390	545.15789	23.34621
016	comp_more	45	P1	300-800ms	7.19736	521.10526	-14.01702	532.47368	25.44321
016	comp_more	46	PZ	300-800ms	6.62455	522.36842	-14.26844	520.89474	25.00523
016	comp_more	47	P2	300-800ms	6.56010	522.31579	-14.32151	520.89474	24.89891
016	comp_more	48	P4	300-800ms	7.12241	543.15789	-10.70935	523.05263	23.65320
016	comp_more	49	P6	300-800ms	6.07399	584.73684	-8.65357	517.15789	19.95088
016	comp_more	50	P8	300-800ms	1.96229	637.10526	-11.23287	520.52632	14.07928
016	comp_more	51	PO7	300-800ms	6.25169	539.10526	-13.94664	497.26316	25.69448
016	comp_more	52	PO5	300-800ms	6.36391	542.73684	-14.07956	499.31579	26.03475
016	comp_more	53	PO3	300-800ms	6.32989	550.36842	-14.25689	487.36842	26.14437
016	comp_more	54	POZ	300-800ms	5.01282	572.10526	-15.23738	516.10526	24.28537
016	comp_more	55	PO4	300-800ms	7.13840	655.42105	-9.65540	488.63158	21.77021
016	comp_more	56	PO6	300-800ms	7.11457	655.68421	-9.71404	481.21053	21.78621
016	comp_more	57	PO8	300-800ms	5.83220	656.63158	-10.50275	473.68421	19.37637
016	comp_more	58	O1	300-800ms	6.44643	550.36842	-14.54629	493.52632	26.73247
016	comp_more	59	OZ	300-800ms	7.31079	564.84211	-10.46334	534.31579	25.11177
016	comp_more	60	O2	300-800ms	7.13844	645.42105	-9.55159	482.42105	21.76308
017	comp_more	1	FP1	300-800ms	3.42228	503.05556	-7.30650	604.77778	13.49028
017	comp_more	2	FPZ	300-800ms	2.12274	508.50000	-9.02954	615.66667	12.36972
017	comp_more	3	FP2	300-800ms	3.08407	527.22222	-8.32376	597.16667	13.33017
017	comp_more	4	AF3	300-800ms	3.24950	483.22222	-7.98143	613.44444	13.79284
017	comp_more	5	AF4	300-800ms	3.57447	500.22222	-8.06844	590.94444	14.26634
017	comp_more	6	F7	300-800ms	1.85840	540.77778	-6.58738	574.66667	10.29997
017	comp_more	7	F5	300-800ms	2.24716	497.27778	-7.49707	567.38889	11.72108
017	comp_more	8	F3	300-800ms	4.00101	487.16667	-6.77992	609.44444	14.30045
017	comp_more	9	F1	300-800ms	3.20045	480.72222	-7.77558	603.22222	13.55242
017	comp_more	10	FZ	300-800ms	4.08262	462.50000	-7.71104	595.77778	15.24928
017	comp_more	11	F2	300-800ms	4.13446	479.72222	-7.66369	599.88889	15.07792
017	comp_more	12	F4	300-800ms	4.10689	493.77778	-7.44826	604.16667	14.35754
017	comp_more	13	F6	300-800ms	2.85383	525.61111	-8.27846	589.77778	12.76982
017	comp_more	14	F8	300-800ms	3.22610	517.50000	-7.50829	594.77778	12.03815
017	comp_more	15	FT7	300-800ms	0.67066	536.44444	-6.51129	559.00000	8.15972
017	comp_more	16	FC5	300-800ms	2.58435	522.33333	-5.58730	590.27778	10.78227
017	comp_more	17	FC3	300-800ms	5.28042	517.44444	-4.85910	598.16667	15.00398
017	comp_more	18	FC1	300-800ms	3.62018	483.16667	-6.95286	567.33333	13.62285
017	comp_more	19	FCZ	300-800ms	4.33108	473.61111	-7.22977	596.00000	15.05960
017	comp_more	20	FC2	300-800ms	4.18754	475.72222	-7.24154	598.11111	14.56020
017	comp_more	21	FC4	300-800ms	4.77339	510.88889	-6.21146	585.22222	14.81302
017	comp_more	22	FC6	300-800ms	5.17437	483.66667	-5.47458	582.00000	15.03071
017	comp_more	23	FT8	300-800ms	3.37069	532.50000	-6.83759	574.44444	11.77342
017	comp_more	24	T7	300-800ms	1.79561	581.61111	-5.07176	547.11111	8.53328
017	comp_more	25	C5	300-800ms	2.58125	557.33333	-5.50898	565.05556	10.39479
017	comp_more	26	C3	300-800ms	4.04167	500.94444	-5.91404	539.05556	13.27733
017	comp_more	27	C1	300-800ms	4.27485	510.33333	-5.92513	557.27778	13.38740
017	comp_more	28	CZ	300-800ms	4.06242	503.00000	-6.91979	593.05556	14.11376
017	comp_more	29	C2	300-800ms	4.39398	504.88889	-6.24489	581.16667	14.20812
017	comp_more	30	C4	300-800ms	5.22190	507.00000	-5.18709	568.88889	14.78866
017	comp_more	31	C6	300-800ms	5.06414	509.61111	-4.97212	574.66667	14.26571
017	comp_more	32	T8	300-800ms	3.27232	552.72222	-6.49851	541.72222	11.48108
017	comp_more	33	TP7	300-800ms	3.03571	634.83333	-4.42478	498.38889	10.85566
017	comp_more	34	CP5	300-800ms	3.84488	559.38889	-4.12746	530.72222	11.47810
017	comp_more	35	CP3	300-800ms	3.82703	572.61111	-5.03349	522.44444	11.78537
017	comp_more	36	CP1	300-800ms	4.04127	526.44444	-5.69700	559.72222	13.26428
017	comp_more	37	CPZ	300-800ms	4.36008	541.11111	-5.80930	558.16667	13.49758
017	comp_more	38	CP2	300-800ms	4.86371	533.38889	-5.36998	566.44444	14.61449
017	comp_more	39	CP4	300-800ms	4.99889	517.94444	-4.90265	549.61111	14.23549
017	comp_more	40	CP6	300-800ms	5.18301	504.44444	-4.45141	536.88889	13.86084
017	comp_more	41	TP8	300-800ms	4.50179	532.22222	-4.53341	532.27778	13.17627
017	comp_more	42	P7	300-800ms	3.87868	636.11111	-4.75394	499.00000	12.88312
017	comp_more	43	P5	300-800ms	4.98793	607.11111	-4.00862	475.33333	13.32712
017	comp_more	44	P3	300-800ms	3.82963	562.22222	-5.19352	514.16667	11.98634
017	comp_more	45	P1	300-800ms	5.82126	552.61111	-4.38780	517.66667	14.83688
017	comp_more	46	PZ	300-800ms	5.11898	545.27778	-5.26099	536.66667	14.53330
017	comp_more	47	P2	300-800ms	5.02502	590.38889	-4.48067	528.83333	14.05811
017	comp_more	48	P4	300-800ms	6.50355	541.72222	-3.37063	533.33333	15.99256
017	comp_more	49	P6	300-800ms	4.77321	572.05556	-4.59870	522.00000	13.33312
017	comp_more	50	P8	300-800ms	5.10379	568.55556	-3.98991	543.88889	13.38784
017	comp_more	51	PO7	300-800ms	6.32798	650.77778	-2.80516	495.61111	15.40722
017	comp_more	52	PO5	300-800ms	6.32497	656.83333	-2.76106	493.72222	15.39242
017	comp_more	53	PO3	300-800ms	4.38075	629.77778	-4.89757	497.94444	13.11354
017	comp_more	54	POZ	300-800ms	5.68392	560.33333	-3.56970	511.83333	14.04743
017	comp_more	55	PO4	300-800ms	6.48123	571.94444	-1.77419	548.83333	14.16566
017	comp_more	56	PO6	300-800ms	6.57508	558.83333	-1.72805	548.83333	14.32827
017	comp_more	57	PO8	300-800ms	6.49150	597.66667	-1.81242	543.55556	14.17443
017	comp_more	58	O1	300-800ms	4.72793	608.83333	-5.01492	503.55556	14.87745
017	comp_more	59	OZ	300-800ms	5.42732	575.50000	-3.57166	544.27778	13.70454
017	comp_more	60	O2	300-800ms	6.45235	561.05556	-2.16572	550.44444	15.08121
018	comp_more	1	FP1	300-800ms	-2.01263	559.38889	-13.29616	577.61111	8.70174
018	comp_more	2	FPZ	300-800ms	-1.59231	557.61111	-12.64226	560.88889	9.44148
018	comp_more	3	FP2	300-800ms	-0.77599	560.61111	-10.97994	567.72222	9.82431
018	comp_more	4	AF3	300-800ms	-1.78692	573.44444	-15.10558	530.44444	10.82750
018	comp_more	5	AF4	300-800ms	-1.81138	558.61111	-14.92340	531.00000	10.86024
018	comp_more	6	F7	300-800ms	-0.22822	542.11111	-10.57126	585.11111	9.53091
018	comp_more	7	F5	300-800ms	-0.16857	548.11111	-10.98869	565.83333	10.06945
018	comp_more	8	F3	300-800ms	0.06088	584.55556	-13.61197	520.66667	12.90644
018	comp_more	9	F1	300-800ms	-0.74278	576.11111	-15.61882	519.11111	13.41491
018	comp_more	10	FZ	300-800ms	-0.64564	564.88889	-16.20549	508.22222	14.09723
018	comp_more	11	F2	300-800ms	-0.25742	557.55556	-15.50733	499.11111	13.89979
018	comp_more	12	F4	300-800ms	0.10819	597.00000	-13.54166	493.72222	12.73758
018	comp_more	13	F6	300-800ms	0.02876	585.94444	-11.45155	495.16667	10.75633
018	comp_more	14	F8	300-800ms	-0.39908	571.33333	-10.07091	540.11111	9.02101
018	comp_more	15	FT7	300-800ms	-0.00000	495.66667	-0.00000	554.33333	0.00000
018	comp_more	16	FC5	300-800ms	-0.11549	560.11111	-11.17813	518.94444	9.90274
018	comp_more	17	FC3	300-800ms	1.03785	537.33333	-12.95590	531.55556	13.86114
018	comp_more	18	FC1	300-800ms	0.79634	549.27778	-15.08772	504.55556	15.37731
018	comp_more	19	FCZ	300-800ms	0.98511	556.94444	-16.11765	490.38889	16.87109
018	comp_more	20	FC2	300-800ms	1.60341	545.94444	-15.12699	486.88889	16.72114
018	comp_more	21	FC4	300-800ms	1.45367	578.72222	-13.40282	497.00000	14.61822
018	comp_more	22	FC6	300-800ms	0.59516	585.50000	-10.84577	502.94444	11.36109
018	comp_more	23	FT8	300-800ms	0.00000	621.16667	-0.00000	483.05556	0.00000
018	comp_more	24	T7	300-800ms	-0.20320	584.00000	-9.64977	522.50000	8.27044
018	comp_more	25	C5	300-800ms	0.54357	562.72222	-11.30922	503.72222	11.25885
018	comp_more	26	C3	300-800ms	1.59355	556.77778	-12.80732	490.83333	14.70548
018	comp_more	27	C1	300-800ms	2.34626	564.66667	-14.34996	485.72222	17.62900
018	comp_more	28	CZ	300-800ms	2.76324	569.22222	-15.70905	498.94444	19.57405
018	comp_more	29	C2	300-800ms	3.34421	573.50000	-15.42131	484.22222	19.70496
018	comp_more	30	C4	300-800ms	2.85334	609.22222	-13.49877	482.33333	17.11926
018	comp_more	31	C6	300-800ms	1.03681	580.88889	-11.37370	507.33333	12.74139
018	comp_more	32	T8	300-800ms	-0.08362	619.11111	-10.02286	528.94444	9.23380
018	comp_more	33	TP7	300-800ms	0.31527	608.77778	-9.41023	515.61111	8.93211
018	comp_more	34	CP5	300-800ms	1.37444	621.00000	-10.48680	480.94444	11.89219
018	comp_more	35	CP3	300-800ms	2.40699	596.77778	-12.98048	488.72222	16.15044
018	comp_more	36	CP1	300-800ms	2.91122	575.38889	-14.82423	482.00000	18.47846
018	comp_more	37	CPZ	300-800ms	3.61835	568.11111	-15.67708	487.44444	20.47408
018	comp_more	38	CP2	300-800ms	3.64394	611.77778	-15.96677	496.55556	20.55561
018	comp_more	39	CP4	300-800ms	2.93970	613.50000	-14.55240	486.11111	18.12362
018	comp_more	40	CP6	300-800ms	1.76548	623.05556	-11.84164	497.44444	14.14215
018	comp_more	41	TP8	300-800ms	1.38304	640.50000	-9.09040	507.44444	11.21679
018	comp_more	42	P7	300-800ms	1.63692	614.00000	-8.56681	476.66667	10.89531
018	comp_more	43	P5	300-800ms	2.39096	621.22222	-10.76778	461.05556	14.12877
018	comp_more	44	P3	300-800ms	3.11766	588.77778	-12.55952	473.77778	16.91492
018	comp_more	45	P1	300-800ms	3.39164	579.00000	-14.33782	479.11111	19.47323
018	comp_more	46	PZ	300-800ms	3.25652	592.61111	-15.49688	481.72222	20.18792
018	comp_more	47	P2	300-800ms	3.12424	610.66667	-15.71025	491.88889	19.58217
018	comp_more	48	P4	300-800ms	2.87608	642.11111	-13.58900	514.05556	16.77413
018	comp_more	49	P6	300-800ms	2.76066	637.88889	-13.29102	533.00000	16.39018
018	comp_more	50	P8	300-800ms	2.23006	650.05556	-8.75064	515.44444	12.47667
018	comp_more	51	PO7	300-800ms	4.05645	620.38889	-6.88945	488.22222	13.92843
018	comp_more	52	PO5	300-800ms	4.00993	626.00000	-6.93461	486.27778	13.81102
018	comp_more	53	PO3	300-800ms	4.02474	614.22222	-6.95254	501.38889	13.89648
018	comp_more	54	POZ	300-800ms	1.94999	563.27778	-13.89528	494.50000	15.98774
018	comp_more	55	PO4	300-800ms	2.57532	638.38889	-11.00698	511.11111	14.58406
018	comp_more	56	PO6	300-800ms	2.54726	641.88889	-10.56085	508.33333	14.21843
018	comp_more	57	PO8	300-800ms	2.60341	624.44444	-9.69537	507.27778	13.54964
018	comp_more	58	O1	300-800ms	4.19872	548.50000	-7.02923	564.38889	14.07195
018	comp_more	59	OZ	300-800ms	2.95167	548.27778	-9.77634	535.72222	14.37584
018	comp_more	60	O2	300-800ms	2.26834	595.83333	-12.70825	511.05556	15.95378
019	comp_more	1	FP1	300-800ms	-0.00000	478.19048	-0.00000	618.09524	0.00000
019	comp_more	2	FPZ	300-800ms	-7.69220	489.19048	-25.28435	635.80952	10.51075
019	comp_more	3	FP2	300-800ms	-7.70397	507.90476	-26.17559	625.52381	11.92221
019	comp_more	4	AF3	300-800ms	-7.28629	489.76190	-27.47896	620.04762	12.71290
019	comp_more	5	AF4	300-800ms	-7.77710	496.04762	-28.42876	636.95238	12.84556
019	comp_more	6	F7	300-800ms	-4.44404	498.57143	-19.95629	616.28571	10.29655
019	comp_more	7	F5	300-800ms	-4.75556	480.52381	-23.41968	636.09524	13.46174
019	comp_more	8	F3	300-800ms	-6.10753	474.04762	-27.89514	628.00000	15.46373
019	comp_more	9	F1	300-800ms	-6.07573	474.00000	-27.86134	628.14286	15.48393
019	comp_more	10	FZ	300-800ms	-6.77548	506.38095	-29.91208	626.23810	16.02990
019	comp_more	11	F2	300-800ms	-7.08710	502.00000	-30.26421	617.00000	15.72164
019	comp_more	12	F4	300-800ms	-7.30511	496.19048	-29.57748	611.61905	14.28634
019	comp_more	13	F6	300-800ms	-0.00000	481.80952	-0.00000	627.90476	0.00000
019	comp_more	14	F8	300-800ms	-0.00000	477.61905	-0.00000	613.47619	0.00000
019	comp_more	15	FT7	300-800ms	-2.18882	487.09524	-20.50309	620.19048	14.24047
019	comp_more	16	FC5	300-800ms	-3.12953	483.19048	-21.02691	638.57143	13.26435
019	comp_more	17	FC3	300-800ms	-4.16540	455.38095	-24.65037	648.09524	14.98301
019	comp_more	18	FC1	300-800ms	-4.85758	469.95238	-27.52333	624.23810	16.35148
019	comp_more	19	FCZ	300-800ms	-5.39357	486.42857	-29.42842	619.42857	17.27708
019	comp_more	20	FC2	300-800ms	-4.98268	498.42857	-27.94184	610.90476	16.59068
019	comp_more	21	FC4	300-800ms	-4.65116	476.66667	-25.57137	619.52381	14.77246
019	comp_more	22	FC6	300-800ms	-4.21188	467.85714	-21.57441	611.09524	12.03198
019	comp_more	23	FT8	300-800ms	0.00000	591.38095	-0.00000	528.23810	0.00000
019	comp_more	24	T7	300-800ms	-2.01908	526.47619	-16.48692	586.19048	10.71411
019	comp_more	25	C5	300-800ms	-1.77502	484.23810	-19.89315	613.61905	14.00997
019	comp_more	26	C3	300-800ms	-2.62990	472.14286	-22.90104	609.09524	15.09562
019	comp_more	27	C1	300-800ms	-3.40490	494.33333	-25.89569	606.47619	16.68160
019	comp_more	28	CZ	300-800ms	-4.03059	502.23810	-28.52019	626.66667	18.22126
019	comp_more	29	C2	300-800ms	-2.94412	507.33333	-25.82936	621.52381	17.94164
019	comp_more	30	C4	300-800ms	-2.32665	507.85714	-23.11880	630.23810	16.41530
019	comp_more	31	C6	300-800ms	-2.01473	497.28571	-19.84416	597.23810	14.59104
019	comp_more	32	T8	300-800ms	-2.53973	515.76190	-19.56524	598.14286	13.00652
019	comp_more	33	TP7	300-800ms	0.65132	553.04762	-13.01997	550.90476	12.49655
019	comp_more	34	CP5	300-800ms	-0.13838	519.23810	-17.09801	609.52381	14.65749
019	comp_more	35	CP3	300-800ms	-1.25466	509.14286	-20.73651	590.90476	15.73816
019	comp_more	36	CP1	300-800ms	-1.17713	505.38095	-22.51667	598.23810	17.48068
019	comp_more	37	CPZ	300-800ms	-1.28901	508.71429	-24.89677	595.95238	19.92685
019	comp_more	38	CP2	300-800ms	-1.02771	527.09524	-22.62015	578.95238	18.77079
019	comp_more	39	CP4	300-800ms	-0.06315	552.14286	-19.84351	582.38095	17.83894
019	comp_more	40	CP6	300-800ms	1.61772	549.85714	-15.22859	604.95238	16.63330
019	comp_more	41	TP8	300-800ms	2.38164	551.14286	-12.08257	589.42857	14.80454
019	comp_more	42	P7	300-800ms	3.68712	584.00000	-10.23137	521.57143	15.87575
019	comp_more	43	P5	300-800ms	1.61837	565.04762	-14.90672	552.14286	16.15619
019	comp_more	44	P3	300-800ms	0.37680	567.28571	-17.99688	589.66667	16.51640
019	comp_more	45	P1	300-800ms	0.28633	542.42857	-19.88610	578.57143	18.45575
019	comp_more	46	PZ	300-800ms	0.28182	542.28571	-19.96210	585.66667	18.50484
019	comp_more	47	P2	300-800ms	0.95270	555.95238	-18.99887	590.04762	19.16286
019	comp_more	48	P4	300-800ms	1.58062	562.19048	-16.68146	571.09524	18.35154
019	comp_more	49	P6	300-800ms	3.76896	553.71429	-13.18494	561.47619	19.19740
019	comp_more	50	P8	300-800ms	5.88423	604.00000	-8.73669	572.09524	18.82231
019	comp_more	51	PO7	300-800ms	4.85120	620.14286	-7.24932	511.33333	15.52732
019	comp_more	52	PO5	300-800ms	3.38222	603.95238	-12.10710	544.14286	16.96773
019	comp_more	53	PO3	300-800ms	3.33284	606.14286	-12.13230	544.14286	16.96146
019	comp_more	54	POZ	300-800ms	2.99117	562.66667	-14.15612	575.14286	19.13876
019	comp_more	55	PO4	300-800ms	5.45402	617.95238	-9.75346	544.33333	19.78329
019	comp_more	56	PO6	300-800ms	5.48353	620.76190	-9.76434	545.90476	19.81985
019	comp_more	57	PO8	300-800ms	5.51251	629.80952	-9.67627	545.95238	19.78516
019	comp_more	58	O1	300-800ms	4.21176	545.09524	-6.08041	554.19048	13.95519
019	comp_more	59	OZ	300-800ms	3.26312	552.42857	-7.01947	594.14286	13.66580
019	comp_more	60	O2	300-800ms	4.89400	586.23810	-5.42760	555.76190	15.13734
01	comp_more	1	FP1	300-800ms	-1.41692	512.30303	-13.21345	569.93939	8.98529
01	comp_more	2	FPZ	300-800ms	-1.27028	515.39394	-13.59897	576.36364	9.31235
01	comp_more	3	FP2	300-800ms	-1.98845	512.54545	-15.12823	602.18182	9.32437
01	comp_more	4	AF3	300-800ms	-0.44199	503.09091	-13.17160	585.81818	11.34377
01	comp_more	5	AF4	300-800ms	-1.31160	523.87879	-15.13656	584.12121	11.06741
01	comp_more	6	F7	300-800ms	0.10861	526.30303	-11.02932	581.63636	9.99032
01	comp_more	7	F5	300-800ms	0.24820	518.54545	-11.10749	567.93939	10.79171
01	comp_more	8	F3	300-800ms	0.00094	531.63636	-12.87150	585.39394	11.89506
01	comp_more	9	F1	300-800ms	-0.95494	495.93939	-15.05173	585.75758	12.48315
01	comp_more	10	FZ	300-800ms	-0.88684	500.90909	-15.01778	585.63636	12.60911
01	comp_more	11	F2	300-800ms	-0.84533	498.60606	-15.74758	580.30303	12.98131
01	comp_more	12	F4	300-800ms	-1.23178	510.00000	-15.70396	586.00000	11.45264
01	comp_more	13	F6	300-800ms	-1.67255	522.54545	-16.38886	604.06061	10.00291
01	comp_more	14	F8	300-800ms	-1.81178	522.36364	-16.51110	593.57576	9.85516
01	comp_more	15	FT7	300-800ms	1.71520	556.24242	-9.70442	575.81818	12.49421
01	comp_more	16	FC5	300-800ms	1.23017	526.54545	-9.62901	567.15152	11.53469
01	comp_more	17	FC3	300-800ms	1.36609	512.72727	-10.62050	573.81818	12.89398
01	comp_more	18	FC1	300-800ms	-0.32264	543.15152	-14.16884	555.75758	13.00148
01	comp_more	19	FCZ	300-800ms	-0.51369	505.15152	-15.05450	567.93939	13.09687
01	comp_more	20	FC2	300-800ms	-0.49692	505.15152	-15.06315	578.96970	12.87013
01	comp_more	21	FC4	300-800ms	0.06748	532.90909	-14.38875	574.54545	12.25163
01	comp_more	22	FC6	300-800ms	0.06144	517.03030	-14.93799	558.06061	11.50976
01	comp_more	23	FT8	300-800ms	-0.01936	517.45455	-15.35972	611.39394	10.89918
01	comp_more	24	T7	300-800ms	-0.00000	476.18182	-0.00000	626.30303	0.00000
01	comp_more	25	C5	300-800ms	2.48052	537.87879	-7.02494	549.69697	12.02299
01	comp_more	26	C3	300-800ms	1.18967	564.00000	-11.21678	507.21212	13.19823
01	comp_more	27	C1	300-800ms	1.21481	569.39394	-11.12062	513.45455	13.25608
01	comp_more	28	CZ	300-800ms	1.03044	557.75758	-12.36415	533.63636	13.39927
01	comp_more	29	C2	300-800ms	1.55019	536.00000	-12.01684	553.45455	13.60553
01	comp_more	30	C4	300-800ms	3.98505	526.66667	-10.04773	572.24242	15.83721
01	comp_more	31	C6	300-800ms	2.07985	537.33333	-12.28505	560.66667	13.32816
01	comp_more	32	T8	300-800ms	2.63192	511.81818	-12.28903	570.60606	13.86501
01	comp_more	33	TP7	300-800ms	2.94505	600.36364	-5.40379	509.27273	10.71290
01	comp_more	34	CP5	300-800ms	4.02809	581.87879	-5.58504	512.00000	13.79323
01	comp_more	35	CP3	300-800ms	4.66446	645.93939	-6.44716	516.06061	15.86263
01	comp_more	36	CP1	300-800ms	4.57856	577.81818	-7.67877	518.24242	16.24609
01	comp_more	37	CPZ	300-800ms	3.11867	594.36364	-9.66698	526.18182	15.13895
01	comp_more	38	CP2	300-800ms	4.14940	592.36364	-8.43947	547.09091	15.65759
01	comp_more	39	CP4	300-800ms	4.87152	624.12121	-7.43316	526.66667	15.53596
01	comp_more	40	CP6	300-800ms	3.88444	610.96970	-8.00496	515.09091	13.04213
01	comp_more	41	TP8	300-800ms	2.59846	591.03030	-10.04804	543.39394	11.59850
01	comp_more	42	P7	300-800ms	4.20325	630.72727	-4.89735	484.66667	13.99151
01	comp_more	43	P5	300-800ms	4.66689	661.21212	-5.70991	479.39394	15.61230
01	comp_more	44	P3	300-800ms	5.48434	650.54545	-5.34121	477.51515	16.06538
01	comp_more	45	P1	300-800ms	5.14631	624.36364	-6.56446	481.15152	16.69973
01	comp_more	46	PZ	300-800ms	5.36443	619.69697	-6.40460	546.12121	16.32446
01	comp_more	47	P2	300-800ms	5.71758	665.69697	-6.06979	518.96970	16.37075
01	comp_more	48	P4	300-800ms	6.63951	659.09091	-5.84527	460.42424	17.90034
01	comp_more	49	P6	300-800ms	5.19667	678.42424	-7.69991	439.87879	15.84592
01	comp_more	50	P8	300-800ms	5.59249	640.18182	-6.31442	453.75758	14.59863
01	comp_more	51	PO7	300-800ms	4.15722	635.21212	-4.83329	494.66667	16.99471
01	comp_more	52	PO5	300-800ms	4.20208	634.30303	-4.78883	496.48485	17.02517
01	comp_more	53	PO3	300-800ms	4.54740	609.45455	-4.29731	497.09091	16.81359
01	comp_more	54	POZ	300-800ms	6.17678	601.15152	-3.40830	546.90909	16.13480
01	comp_more	55	PO4	300-800ms	5.20059	649.69697	-5.38186	487.21212	14.24654
01	comp_more	56	PO6	300-800ms	5.27068	644.60606	-5.35330	520.90909	14.34159
01	comp_more	57	PO8	300-800ms	-0.00000	557.81818	-0.00000	589.09091	0.00000
01	comp_more	58	O1	300-800ms	2.36576	545.51515	-5.26499	555.27273	18.68079
01	comp_more	59	OZ	300-800ms	3.66195	562.78788	-3.78563	565.93939	16.65900
01	comp_more	60	O2	300-800ms	5.20273	647.09091	-5.39173	496.48485	14.26470
02	comp_more	1	FP1	300-800ms	-3.79984	529.71429	-16.81729	590.47619	9.04487
02	comp_more	2	FPZ	300-800ms	-2.50418	543.71429	-15.08945	564.57143	9.58061
02	comp_more	3	FP2	300-800ms	-4.25846	512.28571	-17.37809	570.85714	9.41469
02	comp_more	4	AF3	300-800ms	-2.62818	559.61905	-17.56894	557.52381	11.67874
02	comp_more	5	AF4	300-800ms	-2.14709	519.23810	-16.50820	596.28571	12.24986
02	comp_more	6	F7	300-800ms	-4.23012	608.76190	-17.93374	572.85714	7.89581
02	comp_more	7	F5	300-800ms	-4.58804	606.76190	-20.03091	511.23810	10.23473
02	comp_more	8	F3	300-800ms	-6.24123	541.61905	-20.82766	506.47619	8.80911
02	comp_more	9	F1	300-800ms	-6.17432	546.47619	-20.77326	506.57143	8.86842
02	comp_more	10	FZ	300-800ms	-4.35890	565.71429	-18.65345	544.95238	10.38562
02	comp_more	11	F2	300-800ms	-4.29834	537.04762	-18.68565	570.95238	10.59452
02	comp_more	12	F4	300-800ms	-2.11677	533.80952	-16.43586	557.61905	13.27850
02	comp_more	13	F6	300-800ms	-3.41040	496.09524	-18.12330	582.28571	11.68142
02	comp_more	14	F8	300-800ms	-5.07589	530.19048	-17.68147	561.90476	7.13763
02	comp_more	15	FT7	300-800ms	-3.69176	581.42857	-18.25529	570.66667	10.62518
02	comp_more	16	FC5	300-800ms	-5.20544	601.14286	-19.50660	513.14286	8.05423
02	comp_more	17	FC3	300-800ms	-4.65770	600.95238	-19.64949	514.76190	9.97022
02	comp_more	18	FC1	300-800ms	-3.79185	530.47619	-16.87537	553.61905	10.38731
02	comp_more	19	FCZ	300-800ms	-4.56370	559.42857	-18.83375	587.80952	10.13855
02	comp_more	20	FC2	300-800ms	-3.08635	541.90476	-16.59486	583.14286	11.67321
02	comp_more	21	FC4	300-800ms	-3.88124	568.95238	-18.74242	587.80952	12.32080
02	comp_more	22	FC6	300-800ms	-1.34302	552.09524	-15.90468	594.28571	13.47609
02	comp_more	23	FT8	300-800ms	-0.35770	507.14286	-13.12863	609.80952	12.15497
02	comp_more	24	T7	300-800ms	-2.81648	560.19048	-17.08018	517.71429	9.45051
02	comp_more	25	C5	300-800ms	-2.88078	563.14286	-17.86165	512.28571	10.51567
02	comp_more	26	C3	300-800ms	-3.50138	609.80952	-18.63949	521.33333	10.34357
02	comp_more	27	C1	300-800ms	-2.43781	563.71429	-16.08497	575.14286	11.76554
02	comp_more	28	CZ	300-800ms	-4.58108	488.47619	-19.70760	604.57143	11.43787
02	comp_more	29	C2	300-800ms	-2.72612	513.14286	-17.38631	543.80952	12.67963
02	comp_more	30	C4	300-800ms	-2.19580	584.57143	-17.61909	574.57143	13.88679
02	comp_more	31	C6	300-800ms	-0.08410	505.71429	-14.60503	642.00000	14.78481
02	comp_more	32	T8	300-800ms	1.49434	496.28571	-12.52225	595.04762	15.26687
02	comp_more	33	TP7	300-800ms	-1.57722	601.80952	-13.95139	477.90476	10.74683
02	comp_more	34	CP5	300-800ms	-1.42153	541.42857	-16.48080	470.00000	12.89002
02	comp_more	35	CP3	300-800ms	-3.93337	582.19048	-19.10322	478.95238	10.27520
02	comp_more	36	CP1	300-800ms	-2.74002	546.38095	-19.48473	527.71429	13.02598
02	comp_more	37	CPZ	300-800ms	-2.59301	504.00000	-17.73096	569.71429	12.37590
02	comp_more	38	CP2	300-800ms	5.36801	546.19048	-16.55422	526.47619	23.80969
02	comp_more	39	CP4	300-800ms	3.00567	541.04762	-12.14807	562.66667	19.10693
02	comp_more	40	CP6	300-800ms	0.31182	556.00000	-15.67070	582.09524	16.57535
02	comp_more	41	TP8	300-800ms	3.22517	532.95238	-9.16853	597.52381	14.89814
02	comp_more	42	P7	300-800ms	2.17959	585.42857	-9.49013	524.95238	14.86231
02	comp_more	43	P5	300-800ms	2.10688	510.95238	-12.86336	538.76190	15.69911
02	comp_more	44	P3	300-800ms	2.05328	512.47619	-13.00260	534.85714	15.62594
02	comp_more	45	P1	300-800ms	1.55872	582.09524	-14.29313	540.57143	17.16181
02	comp_more	46	PZ	300-800ms	2.45639	585.14286	-13.97872	534.28571	19.80277
02	comp_more	47	P2	300-800ms	2.62811	566.00000	-14.06018	575.14286	20.16833
02	comp_more	48	P4	300-800ms	5.71365	571.90476	-10.86496	511.04762	23.31068
02	comp_more	49	P6	300-800ms	3.06199	514.95238	-11.99085	562.38095	19.16180
02	comp_more	50	P8	300-800ms	3.29765	518.57143	-9.16282	611.14286	15.06177
02	comp_more	51	PO7	300-800ms	3.85117	546.19048	-8.39692	526.09524	16.52181
02	comp_more	52	PO5	300-800ms	3.82010	541.42857	-8.63648	525.80952	16.65863
02	comp_more	53	PO3	300-800ms	3.26659	548.85714	-11.36062	515.90476	17.66291
02	comp_more	54	POZ	300-800ms	4.47075	497.14286	-10.27186	549.90476	19.98558
02	comp_more	55	PO4	300-800ms	8.12632	556.95238	-5.68576	522.38095	22.83282
02	comp_more	56	PO6	300-800ms	8.23186	556.95238	-5.58728	539.90476	22.96295
02	comp_more	57	PO8	300-800ms	8.17342	557.04762	-5.66278	518.38095	22.96118
02	comp_more	58	O1	300-800ms	3.73614	583.90476	-8.54969	490.85714	17.61832
02	comp_more	59	OZ	300-800ms	6.23971	559.80952	-5.50189	490.09524	19.55240
02	comp_more	60	O2	300-800ms	8.18487	557.23810	-5.61761	540.19048	22.99178
03	comp_more	1	FP1	300-800ms	-3.25527	544.06061	-17.71609	601.75758	9.88933
03	comp_more	2	FPZ	300-800ms	-2.68533	536.18182	-16.24639	583.51515	9.54385
03	comp_more	3	FP2	300-800ms	-1.64802	508.24242	-16.10116	579.15152	11.84808
03	comp_more	4	AF3	300-800ms	-1.12461	544.48485	-16.20484	587.03030	13.33877
03	comp_more	5	AF4	300-800ms	-0.65614	530.06061	-15.47877	573.87879	13.34300
03	comp_more	6	F7	300-800ms	-1.61015	553.27273	-17.74024	595.15152	13.01106
03	comp_more	7	F5	300-800ms	-0.07114	546.30303	-16.51519	589.03030	16.39643
03	comp_more	8	F3	300-800ms	-0.09696	547.09091	-16.56733	582.06061	16.44770
03	comp_more	9	F1	300-800ms	-0.05130	549.93939	-16.52291	582.24242	16.42072
03	comp_more	10	FZ	300-800ms	-0.08661	547.69697	-16.58565	582.12121	16.45389
03	comp_more	11	F2	300-800ms	1.56419	536.06061	-14.70602	600.60606	17.86652
03	comp_more	12	F4	300-800ms	1.47180	536.06061	-14.83659	600.48485	17.78529
03	comp_more	13	F6	300-800ms	1.58050	521.57576	-14.75628	600.66667	17.96939
03	comp_more	14	F8	300-800ms	0.38488	531.87879	-15.76307	575.03030	14.65804
03	comp_more	15	FT7	300-800ms	-1.10888	559.21212	-16.35910	596.06061	12.28143
03	comp_more	16	FC5	300-800ms	-1.15635	587.63636	-16.69055	564.60606	13.37084
03	comp_more	17	FC3	300-800ms	1.23863	577.87879	-15.32477	572.30303	17.08113
03	comp_more	18	FC1	300-800ms	0.12743	566.36364	-16.60054	566.30303	16.99024
03	comp_more	19	FCZ	300-800ms	1.03161	536.60606	-17.44327	576.78788	20.17628
03	comp_more	20	FC2	300-800ms	1.89150	522.48485	-16.11067	604.24242	19.88594
03	comp_more	21	FC4	300-800ms	2.33074	549.03030	-14.92481	566.36364	17.88894
03	comp_more	22	FC6	300-800ms	2.17060	556.54545	-13.38237	568.54545	15.97761
03	comp_more	23	FT8	300-800ms	1.31944	555.27273	-11.31192	540.18182	12.24740
03	comp_more	24	T7	300-800ms	-0.34977	577.63636	-12.90306	549.93939	11.08322
03	comp_more	25	C5	300-800ms	0.94568	587.03030	-13.48209	546.90909	14.58414
03	comp_more	26	C3	300-800ms	1.38939	586.78788	-14.73706	497.03030	16.76771
03	comp_more	27	C1	300-800ms	1.73194	588.78788	-15.30226	528.06061	18.77886
03	comp_more	28	CZ	300-800ms	1.98099	559.39394	-15.88823	568.66667	20.31343
03	comp_more	29	C2	300-800ms	3.25378	561.39394	-14.13619	600.66667	20.05701
03	comp_more	30	C4	300-800ms	3.42331	547.87879	-14.07635	584.60606	18.50865
03	comp_more	31	C6	300-800ms	3.88906	554.18182	-11.28282	540.96970	16.84800
03	comp_more	32	T8	300-800ms	3.02441	556.48485	-9.64614	543.93939	14.22442
03	comp_more	33	TP7	300-800ms	1.92710	611.51515	-9.33213	513.39394	13.00678
03	comp_more	34	CP5	300-800ms	2.30781	628.12121	-11.10023	484.48485	16.25379
03	comp_more	35	CP3	300-800ms	3.16320	613.45455	-13.23328	474.96970	19.72294
03	comp_more	36	CP1	300-800ms	4.63885	566.24242	-12.74984	510.00000	22.25365
03	comp_more	37	CPZ	300-800ms	5.63955	570.30303	-12.69674	534.96970	23.69355
03	comp_more	38	CP2	300-800ms	6.05056	566.30303	-11.89159	525.15152	23.25454
03	comp_more	39	CP4	300-800ms	6.07241	572.42424	-10.62021	516.72727	21.65230
03	comp_more	40	CP6	300-800ms	6.78263	573.75758	-8.52412	486.72727	20.00245
03	comp_more	41	TP8	300-800ms	4.42013	576.96970	-7.72445	493.63636	15.16110
03	comp_more	42	P7	300-800ms	2.05404	629.27273	-9.19471	472.96970	14.02778
03	comp_more	43	P5	300-800ms	2.74830	639.03030	-13.31680	404.12121	20.52458
03	comp_more	44	P3	300-800ms	3.88428	647.15152	-13.22751	434.24242	22.45529
03	comp_more	45	P1	300-800ms	6.88102	599.81818	-11.09168	474.54545	25.32836
03	comp_more	46	PZ	300-800ms	7.95599	582.12121	-10.14628	477.09091	26.05682
03	comp_more	47	P2	300-800ms	7.95532	580.96970	-10.16830	473.33333	26.00257
03	comp_more	48	P4	300-800ms	7.90695	585.21212	-8.84960	505.03030	24.47373
03	comp_more	49	P6	300-800ms	9.92219	593.21212	-5.52985	492.36364	25.38258
03	comp_more	50	P8	300-800ms	5.94958	607.09091	-6.23297	462.36364	17.59956
03	comp_more	51	PO7	300-800ms	1.83587	619.57576	-7.32272	420.90909	12.60707
03	comp_more	52	PO5	300-800ms	1.91110	630.60606	-7.37289	420.90909	12.95266
03	comp_more	53	PO3	300-800ms	3.14466	598.00000	-9.83747	449.15152	17.25194
03	comp_more	54	POZ	300-800ms	7.24260	586.36364	-6.17291	481.57576	21.60277
03	comp_more	55	PO4	300-800ms	8.28420	612.42424	-5.06405	478.54545	22.29548
03	comp_more	56	PO6	300-800ms	8.43453	623.75758	-4.80990	464.18182	21.79655
03	comp_more	57	PO8	300-800ms	8.43642	624.00000	-4.83875	465.93939	21.83774
03	comp_more	58	O1	300-800ms	2.80007	589.69697	-5.91270	485.03030	12.08511
03	comp_more	59	OZ	300-800ms	2.78113	617.75758	-5.55109	472.48485	12.03795
03	comp_more	60	O2	300-800ms	5.06216	612.48485	-4.67782	478.06061	15.57433
04	comp_more	1	FP1	300-800ms	-5.36778	506.75676	-20.85022	648.48649	12.24061
04	comp_more	2	FPZ	300-800ms	-5.43587	510.32432	-21.59279	644.70270	12.96999
04	comp_more	3	FP2	300-800ms	-4.97743	512.27027	-21.08604	636.97297	13.26666
04	comp_more	4	AF3	300-800ms	-4.54081	529.13514	-20.00727	639.29730	12.39759
04	comp_more	5	AF4	300-800ms	-4.98296	527.83784	-20.74913	634.05405	12.43378
04	comp_more	6	F7	300-800ms	-1.28193	526.27027	-12.13790	623.89189	10.10399
04	comp_more	7	F5	300-800ms	-1.22315	529.51351	-15.57212	611.18919	13.29844
04	comp_more	8	F3	300-800ms	-1.28932	527.83784	-15.57314	622.91892	13.31552
04	comp_more	9	F1	300-800ms	-1.29508	528.81081	-15.63359	617.78378	13.25278
04	comp_more	10	FZ	300-800ms	-4.23816	543.83784	-20.25158	613.29730	12.97832
04	comp_more	11	F2	300-800ms	-3.19912	560.00000	-19.29769	608.81081	14.01641
04	comp_more	12	F4	300-800ms	-1.71997	526.54054	-16.48113	627.45946	14.35458
04	comp_more	13	F6	300-800ms	-1.35949	518.27027	-14.40424	618.32432	12.85103
04	comp_more	14	F8	300-800ms	-1.70752	499.40541	-13.94418	634.27027	11.23351
04	comp_more	15	FT7	300-800ms	-1.29431	522.75676	-12.12640	611.18919	10.09034
04	comp_more	16	FC5	300-800ms	-1.17655	527.89189	-15.43615	618.37838	13.35764
04	comp_more	17	FC3	300-800ms	-1.18363	527.83784	-15.43615	614.32432	13.32015
04	comp_more	18	FC1	300-800ms	-0.95715	517.24324	-16.50471	610.10811	14.72180
04	comp_more	19	FCZ	300-800ms	-1.61948	528.97297	-17.90134	635.56757	15.35024
04	comp_more	20	FC2	300-800ms	-0.75133	509.78378	-16.24974	620.70270	15.69028
04	comp_more	21	FC4	300-800ms	0.23718	510.54054	-13.82589	615.02703	15.22237
04	comp_more	22	FC6	300-800ms	-0.10771	519.56757	-12.30648	603.35135	12.52948
04	comp_more	23	FT8	300-800ms	-0.94155	517.83784	-12.14524	636.75676	10.10454
04	comp_more	24	T7	300-800ms	0.47164	529.56757	-8.17251	627.56757	9.35206
04	comp_more	25	C5	300-800ms	1.29310	540.48649	-10.02506	611.24324	12.45552
04	comp_more	26	C3	300-800ms	1.75010	531.02703	-12.46160	588.21622	15.63782
04	comp_more	27	C1	300-800ms	1.00614	526.59459	-14.14016	633.35135	16.19051
04	comp_more	28	CZ	300-800ms	0.56530	500.05405	-14.53756	615.78378	16.01439
04	comp_more	29	C2	300-800ms	0.78654	504.59459	-13.92656	623.89189	15.98976
04	comp_more	30	C4	300-800ms	0.96256	489.83784	-13.65134	629.56757	15.81597
04	comp_more	31	C6	300-800ms	0.94249	506.05405	-11.21846	597.62162	12.81863
04	comp_more	32	T8	300-800ms	0.05870	505.83784	-10.51818	596.37838	9.60744
04	comp_more	33	TP7	300-800ms	3.00680	587.51351	-5.47933	581.83784	10.96461
04	comp_more	34	CP5	300-800ms	2.99348	532.21622	-7.45603	629.51351	12.92716
04	comp_more	35	CP3	300-800ms	3.53720	541.13514	-9.37124	618.00000	15.92498
04	comp_more	36	CP1	300-800ms	1.74642	540.64865	-11.95984	617.62162	15.16999
04	comp_more	37	CPZ	300-800ms	2.22988	514.27027	-11.56657	620.21622	16.23246
04	comp_more	38	CP2	300-800ms	2.24828	506.00000	-11.41169	613.13514	16.03014
04	comp_more	39	CP4	300-800ms	2.39693	524.43243	-11.22782	577.67568	15.63493
04	comp_more	40	CP6	300-800ms	2.16113	516.64865	-9.68412	577.35135	13.77583
04	comp_more	41	TP8	300-800ms	2.43636	575.45946	-6.27434	518.75676	11.29244
04	comp_more	42	P7	300-800ms	3.01674	595.72973	-5.43143	573.35135	11.00868
04	comp_more	43	P5	300-800ms	4.21321	567.78378	-6.18429	576.27027	13.81149
04	comp_more	44	P3	300-800ms	4.76878	550.54054	-7.29543	606.16216	15.99598
04	comp_more	45	P1	300-800ms	4.20618	542.91892	-8.52438	603.94595	16.76750
04	comp_more	46	PZ	300-800ms	3.47196	524.00000	-9.60295	605.83784	16.66638
04	comp_more	47	P2	300-800ms	3.49037	531.56757	-9.57188	600.81081	16.66858
04	comp_more	48	P4	300-800ms	3.27543	545.89189	-9.14946	579.02703	15.89457
04	comp_more	49	P6	300-800ms	3.03563	547.02703	-8.36615	550.32432	14.51069
04	comp_more	50	P8	300-800ms	2.45498	575.29730	-6.26284	519.18919	11.33607
04	comp_more	51	PO7	300-800ms	4.86374	611.40541	-5.12540	576.43243	14.35338
04	comp_more	52	PO5	300-800ms	4.88546	611.40541	-5.12879	572.21622	14.41462
04	comp_more	53	PO3	300-800ms	4.92920	611.40541	-5.22279	574.37838	14.52085
04	comp_more	54	POZ	300-800ms	4.31764	541.89189	-7.79230	591.45946	16.63119
04	comp_more	55	PO4	300-800ms	3.50825	607.45946	-5.60719	562.00000	13.03696
04	comp_more	56	PO6	300-800ms	3.52288	604.97297	-5.60380	559.67568	13.08731
04	comp_more	57	PO8	300-800ms	3.44584	607.13514	-5.62488	560.64865	12.95324
04	comp_more	58	O1	300-800ms	3.88268	606.97297	-5.25038	537.62162	13.21796
04	comp_more	59	OZ	300-800ms	3.68796	591.56757	-5.59317	561.67568	13.78309
04	comp_more	60	O2	300-800ms	3.48327	607.13514	-5.57627	556.54054	13.03786
05	comp_more	1	FP1	300-800ms	-3.64763	561.07143	-25.52590	586.92857	18.53009
05	comp_more	2	FPZ	300-800ms	-3.72689	563.07143	-25.63243	583.07143	18.30970
05	comp_more	3	FP2	300-800ms	-3.20002	524.14286	-25.98903	573.28571	19.30505
05	comp_more	4	AF3	300-800ms	-3.63847	564.50000	-25.49483	581.35714	18.33306
05	comp_more	5	AF4	300-800ms	-2.73812	526.42857	-24.49657	568.57143	18.80408
05	comp_more	6	F7	300-800ms	-2.10654	557.71429	-19.58568	586.78571	16.51136
05	comp_more	7	F5	300-800ms	-3.43233	580.00000	-22.80828	573.92857	16.61536
05	comp_more	8	F3	300-800ms	-3.33998	580.07143	-22.76567	574.42857	16.64991
05	comp_more	9	F1	300-800ms	-3.67446	555.42857	-24.15254	554.92857	16.56728
05	comp_more	10	FZ	300-800ms	-3.31403	541.50000	-24.31277	544.64286	17.16298
05	comp_more	11	F2	300-800ms	-2.17331	507.92857	-23.41937	548.28571	18.14238
05	comp_more	12	F4	300-800ms	-1.07912	508.85714	-20.77744	560.00000	17.87849
05	comp_more	13	F6	300-800ms	-0.60766	507.28571	-19.34447	551.71429	17.68112
05	comp_more	14	F8	300-800ms	-0.54010	527.64286	-18.59814	562.14286	16.77545
05	comp_more	15	FT7	300-800ms	-0.09806	562.92857	-15.09271	585.92857	15.34461
05	comp_more	16	FC5	300-800ms	-0.22414	547.07143	-16.08630	573.14286	16.65989
05	comp_more	17	FC3	300-800ms	-1.13937	522.42857	-18.91578	558.85714	17.20623
05	comp_more	18	FC1	300-800ms	-1.88658	498.85714	-21.03856	550.07143	17.06373
05	comp_more	19	FCZ	300-800ms	-1.50525	495.71429	-21.56272	557.14286	17.97056
05	comp_more	20	FC2	300-800ms	0.18912	490.64286	-19.77002	534.71429	19.56540
05	comp_more	21	FC4	300-800ms	0.15810	500.14286	-18.06077	549.78571	17.89365
05	comp_more	22	FC6	300-800ms	0.90180	505.07143	-15.48309	552.71429	16.80115
05	comp_more	23	FT8	300-800ms	0.24869	534.42857	-16.04790	584.00000	15.20256
05	comp_more	24	T7	300-800ms	0.30054	605.92857	-10.94437	554.42857	12.04338
05	comp_more	25	C5	300-800ms	1.20135	527.92857	-12.90496	566.07143	15.97383
05	comp_more	26	C3	300-800ms	-0.21906	529.78571	-19.37596	567.00000	18.99228
05	comp_more	27	C1	300-800ms	0.55126	483.07143	-18.29777	584.07143	18.53231
05	comp_more	28	CZ	300-800ms	-0.07581	472.21429	-18.87339	554.57143	17.73573
05	comp_more	29	C2	300-800ms	0.61509	495.28571	-17.80329	579.92857	18.16084
05	comp_more	30	C4	300-800ms	1.13577	485.14286	-15.88980	537.78571	19.30783
05	comp_more	31	C6	300-800ms	1.57327	510.21429	-15.79625	573.71429	18.39000
05	comp_more	32	T8	300-800ms	1.00745	564.64286	-13.13999	572.71429	15.40473
05	comp_more	33	TP7	300-800ms	0.40913	588.71429	-12.52155	541.50000	12.24380
05	comp_more	34	CP5	300-800ms	2.71086	527.85714	-10.18960	577.64286	15.49810
05	comp_more	35	CP3	300-800ms	2.91025	511.35714	-14.98115	583.42857	19.19608
05	comp_more	36	CP1	300-800ms	4.83753	474.92857	-13.87454	559.92857	22.19162
05	comp_more	37	CPZ	300-800ms	3.38906	468.07143	-14.48681	582.28571	19.55233
05	comp_more	38	CP2	300-800ms	3.54703	506.00000	-14.68864	547.42857	20.06809
05	comp_more	39	CP4	300-800ms	3.15186	505.00000	-13.70381	582.00000	19.42133
05	comp_more	40	CP6	300-800ms	2.99858	520.28571	-10.78603	570.35714	16.83933
05	comp_more	41	TP8	300-800ms	2.25780	580.50000	-9.76311	546.50000	13.45206
05	comp_more	42	P7	300-800ms	1.47164	608.57143	-11.39744	539.21429	14.47450
05	comp_more	43	P5	300-800ms	3.85120	586.85714	-10.78901	573.71429	16.90063
05	comp_more	44	P3	300-800ms	6.02774	536.85714	-10.05187	545.92857	20.47633
05	comp_more	45	P1	300-800ms	6.04317	499.71429	-11.84831	575.00000	21.55640
05	comp_more	46	PZ	300-800ms	3.71467	514.78571	-12.78153	583.57143	18.23417
05	comp_more	47	P2	300-800ms	5.76986	493.57143	-10.85686	584.28571	20.41691
05	comp_more	48	P4	300-800ms	5.12834	528.14286	-10.59476	567.92857	19.20048
05	comp_more	49	P6	300-800ms	4.81466	579.85714	-8.57681	562.85714	17.16533
05	comp_more	50	P8	300-800ms	2.19554	579.07143	-9.89211	564.42857	13.46112
05	comp_more	51	PO7	300-800ms	4.89066	509.42857	-8.90403	570.78571	19.64539
05	comp_more	52	PO5	300-800ms	4.89175	510.57143	-8.96237	560.14286	19.62887
05	comp_more	53	PO3	300-800ms	4.92639	513.35714	-8.83654	560.71429	19.65258
05	comp_more	54	POZ	300-800ms	6.00171	510.92857	-9.02491	538.85714	19.23663
05	comp_more	55	PO4	300-800ms	4.71513	548.78571	-7.25635	555.85714	16.81388
05	comp_more	56	PO6	300-800ms	4.72121	549.07143	-7.23500	555.92857	16.86407
05	comp_more	57	PO8	300-800ms	4.67444	535.28571	-7.19530	560.21429	16.72965
05	comp_more	58	O1	300-800ms	4.88304	520.71429	-8.93132	567.64286	19.64360
05	comp_more	59	OZ	300-800ms	4.39868	519.71429	-8.85411	579.92857	19.44268
05	comp_more	60	O2	300-800ms	4.73504	546.64286	-7.21118	554.28571	16.81814
06	comp_more	1	FP1	300-800ms	-3.23653	517.17241	-14.10769	555.03448	7.44974
06	comp_more	2	FPZ	300-800ms	-2.71983	530.62069	-13.86975	550.13793	8.08614
06	comp_more	3	FP2	300-800ms	-2.57310	548.82759	-13.04243	601.31034	7.23994
06	comp_more	4	AF3	300-800ms	-2.53896	535.93103	-13.87017	509.24138	8.94916
06	comp_more	5	AF4	300-800ms	-2.42917	529.72414	-12.50632	534.89655	7.73521
06	comp_more	6	F7	300-800ms	-1.99105	518.34483	-11.27672	551.51724	6.66552
06	comp_more	7	F5	300-800ms	-2.36046	543.17241	-12.31065	475.24138	7.69837
06	comp_more	8	F3	300-800ms	-1.55265	508.68966	-12.80578	463.17241	9.85741
06	comp_more	9	F1	300-800ms	-1.38750	552.55172	-13.34372	511.03448	10.86153
06	comp_more	10	FZ	300-800ms	-1.32157	562.62069	-13.23282	494.96552	10.77049
06	comp_more	11	F2	300-800ms	-1.35500	558.06897	-12.14334	501.51724	9.83674
06	comp_more	12	F4	300-800ms	-0.87714	561.24138	-10.25414	485.10345	9.23420
06	comp_more	13	F6	300-800ms	-0.79029	557.58621	-9.30461	495.79310	8.04946
06	comp_more	14	F8	300-800ms	-1.05341	545.31034	-9.50117	534.75862	6.66241
06	comp_more	15	FT7	300-800ms	-1.82156	476.13793	-9.35154	522.62069	5.49082
06	comp_more	16	FC5	300-800ms	-1.10646	506.48276	-9.55408	478.82759	7.03634
06	comp_more	17	FC3	300-800ms	-0.57266	505.17241	-10.33695	473.86207	9.38333
06	comp_more	18	FC1	300-800ms	0.02364	534.27586	-11.18722	472.96552	11.25859
06	comp_more	19	FCZ	300-800ms	0.28258	529.37931	-11.60506	493.10345	11.90463
06	comp_more	20	FC2	300-800ms	0.46355	534.62069	-10.47577	498.68966	11.32132
06	comp_more	21	FC4	300-800ms	0.74590	549.65517	-8.88709	458.89655	10.57846
06	comp_more	22	FC6	300-800ms	0.78137	560.68966	-7.77530	518.06897	8.91041
06	comp_more	23	FT8	300-800ms	-1.34253	516.62069	-8.88330	568.75862	5.27443
06	comp_more	24	T7	300-800ms	0.34237	450.75862	-5.74210	495.93103	6.21424
06	comp_more	25	C5	300-800ms	0.80142	486.96552	-7.58918	467.79310	8.99620
06	comp_more	26	C3	300-800ms	0.71619	488.55172	-8.91431	508.48276	10.08977
06	comp_more	27	C1	300-800ms	1.50104	494.68966	-9.59880	480.68966	12.43457
06	comp_more	28	CZ	300-800ms	2.10101	489.37931	-9.93113	486.06897	13.43978
06	comp_more	29	C2	300-800ms	2.14957	522.89655	-9.14944	461.44828	13.18725
06	comp_more	30	C4	300-800ms	1.92247	537.93103	-8.39091	470.34483	12.02487
06	comp_more	31	C6	300-800ms	2.13999	565.31034	-6.12365	462.27586	9.94096
06	comp_more	32	T8	300-800ms	2.74704	538.82759	-5.87780	550.00000	10.73837
06	comp_more	33	TP7	300-800ms	4.58414	502.27586	-2.32613	530.55172	11.64476
06	comp_more	34	CP5	300-800ms	3.08749	501.93103	-4.83708	484.96552	10.96994
06	comp_more	35	CP3	300-800ms	3.13739	547.37931	-6.57702	464.00000	12.39291
06	comp_more	36	CP1	300-800ms	3.30468	494.55172	-7.75058	487.65517	13.77522
06	comp_more	37	CPZ	300-800ms	3.84169	505.65517	-7.65502	470.75862	14.70576
06	comp_more	38	CP2	300-800ms	3.67653	522.00000	-7.49713	454.62069	14.56202
06	comp_more	39	CP4	300-800ms	4.31755	564.06897	-5.95991	441.31034	14.60670
06	comp_more	40	CP6	300-800ms	3.92616	594.68966	-4.33950	450.89655	12.29344
06	comp_more	41	TP8	300-800ms	5.76557	589.10345	-2.55758	474.06897	14.50909
06	comp_more	42	P7	300-800ms	4.73423	502.13793	-2.08746	522.96552	11.71648
06	comp_more	43	P5	300-800ms	7.03627	560.13793	-1.29209	522.13793	15.14434
06	comp_more	44	P3	300-800ms	5.43360	571.58621	-4.01263	461.65517	14.55969
06	comp_more	45	P1	300-800ms	4.15725	549.51724	-6.24158	476.68966	14.25321
06	comp_more	46	PZ	300-800ms	5.40677	545.10345	-5.36112	477.37931	16.10547
06	comp_more	47	P2	300-800ms	5.28870	571.03448	-5.26935	466.48276	15.94022
06	comp_more	48	P4	300-800ms	5.38681	601.03448	-4.58682	458.41379	15.74029
06	comp_more	49	P6	300-800ms	5.66885	635.65517	-4.49171	437.86207	15.17176
06	comp_more	50	P8	300-800ms	8.36220	597.58621	-1.48580	481.10345	17.67057
06	comp_more	51	PO7	300-800ms	6.36740	584.82759	-1.03579	524.00000	15.22909
06	comp_more	52	PO5	300-800ms	6.52690	586.89655	-0.97385	524.13793	15.28290
06	comp_more	53	PO3	300-800ms	8.29921	552.13793	-0.54260	489.65517	16.92071
06	comp_more	54	POZ	300-800ms	5.36439	567.10345	-4.07837	483.10345	14.45609
06	comp_more	55	PO4	300-800ms	6.62701	667.31034	-3.13246	463.72414	15.89792
06	comp_more	56	PO6	300-800ms	6.65574	664.00000	-3.12151	464.68966	15.98901
06	comp_more	57	PO8	300-800ms	5.62949	656.27586	-4.31075	454.89655	15.26163
06	comp_more	58	O1	300-800ms	6.15313	582.89655	-2.63540	513.79310	16.08019
06	comp_more	59	OZ	300-800ms	5.66592	521.86207	-2.69779	515.72414	14.66529
06	comp_more	60	O2	300-800ms	6.61773	540.20690	-3.51993	515.44828	16.58339
07	comp_more	1	FP1	300-800ms	-5.28131	580.47059	-26.18174	520.00000	14.68993
07	comp_more	2	FPZ	300-800ms	-5.56605	552.94118	-26.56517	538.52941	14.97992
07	comp_more	3	FP2	300-800ms	-7.47173	562.94118	-28.11674	547.58824	13.10010
07	comp_more	4	AF3	300-800ms	-5.61103	596.23529	-26.44767	524.11765	14.40525
07	comp_more	5	AF4	300-800ms	-8.31968	556.23529	-29.81076	540.94118	12.68212
07	comp_more	6	F7	300-800ms	-4.75882	577.11765	-20.61023	534.52941	10.37056
07	comp_more	7	F5	300-800ms	-4.85953	591.35294	-22.98336	544.35294	11.70323
07	comp_more	8	F3	300-800ms	-6.89905	564.52941	-28.49993	526.00000	13.34160
07	comp_more	9	F1	300-800ms	-6.89002	556.64706	-28.48217	526.11765	13.29131
07	comp_more	10	FZ	300-800ms	-6.91752	557.88235	-28.46733	523.88235	13.34161
07	comp_more	11	F2	300-800ms	-6.91112	556.58824	-28.50353	523.94118	13.32476
07	comp_more	12	F4	300-800ms	-6.89073	556.58824	-28.53629	524.00000	13.36923
07	comp_more	13	F6	300-800ms	-6.56934	540.17647	-25.09833	527.17647	11.25701
07	comp_more	14	F8	300-800ms	-6.91576	529.88235	-24.12741	531.47059	9.74013
07	comp_more	15	FT7	300-800ms	-3.14818	553.29412	-16.69330	551.58824	9.88542
07	comp_more	16	FC5	300-800ms	-2.78348	569.00000	-19.94257	552.29412	12.85896
07	comp_more	17	FC3	300-800ms	-2.57132	585.58824	-23.80501	544.82353	16.69449
07	comp_more	18	FC1	300-800ms	-5.01337	587.76471	-26.87738	548.58824	15.37227
07	comp_more	19	FCZ	300-800ms	-4.96202	579.70588	-26.80770	536.23529	15.44893
07	comp_more	20	FC2	300-800ms	-4.65612	567.11765	-26.97151	533.82353	15.71157
07	comp_more	21	FC4	300-800ms	-4.68443	570.11765	-27.02949	533.76471	15.72347
07	comp_more	22	FC6	300-800ms	-6.27866	540.00000	-24.43299	525.58824	10.93947
07	comp_more	23	FT8	300-800ms	-5.54385	539.94118	-21.93841	530.64706	9.14114
07	comp_more	24	T7	300-800ms	0.62596	572.17647	-13.66261	529.52941	14.14428
07	comp_more	25	C5	300-800ms	-0.19185	576.94118	-20.18172	556.00000	18.40857
07	comp_more	26	C3	300-800ms	-0.16572	577.41176	-20.20077	561.47059	18.46106
07	comp_more	27	C1	300-800ms	-3.78036	607.11765	-27.23825	547.29412	17.75121
07	comp_more	28	CZ	300-800ms	-5.69295	558.58824	-31.22854	541.94118	16.82484
07	comp_more	29	C2	300-800ms	-6.14381	569.52941	-31.89233	552.52941	15.81399
07	comp_more	30	C4	300-800ms	-6.15602	589.05882	-30.35201	539.58824	15.09367
07	comp_more	31	C6	300-800ms	-4.17181	546.35294	-23.19198	511.82353	13.38627
07	comp_more	32	T8	300-800ms	-5.51823	540.17647	-21.88990	514.23529	9.16381
07	comp_more	33	TP7	300-800ms	7.39574	546.82353	-5.93642	539.05882	20.51728
07	comp_more	34	CP5	300-800ms	2.28925	549.82353	-13.44391	512.41176	17.68779
07	comp_more	35	CP3	300-800ms	-0.64933	585.82353	-19.60787	536.05882	17.40025
07	comp_more	36	CP1	300-800ms	-1.03964	582.23529	-22.45806	554.35294	18.80835
07	comp_more	37	CPZ	300-800ms	-2.17135	557.35294	-25.34553	556.82353	18.55231
07	comp_more	38	CP2	300-800ms	-2.14098	547.64706	-25.34195	558.23529	18.57693
07	comp_more	39	CP4	300-800ms	-2.21122	540.82353	-25.45513	561.70588	18.53541
07	comp_more	40	CP6	300-800ms	-0.71279	572.05882	-20.28582	560.11765	16.52500
07	comp_more	41	TP8	300-800ms	3.52102	571.58824	-12.03072	526.82353	16.16028
07	comp_more	42	P7	300-800ms	7.38460	558.00000	-5.95147	538.94118	20.48427
07	comp_more	43	P5	300-800ms	4.36586	580.94118	-11.15522	483.82353	21.62013
07	comp_more	44	P3	300-800ms	1.70149	571.76471	-15.21955	528.58824	19.06982
07	comp_more	45	P1	300-800ms	1.67306	580.88235	-15.22847	531.11765	19.04976
07	comp_more	46	PZ	300-800ms	1.67023	574.52941	-15.20967	531.11765	19.00862
07	comp_more	47	P2	300-800ms	-0.77176	555.35294	-19.54022	564.17647	17.38925
07	comp_more	48	P4	300-800ms	-1.15730	596.35294	-20.78293	529.05882	16.81492
07	comp_more	49	P6	300-800ms	0.17985	604.76471	-18.50398	526.52941	16.64333
07	comp_more	50	P8	300-800ms	3.61450	564.00000	-11.93348	524.11765	16.20252
07	comp_more	51	PO7	300-800ms	6.74052	544.64706	-4.23239	511.23529	19.24235
07	comp_more	52	PO5	300-800ms	6.44276	544.82353	-4.56654	511.29412	19.00064
07	comp_more	53	PO3	300-800ms	6.40688	552.41176	-4.60094	500.00000	19.02469
07	comp_more	54	POZ	300-800ms	1.96392	564.76471	-13.44790	537.64706	18.24220
07	comp_more	55	PO4	300-800ms	3.76123	647.17647	-9.62024	472.76471	16.69211
07	comp_more	56	PO6	300-800ms	3.74219	649.88235	-9.68339	466.05882	16.72575
07	comp_more	57	PO8	300-800ms	3.67269	647.23529	-9.66711	465.64706	16.60588
07	comp_more	58	O1	300-800ms	6.37402	544.47059	-4.69295	504.88235	18.92311
07	comp_more	59	OZ	300-800ms	2.36949	573.23529	-9.02036	518.29412	14.34067
07	comp_more	60	O2	300-800ms	3.71810	646.47059	-9.63706	462.41176	16.65403
08	comp_more	1	FP1	300-800ms	-3.73793	625.73333	-12.06394	528.13333	4.75197
08	comp_more	2	FPZ	300-800ms	-2.55608	609.60000	-10.91329	534.73333	5.87646
08	comp_more	3	FP2	300-800ms	-2.26077	582.33333	-10.85558	544.60000	6.25652
08	comp_more	4	AF3	300-800ms	-3.26667	635.53333	-13.27772	486.40000	7.03835
08	comp_more	5	AF4	300-800ms	-2.23209	572.60000	-11.97129	547.13333	7.64541
08	comp_more	6	F7	300-800ms	-4.09507	623.73333	-12.50464	461.53333	4.10928
08	comp_more	7	F5	300-800ms	-3.02255	628.26667	-14.03774	493.13333	7.82858
08	comp_more	8	F3	300-800ms	-3.05117	634.33333	-14.04631	485.40000	7.83603
08	comp_more	9	F1	300-800ms	-3.02597	637.26667	-13.95981	493.13333	7.81770
08	comp_more	10	FZ	300-800ms	-2.52875	606.20000	-13.99835	519.40000	9.13221
08	comp_more	11	F2	300-800ms	-1.66362	575.80000	-12.24827	562.40000	9.08076
08	comp_more	12	F4	300-800ms	-1.60386	564.73333	-12.21493	560.66667	9.15551
08	comp_more	13	F6	300-800ms	-1.55702	567.33333	-12.21851	560.73333	9.18432
08	comp_more	14	F8	300-800ms	0.25106	549.80000	-8.75889	542.53333	9.31076
08	comp_more	15	FT7	300-800ms	-1.60767	583.73333	-9.39834	467.66667	5.86681
08	comp_more	16	FC5	300-800ms	-3.05644	634.66667	-13.94889	486.60000	7.78572
08	comp_more	17	FC3	300-800ms	-2.16154	599.26667	-13.44393	525.20000	8.59126
08	comp_more	18	FC1	300-800ms	-2.22547	622.66667	-14.49298	513.80000	10.08001
08	comp_more	19	FCZ	300-800ms	-1.64372	582.86667	-14.63980	516.26667	11.27890
08	comp_more	20	FC2	300-800ms	-2.23182	567.73333	-14.85561	526.13333	10.10767
08	comp_more	21	FC4	300-800ms	-0.77097	557.60000	-13.12698	556.53333	11.50971
08	comp_more	22	FC6	300-800ms	0.33426	530.80000	-10.53953	568.46667	11.19755
08	comp_more	23	FT8	300-800ms	-0.00000	550.26667	-0.00000	571.33333	0.00000
08	comp_more	24	T7	300-800ms	-0.00000	582.26667	-0.00000	586.06667	0.00000
08	comp_more	25	C5	300-800ms	0.15083	622.46667	-9.27431	519.93333	9.17657
08	comp_more	26	C3	300-800ms	-0.89067	599.40000	-12.57644	546.13333	10.31269
08	comp_more	27	C1	300-800ms	-0.85741	609.40000	-13.48380	550.80000	11.49410
08	comp_more	28	CZ	300-800ms	-0.74620	603.13333	-14.16014	561.46667	12.39055
08	comp_more	29	C2	300-800ms	-0.26723	557.93333	-13.55620	565.93333	12.63870
08	comp_more	30	C4	300-800ms	0.88098	554.33333	-12.35270	595.40000	13.75198
08	comp_more	31	C6	300-800ms	2.31769	519.46667	-9.64134	569.66667	14.45310
08	comp_more	32	T8	300-800ms	0.00000	553.93333	-0.00000	612.73333	0.00000
08	comp_more	33	TP7	300-800ms	3.08604	619.53333	-5.42301	543.26667	11.10329
08	comp_more	34	CP5	300-800ms	2.20192	582.80000	-9.14469	589.06667	14.22151
08	comp_more	35	CP3	300-800ms	1.29937	614.80000	-10.46412	577.40000	13.54657
08	comp_more	36	CP1	300-800ms	0.58067	613.66667	-12.52181	570.93333	13.72465
08	comp_more	37	CPZ	300-800ms	0.36587	604.86667	-14.32188	570.66667	14.32051
08	comp_more	38	CP2	300-800ms	0.77290	601.13333	-13.39862	572.13333	14.44707
08	comp_more	39	CP4	300-800ms	1.97715	597.66667	-11.49332	591.06667	15.13576
08	comp_more	40	CP6	300-800ms	0.41629	556.86667	-11.02535	533.46667	12.02437
08	comp_more	41	TP8	300-800ms	1.65048	570.33333	-7.28572	536.73333	10.64325
08	comp_more	42	P7	300-800ms	5.61075	553.13333	-2.69311	592.40000	13.83526
08	comp_more	43	P5	300-800ms	2.21832	575.73333	-9.09470	583.86667	14.28275
08	comp_more	44	P3	300-800ms	2.15636	588.93333	-9.32272	574.40000	14.31063
08	comp_more	45	P1	300-800ms	1.09802	622.00000	-13.77318	561.80000	15.31474
08	comp_more	46	PZ	300-800ms	1.02084	588.60000	-15.23780	569.46667	16.15261
08	comp_more	47	P2	300-800ms	0.75266	588.93333	-14.75379	569.86667	15.08932
08	comp_more	48	P4	300-800ms	0.70126	601.26667	-13.08819	574.00000	13.57592
08	comp_more	49	P6	300-800ms	1.02929	585.86667	-11.32837	559.40000	12.51754
08	comp_more	50	P8	300-800ms	1.31009	589.93333	-7.11886	551.20000	9.34138
08	comp_more	51	PO7	300-800ms	3.45038	568.40000	-6.06610	575.26667	13.70093
08	comp_more	52	PO5	300-800ms	3.45273	569.60000	-6.27794	575.33333	14.00283
08	comp_more	53	PO3	300-800ms	1.58936	569.33333	-10.71507	543.06667	14.51479
08	comp_more	54	POZ	300-800ms	0.66464	618.66667	-13.88860	576.06667	14.12778
08	comp_more	55	PO4	300-800ms	-0.49315	631.93333	-12.80070	553.93333	10.90691
08	comp_more	56	PO6	300-800ms	-0.11191	656.93333	-11.88614	551.80000	10.75000
08	comp_more	57	PO8	300-800ms	0.72646	638.66667	-8.44225	562.46667	9.22992
08	comp_more	58	O1	300-800ms	1.70373	593.26667	-7.49555	563.53333	11.13710
08	comp_more	59	OZ	300-800ms	0.16346	589.93333	-9.10858	540.20000	9.26166
08	comp_more	60	O2	300-800ms	-0.48334	630.53333	-12.74753	545.80000	10.89699
09	comp_more	1	FP1	300-800ms	-4.38270	618.91892	-18.63152	456.00000	10.57950
09	comp_more	2	FPZ	300-800ms	-3.36529	607.08108	-18.36981	490.64865	12.16540
09	comp_more	3	FP2	300-800ms	-4.89453	556.59459	-19.35863	495.35135	11.00114
09	comp_more	4	AF3	300-800ms	-4.39804	627.29730	-20.38145	481.29730	12.69030
09	comp_more	5	AF4	300-800ms	-5.51709	563.83784	-22.43656	494.91892	13.02097
09	comp_more	6	F7	300-800ms	-1.41449	616.37838	-14.60260	512.00000	12.23885
09	comp_more	7	F5	300-800ms	-2.02587	630.10811	-17.13998	455.67568	14.03024
09	comp_more	8	F3	300-800ms	-2.61293	603.56757	-19.75260	481.40541	15.71060
09	comp_more	9	F1	300-800ms	-3.26268	592.97297	-21.65767	497.45946	16.82231
09	comp_more	10	FZ	300-800ms	-2.17670	569.08108	-21.09474	503.24324	18.66283
09	comp_more	11	F2	300-800ms	-4.27335	574.59459	-23.17842	491.51351	16.52669
09	comp_more	12	F4	300-800ms	-3.52376	542.00000	-21.60662	491.72973	16.59195
09	comp_more	13	F6	300-800ms	-2.12548	535.08108	-18.73693	504.81081	15.47548
09	comp_more	14	F8	300-800ms	-5.06735	554.97297	-19.57976	515.02703	10.47491
09	comp_more	15	FT7	300-800ms	0.39283	614.86486	-12.76643	506.16216	14.07919
09	comp_more	16	FC5	300-800ms	-1.97328	637.72973	-16.98227	468.05405	14.03822
09	comp_more	17	FC3	300-800ms	-0.06892	595.35135	-17.37921	491.45946	18.10196
09	comp_more	18	FC1	300-800ms	-0.52550	568.75676	-19.40962	499.40541	20.02675
09	comp_more	19	FCZ	300-800ms	-1.27115	563.35135	-21.10988	507.62162	20.79040
09	comp_more	20	FC2	300-800ms	-1.09792	558.81081	-19.48369	511.02703	19.60102
09	comp_more	21	FC4	300-800ms	-0.89210	520.43243	-17.96839	506.70270	17.92065
09	comp_more	22	FC6	300-800ms	-2.09751	550.70270	-16.32408	511.62162	13.24989
09	comp_more	23	FT8	300-800ms	-1.89909	543.78378	-17.15628	522.54054	13.40084
09	comp_more	24	T7	300-800ms	0.00000	606.59459	-0.00000	466.32432	0.00000
09	comp_more	25	C5	300-800ms	1.23651	598.91892	-13.75766	475.51351	16.63234
09	comp_more	26	C3	300-800ms	1.76840	615.72973	-15.51293	464.81081	19.84477
09	comp_more	27	C1	300-800ms	2.21990	584.54054	-16.39245	499.72973	22.29279
09	comp_more	28	CZ	300-800ms	2.29339	539.51351	-17.04012	508.21622	23.13631
09	comp_more	29	C2	300-800ms	1.80846	559.24324	-16.44503	501.62162	21.67253
09	comp_more	30	C4	300-800ms	1.25749	550.97297	-15.52975	477.02703	19.60683
09	comp_more	31	C6	300-800ms	-0.53778	574.43243	-14.89781	480.86486	15.30244
09	comp_more	32	T8	300-800ms	-2.90865	612.91892	-16.55991	456.59459	12.35919
09	comp_more	33	TP7	300-800ms	2.99203	659.72973	-10.97262	451.67568	16.59670
09	comp_more	34	CP5	300-800ms	3.35718	616.70270	-11.17967	434.54054	18.76268
09	comp_more	35	CP3	300-800ms	4.05909	605.08108	-12.35096	462.91892	21.52951
09	comp_more	36	CP1	300-800ms	4.45553	618.10811	-13.42779	477.51351	23.41591
09	comp_more	37	CPZ	300-800ms	4.01499	595.62162	-14.68991	465.83784	23.79221
09	comp_more	38	CP2	300-800ms	4.15533	597.29730	-13.68540	456.37838	23.08365
09	comp_more	39	CP4	300-800ms	3.43521	614.86486	-13.01342	468.86486	21.30246
09	comp_more	40	CP6	300-800ms	1.63823	613.40541	-13.19726	466.86486	17.77564
09	comp_more	41	TP8	300-800ms	-1.88490	627.83784	-16.72554	436.00000	14.68362
09	comp_more	42	P7	300-800ms	3.78216	663.35135	-9.75991	430.05405	17.14255
09	comp_more	43	P5	300-800ms	4.71648	662.97297	-10.76467	431.29730	21.04801
09	comp_more	44	P3	300-800ms	5.44040	641.51351	-10.75375	459.67568	22.79141
09	comp_more	45	P1	300-800ms	6.40471	621.45946	-11.29848	472.48649	24.84335
09	comp_more	46	PZ	300-800ms	5.96323	603.72973	-11.73673	464.27027	24.41301
09	comp_more	47	P2	300-800ms	5.87064	602.16216	-11.85782	464.16216	24.26348
09	comp_more	48	P4	300-800ms	5.29942	634.86486	-11.65572	461.56757	22.59830
09	comp_more	49	P6	300-800ms	4.11350	650.00000	-11.97610	458.00000	20.46159
09	comp_more	50	P8	300-800ms	0.24263	665.24324	-14.41221	443.94595	15.21304
09	comp_more	51	PO7	300-800ms	5.69918	644.59459	-10.92922	439.40541	21.71280
09	comp_more	52	PO5	300-800ms	5.74291	638.48649	-10.91806	439.56757	21.74027
09	comp_more	53	PO3	300-800ms	5.81983	638.37838	-10.83564	443.72973	21.90359
09	comp_more	54	POZ	300-800ms	6.49031	620.00000	-10.66831	481.89189	23.42316
09	comp_more	55	PO4	300-800ms	4.52334	667.78378	-14.16533	466.97297	21.26528
09	comp_more	56	PO6	300-800ms	4.49677	669.35135	-14.16949	468.27027	21.21828
09	comp_more	57	PO8	300-800ms	4.47207	669.24324	-14.22991	462.81081	21.20088
09	comp_more	58	O1	300-800ms	5.84345	638.48649	-10.84306	439.56757	21.82746
09	comp_more	59	OZ	300-800ms	4.53470	614.59459	-13.00415	502.21622	20.56439
09	comp_more	60	O2	300-800ms	4.31557	655.78378	-15.38039	489.29730	21.49174
