# Supplementary material for: Morphological encoding beyond slots and fillers: An ERP study of comparative formation in English
Source: PLoS One. 2018 Jul 25;13(7):e0199897. doi: 10.1371/journal.pone.0199897 (PMC6059382; doi:10.1371/journal.pone.0199897)
Supplement: S1 Dataset — (ZIP) [file pone.0199897.s003.zip › data/All_neg_er_300_800.txt]

010	neg_er	1	FP1	300-800ms	-5.33167	565.79487	-27.33551	591.33333	18.00090
010	neg_er	2	FPZ	300-800ms	-6.48616	590.97436	-28.39515	555.94872	16.40746
010	neg_er	3	FP2	300-800ms	-5.00180	607.38462	-26.45521	599.58974	17.43590
010	neg_er	4	AF3	300-800ms	-5.29176	568.25641	-27.45601	581.94872	18.53746
010	neg_er	5	AF4	300-800ms	-4.86949	591.38462	-28.74541	604.41026	19.83721
010	neg_er	6	F7	300-800ms	-4.37164	542.51282	-24.07338	588.05128	18.69877
010	neg_er	7	F5	300-800ms	-5.55286	535.94872	-27.20583	614.56410	18.15047
010	neg_er	8	F3	300-800ms	-5.07999	562.15385	-29.33128	584.97436	20.83535
010	neg_er	9	F1	300-800ms	-5.07509	563.12821	-29.43339	584.97436	20.92258
010	neg_er	10	FZ	300-800ms	-4.46338	538.20513	-29.76235	584.92308	22.31270
010	neg_er	11	F2	300-800ms	-2.57793	558.20513	-29.37672	607.94872	24.20647
010	neg_er	12	F4	300-800ms	-2.65070	564.61538	-29.50285	600.20513	24.17466
010	neg_er	13	F6	300-800ms	-5.24749	625.28205	-31.45268	562.20513	20.23161
010	neg_er	14	F8	300-800ms	-4.56914	610.71795	-28.42432	560.15385	18.38750
010	neg_er	15	FT7	300-800ms	-4.36748	531.53846	-21.53258	637.64103	15.30646
010	neg_er	16	FC5	300-800ms	-1.95508	536.25641	-21.25964	608.82051	19.54458
010	neg_er	17	FC3	300-800ms	-1.37838	532.92308	-24.85631	612.82051	23.56415
010	neg_er	18	FC1	300-800ms	-1.80798	551.02564	-27.18102	585.12821	24.69014
010	neg_er	19	FCZ	300-800ms	-3.95738	551.74359	-30.20406	584.20513	23.87916
010	neg_er	20	FC2	300-800ms	-0.45054	519.23077	-27.02614	573.33333	26.87052
010	neg_er	21	FC4	300-800ms	-1.62187	565.38462	-29.10788	551.02564	25.91039
010	neg_er	22	FC6	300-800ms	1.46545	583.12821	-21.20674	566.97436	24.16567
010	neg_er	23	FT8	300-800ms	-1.42542	550.20513	-19.15902	591.07692	16.91236
010	neg_er	24	T7	300-800ms	-1.93417	540.10256	-16.58906	609.53846	14.60631
010	neg_er	25	C5	300-800ms	2.26459	552.97436	-16.13435	596.92308	21.26666
010	neg_er	26	C3	300-800ms	0.79217	568.15385	-22.85449	586.20513	25.44800
010	neg_er	27	C1	300-800ms	2.86583	558.51282	-22.29397	583.23077	28.72564
010	neg_er	28	CZ	300-800ms	3.62766	558.51282	-22.89086	586.00000	30.39445
010	neg_er	29	C2	300-800ms	2.60314	562.56410	-24.40166	569.33333	30.13265
010	neg_er	30	C4	300-800ms	3.45362	580.51282	-22.81933	558.35897	30.63594
010	neg_er	31	C6	300-800ms	3.14466	598.00000	-17.62966	558.25641	24.66744
010	neg_er	32	T8	300-800ms	1.71061	579.64103	-14.53671	543.38462	18.68510
010	neg_er	33	TP7	300-800ms	2.36199	616.71795	-10.39564	611.38462	14.25548
010	neg_er	34	CP5	300-800ms	7.41443	653.12821	-12.68617	567.33333	25.38217
010	neg_er	35	CP3	300-800ms	7.88898	622.92308	-16.44283	573.89744	30.39497
010	neg_er	36	CP1	300-800ms	7.14330	612.61538	-19.25998	566.56410	31.79789
010	neg_er	37	CPZ	300-800ms	7.01861	598.71795	-20.80841	606.20513	33.28877
010	neg_er	38	CP2	300-800ms	7.03310	603.02564	-20.97764	569.43590	33.99546
010	neg_er	39	CP4	300-800ms	8.61223	629.28205	-18.05595	553.02564	34.13410
010	neg_er	40	CP6	300-800ms	-0.00000	595.07692	-0.00000	583.28205	0.00000
010	neg_er	41	TP8	300-800ms	8.53741	685.74359	-10.84080	516.66667	24.63970
010	neg_er	42	P7	300-800ms	5.64595	683.28205	-9.57192	562.76923	18.11813
010	neg_er	43	P5	300-800ms	13.11946	700.25641	-14.23801	548.10256	33.78341
010	neg_er	44	P3	300-800ms	12.75205	692.92308	-14.22408	547.12821	36.73888
010	neg_er	45	P1	300-800ms	10.43630	648.30769	-18.33440	546.00000	35.50715
010	neg_er	46	PZ	300-800ms	10.48966	594.05128	-19.80855	561.74359	36.54189
010	neg_er	47	P2	300-800ms	10.70126	627.38462	-19.17114	563.23077	36.59322
010	neg_er	48	P4	300-800ms	12.23487	683.74359	-17.04188	562.20513	36.55920
010	neg_er	49	P6	300-800ms	13.01571	695.53846	-14.68912	538.82051	33.40090
010	neg_er	50	P8	300-800ms	8.60878	688.15385	-10.79390	514.41026	24.72204
010	neg_er	51	PO7	300-800ms	10.43047	708.46154	-8.76867	543.84615	26.42808
010	neg_er	52	PO5	300-800ms	10.46699	705.64103	-8.73984	541.23077	26.48799
010	neg_er	53	PO3	300-800ms	12.38336	687.69231	-10.44276	532.30769	31.40150
010	neg_er	54	POZ	300-800ms	11.92743	609.28205	-12.77457	550.10256	33.12099
010	neg_er	55	PO4	300-800ms	15.21606	703.12821	-12.72058	530.15385	35.91775
010	neg_er	56	PO6	300-800ms	15.29456	716.56410	-14.27492	490.20513	34.91718
010	neg_er	57	PO8	300-800ms	11.11578	722.25641	-11.76276	501.94872	26.65705
010	neg_er	58	O1	300-800ms	7.37069	642.51282	-7.23377	536.05128	20.15769
010	neg_er	59	OZ	300-800ms	7.87347	657.64103	-5.57126	559.12821	19.27808
010	neg_er	60	O2	300-800ms	9.31698	697.64103	-6.48904	516.46154	21.66296
011	neg_er	1	FP1	300-800ms	0.96959	630.97561	-14.94263	461.46341	16.39755
011	neg_er	2	FPZ	300-800ms	0.28505	642.24390	-16.08035	478.04878	15.71539
011	neg_er	3	FP2	300-800ms	0.43113	626.73171	-16.38815	467.80488	16.19576
011	neg_er	4	AF3	300-800ms	0.68834	676.78049	-14.41179	454.43902	14.97716
011	neg_er	5	AF4	300-800ms	0.58418	696.09756	-16.36889	437.65854	16.67489
011	neg_er	6	F7	300-800ms	-2.03641	632.04878	-13.54080	423.75610	9.34976
011	neg_er	7	F5	300-800ms	1.33989	664.34146	-11.80320	455.17073	15.04774
011	neg_er	8	F3	300-800ms	1.35930	665.51220	-11.73541	455.21951	15.00122
011	neg_er	9	F1	300-800ms	1.21578	654.82927	-12.23843	466.87805	15.26549
011	neg_er	10	FZ	300-800ms	1.43271	679.65854	-15.47076	457.46341	18.05273
011	neg_er	11	F2	300-800ms	1.53412	679.60976	-15.27569	460.92683	18.14376
011	neg_er	12	F4	300-800ms	1.83666	690.39024	-15.47784	460.87805	18.67566
011	neg_er	13	F6	300-800ms	1.21051	649.51220	-15.45915	487.90244	17.23283
011	neg_er	14	F8	300-800ms	1.30353	600.68293	-14.98527	462.78049	15.67949
011	neg_er	15	FT7	300-800ms	-2.03249	627.07317	-13.47221	429.41463	9.28136
011	neg_er	16	FC5	300-800ms	2.64631	606.00000	-8.33547	467.26829	14.22808
011	neg_er	17	FC3	300-800ms	3.23902	641.80488	-9.34880	470.53659	16.39685
011	neg_er	18	FC1	300-800ms	2.80024	632.09756	-11.48079	472.04878	17.58724
011	neg_er	19	FCZ	300-800ms	3.42954	611.56098	-11.99275	476.39024	19.47069
011	neg_er	20	FC2	300-800ms	4.12038	655.02439	-11.28210	454.82927	19.80416
011	neg_er	21	FC4	300-800ms	5.43317	627.41463	-9.35502	483.02439	20.48312
011	neg_er	22	FC6	300-800ms	2.67631	590.97561	-11.53318	505.51220	15.79996
011	neg_er	23	FT8	300-800ms	0.55969	543.31707	-14.47604	504.24390	12.75883
011	neg_er	24	T7	300-800ms	-1.69757	618.87805	-11.40381	483.90244	8.46705
011	neg_er	25	C5	300-800ms	3.04701	631.41463	-6.94686	483.51220	13.51486
011	neg_er	26	C3	300-800ms	4.19709	646.34146	-8.17567	484.39024	16.92702
011	neg_er	27	C1	300-800ms	4.72662	614.29268	-9.53054	488.09756	19.40313
011	neg_er	28	CZ	300-800ms	5.02915	611.65854	-10.69755	493.56098	20.93988
011	neg_er	29	C2	300-800ms	6.02051	622.09756	-9.30485	487.36585	21.74185
011	neg_er	30	C4	300-800ms	6.72957	622.63415	-7.57801	494.82927	21.28344
011	neg_er	31	C6	300-800ms	4.15962	592.00000	-9.43034	515.12195	15.55714
011	neg_er	32	T8	300-800ms	2.76922	529.60976	-12.64632	511.36585	13.36864
011	neg_er	33	TP7	300-800ms	0.87055	607.46341	-8.42347	508.87805	13.30967
011	neg_er	34	CP5	300-800ms	4.39636	633.65854	-5.70649	492.04878	15.28300
011	neg_er	35	CP3	300-800ms	6.16530	618.48780	-6.06526	505.41463	18.84635
011	neg_er	36	CP1	300-800ms	7.03938	615.51220	-7.34602	512.58537	21.96054
011	neg_er	37	CPZ	300-800ms	7.88245	635.41463	-7.70076	496.78049	23.91951
011	neg_er	38	CP2	300-800ms	8.27419	622.39024	-6.53550	484.87805	23.38922
011	neg_er	39	CP4	300-800ms	7.68021	624.73171	-5.94518	493.95122	21.60935
011	neg_er	40	CP6	300-800ms	4.20981	576.24390	-8.71108	517.60976	15.61543
011	neg_er	41	TP8	300-800ms	1.63932	547.07317	-14.77361	529.90244	12.49642
011	neg_er	42	P7	300-800ms	4.05084	575.65854	-6.15934	538.29268	21.36702
011	neg_er	43	P5	300-800ms	7.30206	630.97561	-5.05357	530.48780	20.03618
011	neg_er	44	P3	300-800ms	7.41649	632.09756	-4.96723	527.26829	20.17377
011	neg_er	45	P1	300-800ms	8.53892	631.60976	-5.70628	514.63415	23.46468
011	neg_er	46	PZ	300-800ms	8.89165	585.17073	-6.01216	504.04878	24.40942
011	neg_er	47	P2	300-800ms	8.06047	635.17073	-6.06771	485.26829	22.48389
011	neg_er	48	P4	300-800ms	6.85230	643.46341	-5.98241	500.82927	20.00809
011	neg_er	49	P6	300-800ms	5.57929	594.58537	-6.75705	505.75610	16.70343
011	neg_er	50	P8	300-800ms	1.44923	502.97561	-13.86342	562.58537	11.11011
011	neg_er	51	PO7	300-800ms	4.37488	562.92683	-7.74906	525.31707	22.93587
011	neg_er	52	PO5	300-800ms	4.38813	563.02439	-7.79939	525.31707	22.94392
011	neg_er	53	PO3	300-800ms	5.82817	557.85366	-6.59737	542.43902	20.53429
011	neg_er	54	POZ	300-800ms	6.58211	561.75610	-5.77432	545.60976	18.95377
011	neg_er	55	PO4	300-800ms	4.00776	552.78049	-8.14243	581.31707	15.54864
011	neg_er	56	PO6	300-800ms	3.08411	520.68293	-9.67152	583.70732	13.17251
011	neg_er	57	PO8	300-800ms	3.25118	520.63415	-9.64194	581.56098	13.25607
011	neg_er	58	O1	300-800ms	3.34281	552.78049	-10.32581	538.19512	23.34960
011	neg_er	59	OZ	300-800ms	2.32902	505.56098	-8.69665	573.31707	16.84842
011	neg_er	60	O2	300-800ms	1.76585	539.85366	-9.47792	615.26829	13.59868
012	neg_er	1	FP1	300-800ms	0.93550	499.64103	-15.47055	553.02564	16.92910
012	neg_er	2	FPZ	300-800ms	0.81907	506.15385	-16.81696	573.17949	18.10622
012	neg_er	3	FP2	300-800ms	0.20495	517.64103	-17.71928	563.33333	17.85695
012	neg_er	4	AF3	300-800ms	1.67871	509.23077	-15.22678	532.46154	17.92228
012	neg_er	5	AF4	300-800ms	1.24045	512.41026	-17.29843	520.05128	18.62378
012	neg_er	6	F7	300-800ms	1.67246	507.23077	-11.51590	556.92308	15.04447
012	neg_er	7	F5	300-800ms	5.06643	477.33333	-10.72117	584.35897	20.01111
012	neg_er	8	F3	300-800ms	5.03789	489.79487	-10.82912	583.43590	19.97250
012	neg_er	9	F1	300-800ms	5.04837	477.28205	-10.80830	586.41026	20.01094
012	neg_er	10	FZ	300-800ms	2.50945	519.74359	-17.30259	568.71795	21.06694
012	neg_er	11	F2	300-800ms	2.34837	524.35897	-17.77646	570.35897	20.75084
012	neg_er	12	F4	300-800ms	2.37122	524.25641	-17.85567	568.05128	20.73320
012	neg_er	13	F6	300-800ms	1.02479	533.23077	-17.20125	533.07692	17.77275
012	neg_er	14	F8	300-800ms	0.63448	499.69231	-12.21552	546.87179	12.21901
012	neg_er	15	FT7	300-800ms	2.65250	506.35897	-8.24947	561.23077	13.26022
012	neg_er	16	FC5	300-800ms	5.02548	477.33333	-10.81683	578.46154	20.00896
012	neg_er	17	FC3	300-800ms	5.13156	480.71795	-10.66856	576.66667	20.07004
012	neg_er	18	FC1	300-800ms	5.15311	502.30769	-12.45454	590.92308	21.71012
012	neg_er	19	FCZ	300-800ms	4.58947	512.51282	-16.00011	600.82051	23.96195
012	neg_er	20	FC2	300-800ms	4.91377	517.89744	-14.92328	594.46154	23.01810
012	neg_er	21	FC4	300-800ms	4.98685	541.02564	-14.11393	565.43590	21.45550
012	neg_er	22	FC6	300-800ms	2.76405	532.61538	-12.83874	527.69231	16.27246
012	neg_er	23	FT8	300-800ms	0.65507	497.17949	-12.15411	552.61538	12.19221
012	neg_er	24	T7	300-800ms	7.75523	539.38462	-3.70646	584.97436	20.01731
012	neg_er	25	C5	300-800ms	6.79710	499.28205	-6.06674	594.20513	20.21426
012	neg_er	26	C3	300-800ms	5.28247	492.15385	-10.49258	578.66667	20.23127
012	neg_er	27	C1	300-800ms	7.90826	515.33333	-9.86424	577.58974	25.04205
012	neg_er	28	CZ	300-800ms	7.44600	517.58974	-12.43748	572.20513	25.86769
012	neg_er	29	C2	300-800ms	7.65625	527.74359	-11.66864	559.38462	24.98865
012	neg_er	30	C4	300-800ms	7.07318	532.66667	-11.97453	541.53846	23.87908
012	neg_er	31	C6	300-800ms	4.66732	512.30769	-11.13612	517.79487	18.33431
012	neg_er	32	T8	300-800ms	2.72212	527.07692	-9.59681	551.07692	13.58413
012	neg_er	33	TP7	300-800ms	7.75175	540.66667	-3.76395	577.74359	20.07852
012	neg_er	34	CP5	300-800ms	8.28493	533.38462	-3.80885	582.20513	20.95508
012	neg_er	35	CP3	300-800ms	10.43777	520.30769	-5.80013	590.97436	26.09102
012	neg_er	36	CP1	300-800ms	10.86776	518.46154	-6.46540	571.23077	27.47384
012	neg_er	37	CPZ	300-800ms	10.99582	500.20513	-7.82332	559.28205	28.21404
012	neg_er	38	CP2	300-800ms	10.97142	514.41026	-7.20234	545.17949	27.69491
012	neg_er	39	CP4	300-800ms	10.45308	509.58974	-6.79749	513.94872	26.67318
012	neg_er	40	CP6	300-800ms	7.39205	503.07692	-8.80853	518.00000	22.06906
012	neg_er	41	TP8	300-800ms	4.25963	549.58974	-8.20942	528.56410	15.69503
012	neg_er	42	P7	300-800ms	7.82311	553.94872	-6.67865	498.00000	22.37161
012	neg_er	43	P5	300-800ms	12.19999	545.43590	-2.36951	508.46154	26.84796
012	neg_er	44	P3	300-800ms	12.63522	541.07692	-4.10043	541.07692	28.97299
012	neg_er	45	P1	300-800ms	12.51961	526.51282	-4.29622	544.30769	28.95297
012	neg_er	46	PZ	300-800ms	12.53022	523.33333	-4.32436	549.64103	29.02819
012	neg_er	47	P2	300-800ms	12.53300	534.56410	-4.32423	543.12821	29.05087
012	neg_er	48	P4	300-800ms	11.42745	546.97436	-5.00029	516.25641	27.38809
012	neg_er	49	P6	300-800ms	10.23769	567.64103	-4.67164	504.97436	24.69738
012	neg_er	50	P8	300-800ms	6.34595	581.33333	-5.66631	486.92308	17.89823
012	neg_er	51	PO7	300-800ms	7.37169	554.25641	-3.57351	510.76923	19.44586
012	neg_er	52	PO5	300-800ms	7.42061	561.48718	-3.49275	512.05128	19.44618
012	neg_er	53	PO3	300-800ms	7.43988	552.51282	-3.49689	510.71795	19.48488
012	neg_er	54	POZ	300-800ms	9.89319	553.02564	-5.01867	534.20513	25.72517
012	neg_er	55	PO4	300-800ms	7.71593	603.38462	-4.45734	510.97436	19.82369
012	neg_er	56	PO6	300-800ms	7.72095	604.97436	-4.45306	507.48718	19.82665
012	neg_er	57	PO8	300-800ms	7.72452	604.87179	-4.52409	507.38462	19.85764
012	neg_er	58	O1	300-800ms	7.37350	560.56410	-3.52923	510.25641	19.36797
012	neg_er	59	OZ	300-800ms	5.25053	603.12821	-5.48239	523.69231	16.84473
012	neg_er	60	O2	300-800ms	7.68045	604.97436	-4.50832	512.61538	19.79008
013	neg_er	1	FP1	300-800ms	-1.59344	580.20513	-21.21297	584.87179	17.54952
013	neg_er	2	FPZ	300-800ms	-1.53634	552.61538	-21.02886	558.25641	17.67171
013	neg_er	3	FP2	300-800ms	-2.75047	541.12821	-24.36279	579.28205	18.01995
013	neg_er	4	AF3	300-800ms	-0.63565	565.28205	-24.00734	578.76923	22.46096
013	neg_er	5	AF4	300-800ms	-1.79193	535.94872	-26.90484	568.87179	22.57372
013	neg_er	6	F7	300-800ms	1.89960	554.92308	-21.67065	573.84615	23.98709
013	neg_er	7	F5	300-800ms	1.90950	554.92308	-21.65575	573.74359	23.98122
013	neg_er	8	F3	300-800ms	0.18528	554.15385	-24.89876	571.12821	24.52834
013	neg_er	9	F1	300-800ms	0.17785	563.33333	-24.89207	575.53846	24.55587
013	neg_er	10	FZ	300-800ms	0.17065	517.43590	-25.51264	550.87179	25.63157
013	neg_er	11	F2	300-800ms	0.15245	527.74359	-25.53804	550.82051	25.62738
013	neg_er	12	F4	300-800ms	0.19965	517.48718	-25.51975	552.10256	25.67856
013	neg_er	13	F6	300-800ms	-0.01150	507.23077	-25.55112	574.00000	23.98063
013	neg_er	14	F8	300-800ms	0.74804	478.97436	-19.71879	604.61538	19.38739
013	neg_er	15	FT7	300-800ms	5.58765	550.92308	-13.66065	554.66667	22.96377
013	neg_er	16	FC5	300-800ms	2.90367	558.20513	-18.78496	572.51282	22.08617
013	neg_er	17	FC3	300-800ms	1.38493	562.66667	-21.64884	561.84615	22.90843
013	neg_er	18	FC1	300-800ms	0.37839	569.79487	-23.65717	553.53846	23.05617
013	neg_er	19	FCZ	300-800ms	0.17199	555.07692	-24.32445	558.61538	23.73060
013	neg_er	20	FC2	300-800ms	2.51462	503.02564	-21.55322	545.84615	25.30539
013	neg_er	21	FC4	300-800ms	3.71926	468.46154	-21.37114	559.64103	25.89410
013	neg_er	22	FC6	300-800ms	3.66066	463.02564	-20.06423	589.58974	24.74609
013	neg_er	23	FT8	300-800ms	0.87126	479.02564	-19.60451	602.46154	19.50383
013	neg_er	24	T7	300-800ms	5.02133	535.48718	-15.77305	511.38462	23.95414
013	neg_er	25	C5	300-800ms	3.95378	563.94872	-17.39488	557.53846	23.42713
013	neg_er	26	C3	300-800ms	3.10490	556.71795	-19.05488	542.05128	24.01596
013	neg_er	27	C1	300-800ms	2.19001	560.56410	-20.08342	558.41026	23.83597
013	neg_er	28	CZ	300-800ms	2.15097	549.64103	-20.53702	562.35897	24.18673
013	neg_er	29	C2	300-800ms	3.55340	509.02564	-19.05341	556.51282	25.18340
013	neg_er	30	C4	300-800ms	4.90174	474.82051	-19.01821	569.38462	26.11674
013	neg_er	31	C6	300-800ms	4.27660	440.51282	-18.24726	585.64103	23.33230
013	neg_er	32	T8	300-800ms	3.24500	443.74359	-17.24211	614.35897	20.72376
013	neg_er	33	TP7	300-800ms	3.46363	543.84615	-14.62094	523.17949	22.34139
013	neg_er	34	CP5	300-800ms	3.54486	550.05128	-14.53408	523.17949	22.39981
013	neg_er	35	CP3	300-800ms	4.75543	520.35897	-16.97686	554.00000	25.87001
013	neg_er	36	CP1	300-800ms	3.50070	534.15385	-18.48358	577.74359	25.25587
013	neg_er	37	CPZ	300-800ms	3.29331	511.58974	-18.86195	586.46154	25.82925
013	neg_er	38	CP2	300-800ms	4.74126	517.17949	-16.80724	584.87179	26.52407
013	neg_er	39	CP4	300-800ms	6.00027	464.97436	-15.63728	579.89744	26.86212
013	neg_er	40	CP6	300-800ms	5.13401	487.28205	-15.30351	584.20513	23.17150
013	neg_er	41	TP8	300-800ms	3.54995	484.82051	-13.32708	582.35897	19.04196
013	neg_er	42	P7	300-800ms	3.44561	545.48718	-14.67650	523.23077	22.35254
013	neg_er	43	P5	300-800ms	4.71863	540.82051	-16.47656	555.69231	26.31230
013	neg_er	44	P3	300-800ms	4.67660	540.66667	-16.46504	555.74359	26.33137
013	neg_er	45	P1	300-800ms	4.55441	540.71795	-16.61206	553.69231	26.21676
013	neg_er	46	PZ	300-800ms	3.15949	538.76923	-18.49305	558.25641	26.51608
013	neg_er	47	P2	300-800ms	3.46908	520.56410	-17.66306	574.92308	26.14857
013	neg_er	48	P4	300-800ms	5.23460	523.07692	-15.78301	581.94872	27.01396
013	neg_er	49	P6	300-800ms	5.33521	515.33333	-15.07350	579.02564	25.28346
013	neg_er	50	P8	300-800ms	1.67167	564.82051	-13.81694	551.12821	16.52755
013	neg_er	51	PO7	300-800ms	2.55020	570.76923	-18.13383	587.74359	23.86627
013	neg_er	52	PO5	300-800ms	2.52942	578.56410	-18.17666	590.30769	23.85856
013	neg_er	53	PO3	300-800ms	2.52735	564.97436	-18.13502	590.30769	23.89510
013	neg_er	54	POZ	300-800ms	1.57629	542.82051	-20.22769	614.00000	24.06274
013	neg_er	55	PO4	300-800ms	1.22178	567.38462	-23.36955	567.23077	25.04726
013	neg_er	56	PO6	300-800ms	1.25038	567.43590	-23.23542	568.76923	24.98964
013	neg_er	57	PO8	300-800ms	1.21727	567.43590	-23.25588	568.82051	24.90101
013	neg_er	58	O1	300-800ms	1.58319	570.56410	-20.82920	585.17949	22.41279
013	neg_er	59	OZ	300-800ms	0.25416	558.15385	-23.52899	582.76923	22.57876
013	neg_er	60	O2	300-800ms	1.18997	567.33333	-23.48125	567.28205	25.11800
014	neg_er	1	FP1	300-800ms	-1.92273	665.20000	-18.84875	442.40000	13.51004
014	neg_er	2	FPZ	300-800ms	-1.87953	667.65000	-18.79071	444.20000	13.55180
014	neg_er	3	FP2	300-800ms	-0.37909	674.45000	-16.56723	450.95000	13.90987
014	neg_er	4	AF3	300-800ms	-2.07042	672.80000	-17.04207	452.20000	11.68685
014	neg_er	5	AF4	300-800ms	-0.78047	674.55000	-16.20395	439.65000	12.86062
014	neg_er	6	F7	300-800ms	-0.33487	620.10000	-8.58306	512.30000	7.99357
014	neg_er	7	F5	300-800ms	-2.03500	638.50000	-11.30231	483.80000	7.08584
014	neg_er	8	F3	300-800ms	-2.05533	635.30000	-11.39676	479.00000	7.17624
014	neg_er	9	F1	300-800ms	-1.94577	657.70000	-17.24133	477.00000	12.76134
014	neg_er	10	FZ	300-800ms	-1.88746	657.65000	-17.23628	475.85000	12.81266
014	neg_er	11	F2	300-800ms	-0.31442	648.35000	-15.61047	457.55000	13.80338
014	neg_er	12	F4	300-800ms	-0.26727	658.45000	-15.54910	457.45000	13.89352
014	neg_er	13	F6	300-800ms	-0.22030	643.75000	-13.56657	453.25000	12.28506
014	neg_er	14	F8	300-800ms	-0.41420	625.30000	-8.39506	469.20000	7.40989
014	neg_er	15	FT7	300-800ms	-2.12285	597.00000	-9.26105	563.75000	5.31667
014	neg_er	16	FC5	300-800ms	-1.98584	630.85000	-11.19818	494.75000	7.10244
014	neg_er	17	FC3	300-800ms	-1.04776	643.90000	-12.20203	510.00000	9.97322
014	neg_er	18	FC1	300-800ms	-1.29928	643.50000	-15.37641	498.20000	12.27645
014	neg_er	19	FCZ	300-800ms	-1.29953	648.20000	-17.08977	471.55000	13.75941
014	neg_er	20	FC2	300-800ms	-0.34256	630.50000	-16.10845	470.30000	14.47750
014	neg_er	21	FC4	300-800ms	1.04622	635.90000	-12.71148	483.35000	14.06753
014	neg_er	22	FC6	300-800ms	0.06869	651.90000	-10.77746	459.00000	10.56180
014	neg_er	23	FT8	300-800ms	-0.32869	614.80000	-8.38852	473.95000	7.55063
014	neg_er	24	T7	300-800ms	-0.03549	624.75000	-8.07625	503.55000	8.48258
014	neg_er	25	C5	300-800ms	-1.07032	625.10000	-9.23213	538.25000	7.10678
014	neg_er	26	C3	300-800ms	-0.24795	643.50000	-10.92125	523.75000	10.75628
014	neg_er	27	C1	300-800ms	-0.54176	643.60000	-14.10713	506.20000	12.62636
014	neg_er	28	CZ	300-800ms	-0.63428	656.05000	-15.85811	524.30000	13.78009
014	neg_er	29	C2	300-800ms	0.35795	622.55000	-14.71588	478.20000	14.72385
014	neg_er	30	C4	300-800ms	1.11949	636.20000	-12.62814	483.45000	14.12105
014	neg_er	31	C6	300-800ms	0.90752	626.80000	-10.14659	474.55000	11.57064
014	neg_er	32	T8	300-800ms	0.00000	652.85000	-0.00000	471.80000	0.00000
014	neg_er	33	TP7	300-800ms	0.00248	621.35000	-8.05313	511.25000	8.48769
014	neg_er	34	CP5	300-800ms	-0.05514	616.05000	-8.04007	504.85000	8.47677
014	neg_er	35	CP3	300-800ms	1.46894	643.80000	-9.09465	523.00000	12.25213
014	neg_er	36	CP1	300-800ms	2.22289	651.55000	-10.35307	520.75000	14.76453
014	neg_er	37	CPZ	300-800ms	0.96629	635.30000	-13.11472	464.85000	14.46127
014	neg_er	38	CP2	300-800ms	0.97007	635.25000	-13.04248	469.30000	14.45280
014	neg_er	39	CP4	300-800ms	0.96726	635.30000	-13.04180	468.35000	14.35353
014	neg_er	40	CP6	300-800ms	1.80717	626.15000	-10.65000	467.45000	14.18003
014	neg_er	41	TP8	300-800ms	1.18369	611.30000	-8.20575	525.15000	10.47845
014	neg_er	42	P7	300-800ms	0.06900	623.95000	-7.98501	504.55000	8.57962
014	neg_er	43	P5	300-800ms	0.03433	621.25000	-7.99121	506.55000	8.52360
014	neg_er	44	P3	300-800ms	2.00274	664.15000	-9.14252	510.80000	13.31068
014	neg_er	45	P1	300-800ms	1.09402	651.30000	-11.39601	502.50000	13.37568
014	neg_er	46	PZ	300-800ms	1.12025	653.95000	-11.42800	493.95000	13.41109
014	neg_er	47	P2	300-800ms	1.14662	654.10000	-11.45506	502.50000	13.43574
014	neg_er	48	P4	300-800ms	1.10083	653.95000	-11.45737	490.15000	13.39256
014	neg_er	49	P6	300-800ms	1.89554	628.25000	-10.41770	475.60000	13.82959
014	neg_er	50	P8	300-800ms	1.14776	611.30000	-8.16280	511.30000	10.45165
014	neg_er	51	PO7	300-800ms	2.63418	636.80000	-8.23415	483.30000	13.32308
014	neg_er	52	PO5	300-800ms	2.60870	636.70000	-8.25327	491.60000	13.28708
014	neg_er	53	PO3	300-800ms	2.60273	636.80000	-8.26722	485.75000	13.32682
014	neg_er	54	POZ	300-800ms	1.38273	625.90000	-10.83087	519.10000	13.68144
014	neg_er	55	PO4	300-800ms	1.86167	624.25000	-9.71828	486.90000	13.18040
014	neg_er	56	PO6	300-800ms	0.96388	624.10000	-9.65538	501.80000	11.35663
014	neg_er	57	PO8	300-800ms	0.84810	614.70000	-9.78324	501.80000	11.19121
014	neg_er	58	O1	300-800ms	2.51886	636.70000	-8.28355	480.30000	13.12593
014	neg_er	59	OZ	300-800ms	2.11141	593.00000	-8.06267	542.65000	12.28412
014	neg_er	60	O2	300-800ms	1.74670	626.55000	-9.80619	486.95000	12.97456
015	neg_er	1	FP1	300-800ms	-2.70622	619.22222	-14.92926	526.55556	8.37569
015	neg_er	2	FPZ	300-800ms	-8.60346	585.88889	-22.88484	497.44444	4.45322
015	neg_er	3	FP2	300-800ms	-5.64398	563.55556	-18.88536	547.22222	6.62102
015	neg_er	4	AF3	300-800ms	-2.75913	623.55556	-15.08486	520.22222	8.45044
015	neg_er	5	AF4	300-800ms	-2.87897	621.00000	-16.28478	558.77778	10.51715
015	neg_er	6	F7	300-800ms	1.74377	540.33333	-9.73598	568.22222	12.30583
015	neg_er	7	F5	300-800ms	1.46664	554.33333	-10.17117	568.22222	12.16826
015	neg_er	8	F3	300-800ms	1.57907	554.33333	-9.96666	568.22222	12.32907
015	neg_er	9	F1	300-800ms	-0.18430	603.66667	-13.38787	553.66667	12.72901
015	neg_er	10	FZ	300-800ms	-0.28212	603.88889	-13.44552	553.88889	12.60797
015	neg_er	11	F2	300-800ms	-0.51139	603.88889	-13.61760	553.55556	12.35481
015	neg_er	12	F4	300-800ms	-4.38674	586.88889	-16.37146	550.44444	7.14107
015	neg_er	13	F6	300-800ms	-4.26216	587.11111	-16.04796	555.33333	7.07644
015	neg_er	14	F8	300-800ms	-4.53572	571.77778	-16.31226	555.44444	6.68247
015	neg_er	15	FT7	300-800ms	3.14324	538.66667	-7.83150	535.44444	12.65986
015	neg_er	16	FC5	300-800ms	3.19654	529.77778	-9.81627	576.11111	14.00586
015	neg_er	17	FC3	300-800ms	4.14578	560.55556	-9.38142	595.00000	16.43691
015	neg_er	18	FC1	300-800ms	0.00000	534.44444	-0.00000	539.11111	0.00000
015	neg_er	19	FCZ	300-800ms	-0.00000	573.00000	-0.00000	609.88889	0.00000
015	neg_er	20	FC2	300-800ms	1.67287	619.44444	-11.75080	597.11111	14.16146
015	neg_er	21	FC4	300-800ms	0.81065	618.00000	-11.01013	561.66667	12.93627
015	neg_er	22	FC6	300-800ms	-3.37485	639.66667	-14.59745	525.22222	6.61307
015	neg_er	23	FT8	300-800ms	-1.62785	618.33333	-11.37974	476.77778	8.48403
015	neg_er	24	T7	300-800ms	0.00000	566.33333	-0.00000	622.66667	0.00000
015	neg_er	25	C5	300-800ms	1.40751	591.77778	-10.58965	538.44444	10.99308
015	neg_er	26	C3	300-800ms	5.07427	600.00000	-7.80277	591.11111	16.15095
015	neg_er	27	C1	300-800ms	4.40045	574.88889	-9.84108	604.88889	16.99774
015	neg_er	28	CZ	300-800ms	2.53592	558.55556	-10.56459	602.55556	14.36771
015	neg_er	29	C2	300-800ms	3.63261	560.66667	-9.15307	571.22222	16.00221
015	neg_er	30	C4	300-800ms	-0.20328	646.33333	-12.10352	557.33333	11.00327
015	neg_er	31	C6	300-800ms	-3.75672	590.55556	-15.51513	547.77778	7.34652
015	neg_er	32	T8	300-800ms	-0.71554	592.44444	-9.30589	522.33333	7.93250
015	neg_er	33	TP7	300-800ms	3.65723	558.77778	-6.22147	515.77778	12.20702
015	neg_er	34	CP5	300-800ms	2.67665	588.33333	-7.97713	523.00000	12.31567
015	neg_er	35	CP3	300-800ms	2.14694	588.44444	-8.78571	555.22222	11.92066
015	neg_er	36	CP1	300-800ms	2.42430	558.55556	-10.33809	586.44444	13.70463
015	neg_er	37	CPZ	300-800ms	2.44200	558.44444	-10.54862	579.22222	14.01251
015	neg_er	38	CP2	300-800ms	0.13809	634.11111	-11.73258	554.00000	11.23253
015	neg_er	39	CP4	300-800ms	-3.34900	588.11111	-16.42638	514.66667	8.67228
015	neg_er	40	CP6	300-800ms	-9.11542	604.55556	-23.08746	467.11111	4.75294
015	neg_er	41	TP8	300-800ms	-4.02583	677.55556	-15.32463	500.11111	8.22595
015	neg_er	42	P7	300-800ms	-3.45118	614.88889	-13.96636	518.77778	6.19645
015	neg_er	43	P5	300-800ms	0.31684	597.77778	-7.81186	502.44444	7.99023
015	neg_er	44	P3	300-800ms	1.10522	603.11111	-6.69044	491.77778	8.25123
015	neg_er	45	P1	300-800ms	-0.35369	590.00000	-8.78160	538.44444	6.23677
015	neg_er	46	PZ	300-800ms	-0.39817	590.11111	-8.83793	519.00000	6.25687
015	neg_er	47	P2	300-800ms	-2.35172	601.11111	-11.92110	484.00000	5.50681
015	neg_er	48	P4	300-800ms	-2.32916	601.44444	-11.92054	492.55556	5.56342
015	neg_er	49	P6	300-800ms	-5.89500	682.66667	-16.33928	440.00000	5.95953
015	neg_er	50	P8	300-800ms	-9.42113	646.77778	-23.14028	450.00000	5.87513
015	neg_er	51	PO7	300-800ms	1.02535	602.00000	-6.83970	500.66667	8.19876
015	neg_er	52	PO5	300-800ms	1.10542	596.44444	-6.76357	485.88889	8.29675
015	neg_er	53	PO3	300-800ms	1.14367	599.88889	-6.66092	498.88889	8.35479
015	neg_er	54	POZ	300-800ms	-0.21104	590.11111	-8.61739	538.55556	6.45231
015	neg_er	55	PO4	300-800ms	-5.58860	681.88889	-15.80359	439.88889	6.07409
015	neg_er	56	PO6	300-800ms	-5.86658	684.22222	-16.24641	440.22222	6.00856
015	neg_er	57	PO8	300-800ms	-5.86947	680.22222	-16.30790	439.88889	6.04660
015	neg_er	58	O1	300-800ms	-1.22292	591.00000	-7.92301	494.11111	4.27669
015	neg_er	59	OZ	300-800ms	-0.93036	627.44444	-7.28536	494.33333	6.25914
015	neg_er	60	O2	300-800ms	-5.09770	667.33333	-14.83794	460.55556	8.25082
016	neg_er	1	FP1	300-800ms	-4.93319	514.81818	-20.06274	590.40909	11.76915
016	neg_er	2	FPZ	300-800ms	-4.91681	521.40909	-20.07567	593.04545	11.86936
016	neg_er	3	FP2	300-800ms	-4.98053	523.13636	-20.33330	583.54545	11.26341
016	neg_er	4	AF3	300-800ms	-5.77288	552.95455	-21.76035	582.72727	11.45197
016	neg_er	5	AF4	300-800ms	-3.13021	521.09091	-20.75021	597.18182	15.18912
016	neg_er	6	F7	300-800ms	1.24020	487.09091	-10.56853	643.22727	13.08727
016	neg_er	7	F5	300-800ms	0.85364	504.04545	-12.48563	606.95455	14.18454
016	neg_er	8	F3	300-800ms	-2.36289	540.18182	-18.79823	600.22727	14.28363
016	neg_er	9	F1	300-800ms	-3.70761	525.95455	-21.97881	605.95455	15.21684
016	neg_er	10	FZ	300-800ms	-1.68384	491.40909	-20.92680	603.95455	17.61902
016	neg_er	11	F2	300-800ms	0.34029	489.95455	-19.34759	599.13636	19.85288
016	neg_er	12	F4	300-800ms	-0.47929	510.50000	-18.47739	602.18182	17.55390
016	neg_er	13	F6	300-800ms	-0.34491	506.50000	-16.25854	594.63636	15.19228
016	neg_er	14	F8	300-800ms	-1.89395	518.72727	-14.99069	592.18182	10.78720
016	neg_er	15	FT7	300-800ms	-0.14410	501.40909	-12.49932	630.31818	12.16421
016	neg_er	16	FC5	300-800ms	3.51336	458.09091	-9.71112	615.81818	16.15137
016	neg_er	17	FC3	300-800ms	0.21454	535.09091	-15.66906	597.09091	15.63868
016	neg_er	18	FC1	300-800ms	-1.64630	520.90909	-20.20236	582.04545	16.40831
016	neg_er	19	FCZ	300-800ms	0.98633	478.09091	-19.30130	601.95455	20.68886
016	neg_er	20	FC2	300-800ms	2.94559	472.45455	-16.91823	613.09091	22.11097
016	neg_er	21	FC4	300-800ms	1.32608	499.27273	-15.50805	613.59091	17.32420
016	neg_er	22	FC6	300-800ms	2.11254	489.09091	-12.54797	599.00000	16.24354
016	neg_er	23	FT8	300-800ms	-0.27465	511.31818	-12.96660	581.68182	10.66974
016	neg_er	24	T7	300-800ms	1.86258	441.04545	-8.31651	627.72727	12.06749
016	neg_er	25	C5	300-800ms	2.52849	491.86364	-11.09047	585.72727	15.36983
016	neg_er	26	C3	300-800ms	1.67105	535.63636	-14.38423	583.86364	16.69560
016	neg_er	27	C1	300-800ms	0.34398	512.72727	-18.58842	575.81818	18.48010
016	neg_er	28	CZ	300-800ms	1.43532	493.00000	-19.40939	593.31818	20.96153
016	neg_er	29	C2	300-800ms	2.27265	508.77273	-17.72863	595.63636	20.69215
016	neg_er	30	C4	300-800ms	3.21248	535.68182	-14.79316	600.27273	19.12536
016	neg_er	31	C6	300-800ms	1.74068	507.50000	-12.18149	579.63636	13.77084
016	neg_er	32	T8	300-800ms	0.12600	531.13636	-13.36419	564.18182	11.09682
016	neg_er	33	TP7	300-800ms	1.87776	491.59091	-9.50135	563.22727	13.42048
016	neg_er	34	CP5	300-800ms	1.82986	561.59091	-12.26278	540.09091	15.01475
016	neg_er	35	CP3	300-800ms	3.21536	584.95455	-14.41927	567.77273	19.31485
016	neg_er	36	CP1	300-800ms	4.70835	578.72727	-14.61977	583.68182	22.01598
016	neg_er	37	CPZ	300-800ms	3.52719	545.18182	-17.37736	582.59091	22.02803
016	neg_er	38	CP2	300-800ms	4.27974	529.27273	-15.80746	580.50000	21.28371
016	neg_er	39	CP4	300-800ms	5.39810	576.36364	-13.46724	549.31818	20.95468
016	neg_er	40	CP6	300-800ms	4.42751	527.68182	-10.39825	573.45455	17.17566
016	neg_er	41	TP8	300-800ms	3.03848	584.68182	-10.30460	476.68182	14.23199
016	neg_er	42	P7	300-800ms	4.69277	604.04545	-17.27985	535.54545	25.59448
016	neg_er	43	P5	300-800ms	3.76613	635.09091	-14.61084	537.09091	19.89544
016	neg_er	44	P3	300-800ms	4.49011	632.40909	-16.13627	535.95455	21.64756
016	neg_er	45	P1	300-800ms	5.73563	588.00000	-16.20328	562.59091	23.63334
016	neg_er	46	PZ	300-800ms	6.68924	571.68182	-14.92760	566.95455	24.28916
016	neg_er	47	P2	300-800ms	6.59127	571.81818	-14.97836	567.40909	24.17147
016	neg_er	48	P4	300-800ms	8.77771	585.95455	-10.59115	531.72727	24.56557
016	neg_er	49	P6	300-800ms	6.07780	598.04545	-9.94766	513.40909	19.47282
016	neg_er	50	P8	300-800ms	3.04782	583.09091	-10.29930	476.72727	14.23880
016	neg_er	51	PO7	300-800ms	4.73818	604.00000	-17.61937	537.04545	26.04828
016	neg_er	52	PO5	300-800ms	4.84045	615.04545	-17.75903	537.09091	26.36804
016	neg_er	53	PO3	300-800ms	4.88895	603.90909	-17.85955	535.95455	26.49275
016	neg_er	54	POZ	300-800ms	6.19656	622.36364	-16.13949	508.54545	24.24113
016	neg_er	55	PO4	300-800ms	7.94590	662.63636	-10.61328	472.54545	22.72716
016	neg_er	56	PO6	300-800ms	7.95469	670.40909	-10.56646	472.77273	22.77188
016	neg_er	57	PO8	300-800ms	6.20877	669.86364	-9.72935	449.18182	19.40325
016	neg_er	58	O1	300-800ms	4.91341	603.95455	-18.15670	535.77273	26.94761
016	neg_er	59	OZ	300-800ms	5.42483	622.68182	-13.87841	493.77273	23.80135
016	neg_er	60	O2	300-800ms	7.89609	662.45455	-10.53497	470.59091	22.67970
017	neg_er	1	FP1	300-800ms	3.11741	529.79487	-7.71620	563.07692	13.19224
017	neg_er	2	FPZ	300-800ms	-0.12193	528.56410	-10.56674	591.74359	9.72481
017	neg_er	3	FP2	300-800ms	1.60235	531.38462	-8.93288	588.66667	11.48825
017	neg_er	4	AF3	300-800ms	0.87307	528.56410	-10.77447	546.05128	11.21825
017	neg_er	5	AF4	300-800ms	1.65051	520.10256	-9.78047	588.05128	12.34813
017	neg_er	6	F7	300-800ms	0.46332	557.43590	-8.03859	536.10256	8.24759
017	neg_er	7	F5	300-800ms	1.10281	556.56410	-8.89144	515.12821	10.30654
017	neg_er	8	F3	300-800ms	0.74031	558.82051	-9.75733	526.82051	10.44374
017	neg_er	9	F1	300-800ms	1.09807	534.00000	-10.67763	562.92308	11.84318
017	neg_er	10	FZ	300-800ms	1.55752	515.28205	-10.47297	572.76923	12.73848
017	neg_er	11	F2	300-800ms	2.11025	523.43590	-9.99513	587.58974	13.27697
017	neg_er	12	F4	300-800ms	2.16353	499.53846	-9.11129	586.10256	12.56480
017	neg_er	13	F6	300-800ms	1.36867	520.15385	-9.25148	584.61538	11.07062
017	neg_er	14	F8	300-800ms	1.48736	547.33333	-8.07970	620.30769	9.98089
017	neg_er	15	FT7	300-800ms	-0.27642	568.97436	-7.66872	492.35897	6.74722
017	neg_er	16	FC5	300-800ms	0.98497	581.74359	-7.19011	546.15385	8.74082
017	neg_er	17	FC3	300-800ms	1.85217	551.69231	-8.27643	562.30769	11.23431
017	neg_er	18	FC1	300-800ms	1.60314	554.35897	-9.17578	557.43590	11.58285
017	neg_er	19	FCZ	300-800ms	2.18328	508.46154	-9.69088	578.05128	12.98652
017	neg_er	20	FC2	300-800ms	2.19325	503.58974	-9.57216	580.61538	12.86272
017	neg_er	21	FC4	300-800ms	3.14538	521.12821	-8.09832	584.87179	13.22647
017	neg_er	22	FC6	300-800ms	3.11946	516.56410	-7.08186	580.25641	12.06655
017	neg_er	23	FT8	300-800ms	1.65438	553.69231	-7.49821	600.76923	9.55451
017	neg_er	24	T7	300-800ms	0.44963	626.30769	-5.92503	460.56410	7.03200
017	neg_er	25	C5	300-800ms	0.67039	579.53846	-7.16160	532.87179	8.56619
017	neg_er	26	C3	300-800ms	3.67706	564.87179	-5.65462	504.10256	13.18218
017	neg_er	27	C1	300-800ms	2.28542	575.33333	-7.74651	509.69231	11.80499
017	neg_er	28	CZ	300-800ms	1.72480	543.28205	-9.39167	565.58974	11.88192
017	neg_er	29	C2	300-800ms	1.99245	537.69231	-8.80318	557.53846	11.81435
017	neg_er	30	C4	300-800ms	2.82475	524.30769	-7.71319	577.48718	12.11887
017	neg_er	31	C6	300-800ms	2.70451	535.28205	-6.67557	574.56410	11.24062
017	neg_er	32	T8	300-800ms	0.90382	534.46154	-8.15397	580.35897	8.67654
017	neg_er	33	TP7	300-800ms	0.73465	650.56410	-6.98552	426.66667	8.76622
017	neg_er	34	CP5	300-800ms	2.90406	632.00000	-5.24635	478.61538	10.99920
017	neg_er	35	CP3	300-800ms	2.09372	637.17949	-6.69702	480.71795	10.70341
017	neg_er	36	CP1	300-800ms	3.07736	591.74359	-6.78056	511.33333	12.57129
017	neg_er	37	CPZ	300-800ms	2.13606	566.56410	-7.68899	528.15385	11.20063
017	neg_er	38	CP2	300-800ms	3.02308	544.97436	-7.31690	526.10256	12.57321
017	neg_er	39	CP4	300-800ms	2.85677	558.10256	-7.08289	539.28205	11.67447
017	neg_er	40	CP6	300-800ms	2.74791	542.82051	-6.26543	548.87179	10.74605
017	neg_er	41	TP8	300-800ms	1.96926	565.07692	-6.66602	550.46154	9.66001
017	neg_er	42	P7	300-800ms	1.57251	654.51282	-6.38736	463.58974	10.86909
017	neg_er	43	P5	300-800ms	2.47985	678.35897	-6.14915	423.38462	11.28560
017	neg_er	44	P3	300-800ms	2.51043	629.28205	-6.36542	464.71795	11.07969
017	neg_er	45	P1	300-800ms	3.14388	599.89744	-6.25566	491.28205	12.79089
017	neg_er	46	PZ	300-800ms	2.01342	573.69231	-8.20716	519.69231	11.50220
017	neg_er	47	P2	300-800ms	1.73465	631.12821	-7.66093	515.02564	10.27301
017	neg_er	48	P4	300-800ms	4.05029	593.02564	-5.88026	520.20513	13.68008
017	neg_er	49	P6	300-800ms	2.80358	623.89744	-5.92340	519.64103	10.68189
017	neg_er	50	P8	300-800ms	2.32001	554.76923	-6.04037	560.30769	10.19933
017	neg_er	51	PO7	300-800ms	3.00427	675.74359	-5.40146	463.58974	12.42033
017	neg_er	52	PO5	300-800ms	3.00404	665.38462	-5.42624	472.30769	12.37159
017	neg_er	53	PO3	300-800ms	2.37991	664.61538	-6.26151	449.12821	11.54154
017	neg_er	54	POZ	300-800ms	2.30386	642.51282	-6.39151	482.35897	10.82062
017	neg_er	55	PO4	300-800ms	3.07795	605.74359	-4.28997	525.33333	10.30175
017	neg_er	56	PO6	300-800ms	3.08455	605.89744	-4.27922	528.71795	10.34495
017	neg_er	57	PO8	300-800ms	3.00878	606.71795	-4.31213	510.46154	10.17406
017	neg_er	58	O1	300-800ms	0.21128	616.35897	-8.70860	503.43590	10.27428
017	neg_er	59	OZ	300-800ms	1.92067	621.23077	-5.92650	554.25641	10.74736
017	neg_er	60	O2	300-800ms	2.41752	598.51282	-4.85142	551.43590	10.73985
018	neg_er	1	FP1	300-800ms	-2.41592	546.04545	-14.68389	605.00000	9.20828
018	neg_er	2	FPZ	300-800ms	-2.53293	526.27273	-14.37332	602.77273	8.71054
018	neg_er	3	FP2	300-800ms	-1.94799	552.09091	-12.94990	596.13636	8.74704
018	neg_er	4	AF3	300-800ms	-2.22413	516.18182	-15.84315	566.54545	10.25846
018	neg_er	5	AF4	300-800ms	-2.94273	526.86364	-15.68078	559.40909	9.05901
018	neg_er	6	F7	300-800ms	-0.74519	497.00000	-12.16550	573.31818	8.95566
018	neg_er	7	F5	300-800ms	-0.75172	497.27273	-12.60528	575.90909	9.31775
018	neg_er	8	F3	300-800ms	-1.00940	508.63636	-15.55772	579.04545	11.83042
018	neg_er	9	F1	300-800ms	-2.05334	535.27273	-17.18102	537.40909	11.70174
018	neg_er	10	FZ	300-800ms	-2.16269	544.27273	-17.56676	529.27273	12.17540
018	neg_er	11	F2	300-800ms	-1.79323	530.68182	-16.52546	533.27273	11.98896
018	neg_er	12	F4	300-800ms	-1.82901	533.95455	-14.39840	568.09091	10.33181
018	neg_er	13	F6	300-800ms	-1.84109	551.13636	-12.48682	578.45455	8.25471
018	neg_er	14	F8	300-800ms	-2.03174	557.59091	-11.29135	631.54545	6.69201
018	neg_er	15	FT7	300-800ms	0.00000	559.09091	-0.00000	555.81818	0.00000
018	neg_er	16	FC5	300-800ms	-0.76432	510.40909	-12.28364	570.68182	9.46347
018	neg_er	17	FC3	300-800ms	0.03743	514.86364	-13.90187	580.27273	12.62125
018	neg_er	18	FC1	300-800ms	-1.04392	523.27273	-16.43226	550.81818	13.58479
018	neg_er	19	FCZ	300-800ms	-0.92453	539.22727	-17.08043	556.13636	14.57963
018	neg_er	20	FC2	300-800ms	-1.05382	532.27273	-16.70339	552.36364	14.13715
018	neg_er	21	FC4	300-800ms	-0.15600	526.36364	-13.20519	557.90909	12.50066
018	neg_er	22	FC6	300-800ms	-1.45905	538.59091	-11.64659	581.40909	8.68608
018	neg_er	23	FT8	300-800ms	0.00000	600.86364	-0.00000	544.18182	0.00000
018	neg_er	24	T7	300-800ms	-0.50118	545.59091	-10.05077	557.04545	8.17813
018	neg_er	25	C5	300-800ms	-0.17277	521.04545	-12.21318	567.40909	11.00288
018	neg_er	26	C3	300-800ms	0.47773	547.45455	-13.16254	554.81818	14.02576
018	neg_er	27	C1	300-800ms	0.46276	545.54545	-15.01719	543.63636	16.12150
018	neg_er	28	CZ	300-800ms	0.00523	557.00000	-17.08693	557.54545	16.95601
018	neg_er	29	C2	300-800ms	0.58850	545.95455	-16.58115	555.00000	16.90978
018	neg_er	30	C4	300-800ms	0.72150	543.04545	-14.44277	564.18182	15.02977
018	neg_er	31	C6	300-800ms	-0.43501	569.31818	-12.29365	541.50000	10.75961
018	neg_er	32	T8	300-800ms	-1.29658	577.72727	-10.30753	575.00000	7.50138
018	neg_er	33	TP7	300-800ms	0.81650	569.45455	-8.52889	518.18182	9.34401
018	neg_er	34	CP5	300-800ms	0.90610	542.72727	-10.51166	550.77273	11.86128
018	neg_er	35	CP3	300-800ms	1.21245	565.95455	-13.16652	548.18182	15.30108
018	neg_er	36	CP1	300-800ms	0.98786	551.86364	-15.29041	546.00000	17.33482
018	neg_er	37	CPZ	300-800ms	1.17883	554.36364	-16.76338	553.45455	18.47325
018	neg_er	38	CP2	300-800ms	0.80397	564.00000	-17.98051	560.68182	17.95884
018	neg_er	39	CP4	300-800ms	0.41721	581.27273	-16.88011	539.95455	15.53754
018	neg_er	40	CP6	300-800ms	0.10840	572.90909	-13.45491	546.54545	12.06570
018	neg_er	41	TP8	300-800ms	0.30275	586.04545	-10.16036	518.72727	9.72812
018	neg_er	42	P7	300-800ms	1.50102	593.95455	-7.69752	507.36364	10.38553
018	neg_er	43	P5	300-800ms	1.56207	580.68182	-10.53921	543.22727	13.00081
018	neg_er	44	P3	300-800ms	1.52759	589.95455	-13.16675	546.00000	15.55096
018	neg_er	45	P1	300-800ms	1.55015	564.18182	-15.11069	532.04545	17.60763
018	neg_er	46	PZ	300-800ms	1.25854	543.09091	-16.57125	555.22727	18.23383
018	neg_er	47	P2	300-800ms	0.36797	585.04545	-17.94857	537.86364	16.62870
018	neg_er	48	P4	300-800ms	0.39381	622.40909	-15.90841	507.27273	13.97664
018	neg_er	49	P6	300-800ms	0.44410	622.68182	-15.60163	512.18182	13.73055
018	neg_er	50	P8	300-800ms	0.79552	612.18182	-10.54591	524.00000	10.63044
018	neg_er	51	PO7	300-800ms	1.80173	575.90909	-8.19477	549.09091	11.93720
018	neg_er	52	PO5	300-800ms	1.81560	573.86364	-8.25257	549.22727	11.98416
018	neg_er	53	PO3	300-800ms	1.79511	575.68182	-8.27353	549.36364	12.00006
018	neg_er	54	POZ	300-800ms	0.44126	590.54545	-14.61205	530.27273	14.80509
018	neg_er	55	PO4	300-800ms	0.76162	617.59091	-12.84581	549.77273	12.81728
018	neg_er	56	PO6	300-800ms	0.89947	617.54545	-12.34886	555.13636	12.58000
018	neg_er	57	PO8	300-800ms	0.70608	623.31818	-11.76422	561.72727	11.61349
018	neg_er	58	O1	300-800ms	1.74547	551.95455	-8.75391	542.50000	13.02759
018	neg_er	59	OZ	300-800ms	0.35730	548.40909	-11.27987	589.95455	12.09854
018	neg_er	60	O2	300-800ms	0.32717	594.72727	-14.45293	571.31818	15.68958
019	neg_er	1	FP1	300-800ms	-0.00000	506.71795	-0.00000	582.10256	0.00000
019	neg_er	2	FPZ	300-800ms	-6.10426	574.05128	-24.11991	565.58974	10.90614
019	neg_er	3	FP2	300-800ms	-5.75464	589.48718	-25.43753	563.64103	13.23925
019	neg_er	4	AF3	300-800ms	-7.20062	558.15385	-27.23124	578.71795	11.81490
019	neg_er	5	AF4	300-800ms	-7.15370	554.71795	-28.36733	591.74359	13.18761
019	neg_er	6	F7	300-800ms	-4.48258	539.79487	-18.50084	595.74359	8.96223
019	neg_er	7	F5	300-800ms	-4.64313	546.46154	-22.02341	621.64103	12.03570
019	neg_er	8	F3	300-800ms	-6.42865	551.79487	-28.10455	608.71795	14.69663
019	neg_er	9	F1	300-800ms	-6.40973	552.82051	-28.06427	610.76923	14.66360
019	neg_er	10	FZ	300-800ms	-6.84720	510.41026	-29.83556	576.51282	16.33194
019	neg_er	11	F2	300-800ms	-6.89526	523.12821	-29.92316	586.61538	16.39985
019	neg_er	12	F4	300-800ms	-7.14579	519.43590	-29.44938	599.02564	14.81161
019	neg_er	13	F6	300-800ms	-0.00000	532.76923	-0.00000	602.30769	0.00000
019	neg_er	14	F8	300-800ms	-0.00000	486.92308	-0.00000	575.79487	0.00000
019	neg_er	15	FT7	300-800ms	-2.76704	520.30769	-18.56918	614.56410	12.93916
019	neg_er	16	FC5	300-800ms	-3.37617	521.84615	-18.98353	613.89744	11.93538
019	neg_er	17	FC3	300-800ms	-4.30478	501.38462	-23.43162	607.53846	14.79586
019	neg_er	18	FC1	300-800ms	-4.67109	494.71795	-26.30690	619.48718	17.14178
019	neg_er	19	FCZ	300-800ms	-5.31636	492.76923	-28.84828	584.87179	18.30674
019	neg_er	20	FC2	300-800ms	-5.22387	509.69231	-27.36273	565.43590	17.18148
019	neg_er	21	FC4	300-800ms	-4.86046	527.38462	-25.37563	603.02564	15.00066
019	neg_er	22	FC6	300-800ms	-4.44764	537.74359	-22.27393	573.43590	11.67006
019	neg_er	23	FT8	300-800ms	0.00000	566.00000	-0.00000	547.07692	0.00000
019	neg_er	24	T7	300-800ms	-1.81043	526.66667	-14.08318	602.10256	11.00165
019	neg_er	25	C5	300-800ms	-1.89443	520.15385	-17.63523	610.87179	13.80997
019	neg_er	26	C3	300-800ms	-2.40618	511.84615	-21.36437	593.89744	16.41001
019	neg_er	27	C1	300-800ms	-2.84044	480.61538	-25.00800	586.56410	18.81555
019	neg_er	28	CZ	300-800ms	-4.29837	490.66667	-28.98326	588.51282	19.58301
019	neg_er	29	C2	300-800ms	-3.53017	492.00000	-26.57461	579.02564	18.79585
019	neg_er	30	C4	300-800ms	-3.00013	517.84615	-24.78588	576.41026	16.52317
019	neg_er	31	C6	300-800ms	-2.74633	522.41026	-22.65003	573.64103	13.50207
019	neg_er	32	T8	300-800ms	-3.10471	547.58974	-21.37493	567.79487	12.44911
019	neg_er	33	TP7	300-800ms	1.18020	581.74359	-11.45722	540.46154	13.30152
019	neg_er	34	CP5	300-800ms	0.38352	578.97436	-15.66885	592.71795	15.77790
019	neg_er	35	CP3	300-800ms	-0.45701	525.89744	-19.96800	588.15385	18.45760
019	neg_er	36	CP1	300-800ms	-1.30243	500.00000	-22.88968	573.38462	19.33196
019	neg_er	37	CPZ	300-800ms	-1.56930	495.07692	-25.50302	572.30769	20.51479
019	neg_er	38	CP2	300-800ms	-1.35325	509.84615	-23.99614	569.64103	19.36362
019	neg_er	39	CP4	300-800ms	-1.46392	548.30769	-23.36029	574.10256	17.46422
019	neg_er	40	CP6	300-800ms	-0.57746	548.46154	-20.27742	577.58974	15.11704
019	neg_er	41	TP8	300-800ms	0.02700	574.87179	-16.07941	540.56410	12.68907
019	neg_er	42	P7	300-800ms	4.53034	587.58974	-9.31292	506.71795	16.99968
019	neg_er	43	P5	300-800ms	2.62196	555.89744	-14.70914	603.12821	18.77712
019	neg_er	44	P3	300-800ms	0.94899	542.10256	-18.36557	576.51282	19.58506
019	neg_er	45	P1	300-800ms	0.51816	492.92308	-20.90385	569.02564	20.47536
019	neg_er	46	PZ	300-800ms	0.55639	497.48718	-20.88551	568.05128	20.55516
019	neg_er	47	P2	300-800ms	0.43758	521.89744	-21.55751	557.02564	20.01028
019	neg_er	48	P4	300-800ms	0.53923	542.82051	-20.55574	542.46154	19.02453
019	neg_er	49	P6	300-800ms	2.51379	548.05128	-17.06434	545.23077	19.56452
019	neg_er	50	P8	300-800ms	4.24733	595.12821	-12.42751	523.74359	17.50970
019	neg_er	51	PO7	300-800ms	4.86812	605.02564	-7.64991	570.20513	16.38547
019	neg_er	52	PO5	300-800ms	4.03335	575.74359	-12.70790	605.48718	19.95805
019	neg_er	53	PO3	300-800ms	3.95768	576.76923	-12.75856	605.58974	19.91057
019	neg_er	54	POZ	300-800ms	2.53316	517.69231	-16.78697	589.23077	20.82278
019	neg_er	55	PO4	300-800ms	3.73216	600.97436	-15.23070	545.48718	20.28834
019	neg_er	56	PO6	300-800ms	3.79057	600.92308	-15.19346	545.28205	20.26906
019	neg_er	57	PO8	300-800ms	3.77317	600.87179	-15.18721	545.33333	20.22661
019	neg_er	58	O1	300-800ms	2.85473	507.12821	-8.33273	644.71795	14.68401
019	neg_er	59	OZ	300-800ms	2.02852	489.58974	-9.41070	624.10256	14.26399
019	neg_er	60	O2	300-800ms	3.32190	549.58974	-8.58067	587.43590	15.23642
01	neg_er	1	FP1	300-800ms	-0.58479	495.00000	-15.33113	559.88235	10.68023
01	neg_er	2	FPZ	300-800ms	-0.45195	522.58824	-15.93506	567.58824	11.20952
01	neg_er	3	FP2	300-800ms	-1.29930	503.88235	-17.68407	583.05882	11.08917
01	neg_er	4	AF3	300-800ms	0.20820	505.00000	-15.09518	568.58824	13.12064
01	neg_er	5	AF4	300-800ms	-0.56252	523.58824	-17.43081	576.82353	13.15478
01	neg_er	6	F7	300-800ms	-0.02090	481.29412	-12.47627	562.76471	10.23132
01	neg_er	7	F5	300-800ms	0.81215	500.88235	-12.33768	585.23529	11.71045
01	neg_er	8	F3	300-800ms	0.71177	520.64706	-14.08805	562.11765	13.46406
01	neg_er	9	F1	300-800ms	0.11633	501.52941	-16.48548	565.82353	15.13154
01	neg_er	10	FZ	300-800ms	0.15630	506.23529	-16.47167	565.64706	15.14600
01	neg_er	11	F2	300-800ms	0.33377	521.35294	-17.17690	564.35294	15.90073
01	neg_er	12	F4	300-800ms	0.06452	520.52941	-17.04652	587.29412	14.42835
01	neg_er	13	F6	300-800ms	-0.43925	510.17647	-17.74097	585.23529	12.40320
01	neg_er	14	F8	300-800ms	-0.61793	510.17647	-17.94547	585.17647	12.22918
01	neg_er	15	FT7	300-800ms	1.12101	481.52941	-10.65381	623.17647	12.14293
01	neg_er	16	FC5	300-800ms	1.84768	498.82353	-9.95252	579.41176	12.28810
01	neg_er	17	FC3	300-800ms	2.51365	509.88235	-10.90039	593.29412	14.65598
01	neg_er	18	FC1	300-800ms	0.55536	559.11765	-16.50654	556.88235	15.75207
01	neg_er	19	FCZ	300-800ms	0.47623	524.29412	-16.77574	570.23529	16.18460
01	neg_er	20	FC2	300-800ms	0.28387	525.70588	-16.94839	563.94118	15.90756
01	neg_er	21	FC4	300-800ms	0.84154	516.05882	-16.04052	551.76471	15.46492
01	neg_er	22	FC6	300-800ms	1.13382	547.64706	-15.33044	570.23529	14.03551
01	neg_er	23	FT8	300-800ms	1.13700	501.52941	-16.28908	591.64706	13.23772
01	neg_er	24	T7	300-800ms	-0.00000	485.17647	-0.00000	627.58824	0.00000
01	neg_er	25	C5	300-800ms	3.00511	541.23529	-7.24736	561.88235	12.42313
01	neg_er	26	C3	300-800ms	3.26256	565.70588	-11.74954	550.05882	16.93230
01	neg_er	27	C1	300-800ms	3.26876	586.64706	-11.74853	550.00000	16.94879
01	neg_er	28	CZ	300-800ms	2.83046	567.47059	-13.34159	541.41176	17.63997
01	neg_er	29	C2	300-800ms	2.05197	563.00000	-14.18853	565.70588	17.06068
01	neg_er	30	C4	300-800ms	2.81602	561.64706	-12.94019	558.94118	16.94945
01	neg_er	31	C6	300-800ms	2.34965	547.88235	-13.28758	566.47059	14.67021
01	neg_er	32	T8	300-800ms	3.33217	512.35294	-13.18373	600.82353	15.27228
01	neg_er	33	TP7	300-800ms	2.13585	582.17647	-6.43100	481.00000	10.66085
01	neg_er	34	CP5	300-800ms	4.03899	616.88235	-5.70137	468.82353	13.51329
01	neg_er	35	CP3	300-800ms	5.76688	600.05882	-7.25740	478.23529	17.41741
01	neg_er	36	CP1	300-800ms	6.62054	594.70588	-7.84342	537.23529	20.00628
01	neg_er	37	CPZ	300-800ms	3.76505	613.70588	-11.45086	506.41176	17.81965
01	neg_er	38	CP2	300-800ms	5.84599	606.52941	-9.46372	532.05882	19.85404
01	neg_er	39	CP4	300-800ms	4.67869	575.35294	-9.60157	516.17647	17.44604
01	neg_er	40	CP6	300-800ms	2.12488	589.94118	-11.73022	502.47059	13.45488
01	neg_er	41	TP8	300-800ms	1.85574	524.17647	-13.50583	557.17647	12.41372
01	neg_er	42	P7	300-800ms	3.40402	667.82353	-5.99611	490.00000	14.06540
01	neg_er	43	P5	300-800ms	5.52773	652.00000	-5.57171	436.05882	16.47470
01	neg_er	44	P3	300-800ms	5.96459	649.82353	-6.29040	439.41176	17.26611
01	neg_er	45	P1	300-800ms	4.36406	655.88235	-8.27666	479.35294	16.25164
01	neg_er	46	PZ	300-800ms	5.14625	645.76471	-8.30679	520.76471	17.73016
01	neg_er	47	P2	300-800ms	5.56687	642.94118	-8.32152	488.23529	18.64890
01	neg_er	48	P4	300-800ms	5.83989	643.52941	-8.00810	453.94118	18.88092
01	neg_er	49	P6	300-800ms	6.10748	630.00000	-6.98404	462.64706	18.18368
01	neg_er	50	P8	300-800ms	3.10245	562.11765	-9.47109	476.35294	13.13127
01	neg_er	51	PO7	300-800ms	3.31066	638.94118	-6.97236	510.52941	17.92379
01	neg_er	52	PO5	300-800ms	3.38989	637.41176	-6.91443	510.52941	18.00479
01	neg_er	53	PO3	300-800ms	3.56636	637.29412	-6.79079	510.94118	17.28948
01	neg_er	54	POZ	300-800ms	4.38302	606.17647	-5.81118	526.05882	14.89745
01	neg_er	55	PO4	300-800ms	2.96626	655.00000	-8.49171	451.05882	13.98825
01	neg_er	56	PO6	300-800ms	2.94967	655.05882	-8.44759	450.17647	14.01842
01	neg_er	57	PO8	300-800ms	-0.00000	556.29412	-0.00000	538.94118	0.00000
01	neg_er	58	O1	300-800ms	1.91386	602.82353	-7.34760	535.11765	21.25858
01	neg_er	59	OZ	300-800ms	2.15215	593.23529	-7.04345	527.29412	16.94432
01	neg_er	60	O2	300-800ms	2.95208	655.05882	-8.48260	449.94118	13.98909
02	neg_er	1	FP1	300-800ms	-5.59999	519.00000	-18.56995	611.64286	6.74328
02	neg_er	2	FPZ	300-800ms	-7.92123	505.42857	-20.85617	591.35714	4.81904
02	neg_er	3	FP2	300-800ms	-8.65739	543.07143	-22.13540	599.00000	4.93648
02	neg_er	4	AF3	300-800ms	-7.05254	538.78571	-21.83255	617.71429	7.43939
02	neg_er	5	AF4	300-800ms	-8.02943	556.85714	-22.54993	592.78571	5.84121
02	neg_er	6	F7	300-800ms	-3.96329	535.21429	-16.48192	646.21429	8.65158
02	neg_er	7	F5	300-800ms	-6.38212	532.42857	-22.32247	590.21429	9.16697
02	neg_er	8	F3	300-800ms	-6.67704	566.64286	-22.51169	568.21429	8.41444
02	neg_er	9	F1	300-800ms	-6.69554	566.50000	-22.60694	581.00000	8.38933
02	neg_er	10	FZ	300-800ms	-7.96884	510.85714	-23.70024	595.50000	6.55871
02	neg_er	11	F2	300-800ms	-7.89864	550.92857	-23.91045	611.78571	6.78091
02	neg_er	12	F4	300-800ms	-7.50642	572.00000	-24.09471	617.35714	7.82598
02	neg_er	13	F6	300-800ms	-6.47199	576.21429	-22.84555	602.64286	9.15176
02	neg_er	14	F8	300-800ms	-6.84476	576.78571	-21.10211	593.14286	6.71627
02	neg_er	15	FT7	300-800ms	-3.91460	502.71429	-17.76670	605.14286	9.48737
02	neg_er	16	FC5	300-800ms	-5.03510	562.21429	-18.95581	549.14286	7.94781
02	neg_er	17	FC3	300-800ms	-5.47012	546.85714	-21.07495	576.28571	10.04462
02	neg_er	18	FC1	300-800ms	-6.57966	512.14286	-20.98432	608.07143	7.26337
02	neg_er	19	FCZ	300-800ms	-8.59304	502.71429	-22.97689	604.92857	5.67406
02	neg_er	20	FC2	300-800ms	-6.45870	561.64286	-21.29137	602.50000	7.18873
02	neg_er	21	FC4	300-800ms	-8.56964	559.07143	-26.12203	548.00000	6.59093
02	neg_er	22	FC6	300-800ms	-7.72268	581.35714	-24.58179	544.14286	6.71017
02	neg_er	23	FT8	300-800ms	-4.61092	579.92857	-19.21967	588.21429	9.11150
02	neg_er	24	T7	300-800ms	-2.92274	533.28571	-16.21331	545.07143	9.80801
02	neg_er	25	C5	300-800ms	-3.02303	526.71429	-17.84120	562.07143	11.95117
02	neg_er	26	C3	300-800ms	-3.98230	566.28571	-19.53503	570.00000	11.25578
02	neg_er	27	C1	300-800ms	-5.61508	537.92857	-19.59611	552.42857	8.20320
02	neg_er	28	CZ	300-800ms	-5.48938	590.42857	-20.13636	574.85714	9.51790
02	neg_er	29	C2	300-800ms	-6.53982	557.57143	-21.62574	562.42857	7.80769
02	neg_er	30	C4	300-800ms	-6.39293	567.21429	-25.13245	522.14286	9.22735
02	neg_er	31	C6	300-800ms	-5.98641	578.42857	-23.54030	530.57143	8.45644
02	neg_er	32	T8	300-800ms	-3.93339	570.35714	-19.84244	576.42857	9.59581
02	neg_er	33	TP7	300-800ms	-0.21500	579.78571	-12.54473	550.07143	10.96408
02	neg_er	34	CP5	300-800ms	-2.12954	577.57143	-16.87091	531.42857	11.03966
02	neg_er	35	CP3	300-800ms	-5.13857	548.07143	-20.62328	527.57143	9.47264
02	neg_er	36	CP1	300-800ms	-5.89741	581.71429	-21.21817	532.14286	9.51889
02	neg_er	37	CPZ	300-800ms	-4.94536	552.28571	-19.31320	497.28571	9.46709
02	neg_er	38	CP2	300-800ms	-6.45559	618.85714	-23.56905	475.92857	8.73548
02	neg_er	39	CP4	300-800ms	-2.98066	597.71429	-18.79430	514.71429	11.85860
02	neg_er	40	CP6	300-800ms	-5.91880	602.21429	-23.08762	526.14286	8.49607
02	neg_er	41	TP8	300-800ms	-0.20608	595.42857	-12.92888	538.57143	11.05508
02	neg_er	42	P7	300-800ms	2.36740	590.42857	-10.40859	497.92857	15.53503
02	neg_er	43	P5	300-800ms	0.10774	523.28571	-14.77936	535.92857	14.30143
02	neg_er	44	P3	300-800ms	0.08697	529.78571	-14.78866	537.50000	14.26670
02	neg_er	45	P1	300-800ms	-1.51134	540.07143	-16.77829	516.00000	12.78755
02	neg_er	46	PZ	300-800ms	-2.99382	576.28571	-18.09466	519.14286	11.68019
02	neg_er	47	P2	300-800ms	0.03530	608.50000	-17.34873	502.92857	16.75885
02	neg_er	48	P4	300-800ms	-0.55224	565.00000	-16.79670	514.85714	15.72444
02	neg_er	49	P6	300-800ms	-2.82976	597.78571	-18.55392	514.85714	11.99437
02	neg_er	50	P8	300-800ms	-0.19675	595.42857	-12.92547	538.50000	11.00769
02	neg_er	51	PO7	300-800ms	2.94622	599.64286	-9.26823	495.50000	15.34521
02	neg_er	52	PO5	300-800ms	2.93671	603.07143	-9.28827	495.57143	15.38206
02	neg_er	53	PO3	300-800ms	2.36698	571.07143	-11.81271	494.92857	16.57466
02	neg_er	54	POZ	300-800ms	2.00946	563.07143	-12.86044	486.64286	16.86707
02	neg_er	55	PO4	300-800ms	6.15601	590.07143	-8.51119	469.00000	19.70719
02	neg_er	56	PO6	300-800ms	6.13723	589.78571	-8.51793	464.28571	19.71246
02	neg_er	57	PO8	300-800ms	6.10826	589.92857	-8.52859	453.35714	19.65605
02	neg_er	58	O1	300-800ms	4.82589	612.92857	-7.91471	464.92857	17.49186
02	neg_er	59	OZ	300-800ms	5.38368	598.57143	-6.57608	492.85714	17.59336
02	neg_er	60	O2	300-800ms	6.13304	590.07143	-8.56096	441.78571	19.65760
03	neg_er	1	FP1	300-800ms	-1.74150	519.17073	-13.32447	675.36585	11.27533
03	neg_er	2	FPZ	300-800ms	-1.64732	495.65854	-12.48827	674.09756	11.24032
03	neg_er	3	FP2	300-800ms	-1.11508	506.92683	-13.35844	667.90244	13.11739
03	neg_er	4	AF3	300-800ms	-0.68595	486.34146	-13.13767	678.14634	13.26074
03	neg_er	5	AF4	300-800ms	-1.11184	483.90244	-13.83546	690.43902	13.29121
03	neg_er	6	F7	300-800ms	0.36410	514.00000	-12.57080	628.58537	13.47748
03	neg_er	7	F5	300-800ms	0.23671	491.31707	-14.11334	665.46341	15.27144
03	neg_er	8	F3	300-800ms	0.19042	489.80488	-14.16123	657.46341	15.24661
03	neg_er	9	F1	300-800ms	0.21979	485.60976	-14.17635	657.56098	15.29168
03	neg_er	10	FZ	300-800ms	0.18864	485.70732	-14.26183	665.51220	15.33796
03	neg_er	11	F2	300-800ms	0.19339	478.82927	-14.39054	674.78049	16.61504
03	neg_er	12	F4	300-800ms	0.13949	475.36585	-14.50156	674.73171	16.53235
03	neg_er	13	F6	300-800ms	0.18349	481.21951	-14.42919	674.82927	16.57516
03	neg_er	14	F8	300-800ms	-0.67863	514.19512	-15.03501	657.36585	14.10257
03	neg_er	15	FT7	300-800ms	0.89629	493.51220	-11.48352	631.31707	13.00083
03	neg_er	16	FC5	300-800ms	1.24509	495.90244	-11.73574	623.60976	14.64400
03	neg_er	17	FC3	300-800ms	1.20691	506.04878	-12.93184	622.14634	16.50922
03	neg_er	18	FC1	300-800ms	0.84845	482.82927	-14.60672	614.43902	16.93472
03	neg_er	19	FCZ	300-800ms	0.33870	442.87805	-16.80620	643.90244	18.92531
03	neg_er	20	FC2	300-800ms	1.22016	454.63415	-15.36073	640.87805	19.10285
03	neg_er	21	FC4	300-800ms	1.13668	479.60976	-13.76734	655.26829	17.58536
03	neg_er	22	FC6	300-800ms	1.79452	482.43902	-11.47944	614.63415	15.81901
03	neg_er	23	FT8	300-800ms	1.60250	499.90244	-9.78236	636.58537	12.82801
03	neg_er	24	T7	300-800ms	1.09223	527.07317	-9.56812	625.26829	11.38844
03	neg_er	25	C5	300-800ms	2.66455	505.70732	-9.76325	602.00000	15.15524
03	neg_er	26	C3	300-800ms	3.30986	522.48780	-10.68925	550.78049	18.33874
03	neg_er	27	C1	300-800ms	2.71372	497.56098	-13.16792	585.60976	19.20215
03	neg_er	28	CZ	300-800ms	3.21824	488.43902	-14.21544	576.29268	21.56349
03	neg_er	29	C2	300-800ms	3.69181	483.02439	-12.78965	602.29268	21.21517
03	neg_er	30	C4	300-800ms	3.97725	469.07317	-10.80002	609.31707	19.63204
03	neg_er	31	C6	300-800ms	4.46819	500.43902	-7.86218	578.78049	17.39432
03	neg_er	32	T8	300-800ms	3.66161	537.70732	-7.35176	582.73171	14.52467
03	neg_er	33	TP7	300-800ms	1.62766	583.46341	-9.28878	535.41463	12.04665
03	neg_er	34	CP5	300-800ms	3.66316	598.78049	-9.38872	536.73171	16.43235
03	neg_er	35	CP3	300-800ms	4.76957	576.14634	-10.13934	529.46341	19.98073
03	neg_er	36	CP1	300-800ms	5.73056	559.26829	-10.41154	553.60976	22.93075
03	neg_er	37	CPZ	300-800ms	6.62810	528.53659	-10.60482	554.09756	25.14695
03	neg_er	38	CP2	300-800ms	7.03357	532.58537	-9.42831	559.41463	24.73745
03	neg_er	39	CP4	300-800ms	6.93615	551.60976	-7.18526	568.78049	22.37296
03	neg_er	40	CP6	300-800ms	6.26194	565.65854	-6.32209	552.19512	19.79537
03	neg_er	41	TP8	300-800ms	5.23291	590.09756	-5.35899	546.29268	15.22158
03	neg_er	42	P7	300-800ms	2.36891	643.51220	-10.04230	462.58537	13.85330
03	neg_er	43	P5	300-800ms	5.18705	648.09756	-11.86392	405.90244	21.77654
03	neg_er	44	P3	300-800ms	5.99677	642.97561	-10.92592	459.75610	22.86532
03	neg_er	45	P1	300-800ms	7.62066	579.70732	-9.29553	519.36585	25.74720
03	neg_er	46	PZ	300-800ms	9.22902	567.41463	-7.52476	543.26829	27.91627
03	neg_er	47	P2	300-800ms	9.25113	567.36585	-7.48623	536.78049	27.90332
03	neg_er	48	P4	300-800ms	8.54201	608.04878	-7.59490	506.14634	25.19469
03	neg_er	49	P6	300-800ms	10.07187	665.56098	-4.41782	473.70732	24.24331
03	neg_er	50	P8	300-800ms	6.63500	663.12195	-5.57021	488.04878	17.46216
03	neg_er	51	PO7	300-800ms	2.97626	661.26829	-7.54067	448.29268	12.79829
03	neg_er	52	PO5	300-800ms	3.04412	655.17073	-7.65650	449.85366	13.02462
03	neg_er	53	PO3	300-800ms	5.40354	635.31707	-7.66608	488.19512	18.53633
03	neg_er	54	POZ	300-800ms	7.74025	611.41463	-5.41630	523.02439	21.91418
03	neg_er	55	PO4	300-800ms	8.39885	644.04878	-5.73980	515.70732	22.48591
03	neg_er	56	PO6	300-800ms	8.85710	679.85366	-5.27958	463.21951	21.78869
03	neg_er	57	PO8	300-800ms	8.85876	681.90244	-5.30639	464.48780	21.75623
03	neg_er	58	O1	300-800ms	3.57930	615.56098	-6.05140	509.90244	12.58648
03	neg_er	59	OZ	300-800ms	3.28013	622.82927	-5.85991	544.78049	12.06597
03	neg_er	60	O2	300-800ms	4.84430	627.85366	-5.61370	540.43902	14.76110
04	neg_er	1	FP1	300-800ms	-5.00833	483.33333	-23.60375	677.48718	14.42188
04	neg_er	2	FPZ	300-800ms	-4.04113	478.71795	-23.68810	671.58974	16.14196
04	neg_er	3	FP2	300-800ms	-2.75990	482.92308	-22.35517	678.71795	17.24984
04	neg_er	4	AF3	300-800ms	-4.45281	492.30769	-22.25706	652.00000	13.67310
04	neg_er	5	AF4	300-800ms	-2.35022	478.87179	-21.00600	637.43590	15.80033
04	neg_er	6	F7	300-800ms	-2.56950	503.43590	-15.27132	674.10256	9.72194
04	neg_er	7	F5	300-800ms	-2.27293	504.05128	-17.61387	638.51282	13.11717
04	neg_er	8	F3	300-800ms	-2.34194	488.66667	-17.71882	648.92308	13.04407
04	neg_er	9	F1	300-800ms	-2.33093	504.20513	-17.75777	645.33333	13.13750
04	neg_er	10	FZ	300-800ms	-3.13452	458.20513	-20.55228	625.64103	14.63409
04	neg_er	11	F2	300-800ms	-2.27871	479.12821	-20.11624	635.53846	15.73182
04	neg_er	12	F4	300-800ms	-0.37795	456.15385	-17.37275	644.61538	15.87704
04	neg_er	13	F6	300-800ms	0.01170	473.23077	-15.54598	660.92308	14.61057
04	neg_er	14	F8	300-800ms	-0.40369	478.66667	-14.79006	684.56410	12.98481
04	neg_er	15	FT7	300-800ms	-2.58050	503.64103	-15.22119	674.05128	9.75462
04	neg_er	16	FC5	300-800ms	-2.22150	500.35897	-17.55697	646.35897	13.19408
04	neg_er	17	FC3	300-800ms	-2.17928	495.53846	-17.50530	649.64103	13.19610
04	neg_er	18	FC1	300-800ms	-0.36428	469.43590	-16.55684	648.66667	16.32013
04	neg_er	19	FCZ	300-800ms	-0.42092	457.79487	-17.70213	643.02564	17.45312
04	neg_er	20	FC2	300-800ms	0.71203	451.07692	-16.37250	641.64103	18.05461
04	neg_er	21	FC4	300-800ms	1.87107	458.05128	-14.34327	650.41026	17.44883
04	neg_er	22	FC6	300-800ms	1.29559	442.82051	-12.82907	641.69231	14.09692
04	neg_er	23	FT8	300-800ms	0.25807	486.46154	-12.48491	661.38462	11.07424
04	neg_er	24	T7	300-800ms	-0.86438	510.46154	-10.09085	632.15385	8.37857
04	neg_er	25	C5	300-800ms	0.39831	496.00000	-10.78316	638.30769	11.79943
04	neg_er	26	C3	300-800ms	1.91476	484.51282	-12.00268	638.92308	16.16849
04	neg_er	27	C1	300-800ms	1.96327	482.61538	-13.56267	620.66667	18.14333
04	neg_er	28	CZ	300-800ms	2.11986	459.28205	-14.22557	629.69231	19.23559
04	neg_er	29	C2	300-800ms	2.72222	458.25641	-13.43092	636.97436	19.38157
04	neg_er	30	C4	300-800ms	3.44531	483.28205	-12.16382	614.82051	18.89911
04	neg_er	31	C6	300-800ms	2.50563	464.20513	-10.69979	634.15385	14.79684
04	neg_er	32	T8	300-800ms	0.95207	492.30769	-10.44748	616.30769	10.39196
04	neg_er	33	TP7	300-800ms	2.74991	563.33333	-5.52598	508.15385	10.95391
04	neg_er	34	CP5	300-800ms	2.63889	475.07692	-7.09083	597.79487	12.50634
04	neg_er	35	CP3	300-800ms	4.19755	473.33333	-8.21282	593.23077	17.40006
04	neg_er	36	CP1	300-800ms	3.44967	509.79487	-10.88729	585.07692	18.72491
04	neg_er	37	CPZ	300-800ms	3.76739	460.87179	-11.36430	620.15385	19.35397
04	neg_er	38	CP2	300-800ms	3.94657	458.00000	-11.20552	605.89744	19.33452
04	neg_er	39	CP4	300-800ms	4.77049	458.00000	-9.92831	600.41026	19.49063
04	neg_er	40	CP6	300-800ms	3.79676	492.05128	-8.75119	617.79487	16.03854
04	neg_er	41	TP8	300-800ms	3.59748	566.56410	-5.25537	550.87179	12.26806
04	neg_er	42	P7	300-800ms	2.78683	575.69231	-5.52283	516.76923	11.06136
04	neg_er	43	P5	300-800ms	4.67918	552.46154	-5.22956	529.28205	15.04255
04	neg_er	44	P3	300-800ms	5.89170	522.30769	-5.86258	564.35897	18.68723
04	neg_er	45	P1	300-800ms	5.79115	479.53846	-7.70675	600.51282	19.97679
04	neg_er	46	PZ	300-800ms	5.04210	461.74359	-9.57957	614.10256	19.68095
04	neg_er	47	P2	300-800ms	5.02888	462.10256	-9.58011	606.25641	19.72266
04	neg_er	48	P4	300-800ms	5.24076	468.15385	-8.10322	565.48718	18.93084
04	neg_er	49	P6	300-800ms	4.87702	504.61538	-6.83552	584.10256	16.96437
04	neg_er	50	P8	300-800ms	3.63147	563.33333	-5.27369	544.41026	12.31070
04	neg_er	51	PO7	300-800ms	6.11710	578.66667	-4.42901	530.92308	16.86467
04	neg_er	52	PO5	300-800ms	6.09933	577.58974	-4.48302	526.66667	16.91590
04	neg_er	53	PO3	300-800ms	6.13442	578.71795	-4.46158	524.61538	16.98657
04	neg_er	54	POZ	300-800ms	6.39814	501.64103	-7.03655	579.28205	20.71165
04	neg_er	55	PO4	300-800ms	4.99380	568.20513	-4.62547	541.74359	15.17111
04	neg_er	56	PO6	300-800ms	4.92493	570.71795	-4.59252	532.30769	14.99032
04	neg_er	57	PO8	300-800ms	4.90275	569.53846	-4.55006	519.48718	14.97556
04	neg_er	58	O1	300-800ms	5.07319	553.02564	-5.25362	563.07692	15.83802
04	neg_er	59	OZ	300-800ms	5.06643	515.84615	-5.15745	595.02564	16.74047
04	neg_er	60	O2	300-800ms	4.92069	569.69231	-4.57006	531.23077	15.05749
05	neg_er	1	FP1	300-800ms	-0.62193	502.61538	-24.70041	607.92308	20.75720
05	neg_er	2	FPZ	300-800ms	-0.53061	498.00000	-24.71048	603.30769	20.83121
05	neg_er	3	FP2	300-800ms	0.70259	500.92308	-22.49687	614.84615	21.58808
05	neg_er	4	AF3	300-800ms	-0.57656	502.53846	-24.64185	607.84615	20.72490
05	neg_er	5	AF4	300-800ms	0.73486	497.46154	-21.82828	627.76923	21.33504
05	neg_er	6	F7	300-800ms	-3.86114	509.84615	-23.71405	605.38462	14.94571
05	neg_er	7	F5	300-800ms	-2.84977	491.23077	-24.26952	619.53846	16.86967
05	neg_er	8	F3	300-800ms	-2.77794	491.23077	-24.29008	627.07692	16.94309
05	neg_er	9	F1	300-800ms	-1.34366	496.69231	-23.24595	611.92308	18.71526
05	neg_er	10	FZ	300-800ms	-0.62387	493.92308	-22.45996	626.84615	19.66361
05	neg_er	11	F2	300-800ms	0.06824	504.38462	-21.21849	606.61538	20.21484
05	neg_er	12	F4	300-800ms	1.07617	486.61538	-19.34345	599.38462	19.87729
05	neg_er	13	F6	300-800ms	1.69015	477.53846	-18.24131	605.76923	19.38533
05	neg_er	14	F8	300-800ms	2.51560	496.38462	-17.33412	602.61538	18.64489
05	neg_er	15	FT7	300-800ms	-2.48505	465.69231	-19.92096	632.69231	13.20474
05	neg_er	16	FC5	300-800ms	-1.51867	493.07692	-19.27433	643.07692	14.84680
05	neg_er	17	FC3	300-800ms	-1.12309	499.15385	-20.73581	597.61538	16.77925
05	neg_er	18	FC1	300-800ms	-0.88674	503.30769	-20.98155	620.61538	18.01525
05	neg_er	19	FCZ	300-800ms	0.44555	486.53846	-20.29485	600.69231	20.11093
05	neg_er	20	FC2	300-800ms	1.19073	511.00000	-19.24471	597.92308	20.50184
05	neg_er	21	FC4	300-800ms	1.88380	504.46154	-17.26887	593.53846	19.50710
05	neg_er	22	FC6	300-800ms	2.26334	501.23077	-15.59416	598.46154	17.48633
05	neg_er	23	FT8	300-800ms	1.18598	478.38462	-16.71428	594.76923	15.43740
05	neg_er	24	T7	300-800ms	-2.76297	493.38462	-15.27562	581.46154	9.80662
05	neg_er	25	C5	300-800ms	-0.86387	482.69231	-15.57427	639.00000	13.81660
05	neg_er	26	C3	300-800ms	3.02258	499.46154	-15.49383	611.53846	21.55702
05	neg_er	27	C1	300-800ms	0.65701	494.84615	-17.82547	607.00000	18.74850
05	neg_er	28	CZ	300-800ms	0.61784	507.00000	-18.07737	632.61538	18.76859
05	neg_er	29	C2	300-800ms	1.79496	496.69231	-16.91381	622.15385	19.95448
05	neg_er	30	C4	300-800ms	2.88444	499.30769	-16.24141	578.30769	20.35481
05	neg_er	31	C6	300-800ms	3.23099	481.61538	-15.54797	619.76923	19.63355
05	neg_er	32	T8	300-800ms	0.98215	515.46154	-15.85103	587.84615	14.54381
05	neg_er	33	TP7	300-800ms	-4.01425	565.76923	-16.76352	555.69231	9.91916
05	neg_er	34	CP5	300-800ms	0.24745	492.46154	-12.07162	628.23077	13.36468
05	neg_er	35	CP3	300-800ms	1.54246	517.76923	-13.61550	616.23077	17.40166
05	neg_er	36	CP1	300-800ms	3.88081	493.15385	-12.28246	627.46154	21.05239
05	neg_er	37	CPZ	300-800ms	2.64622	491.84615	-14.33242	639.23077	19.38789
05	neg_er	38	CP2	300-800ms	3.42560	508.23077	-14.03138	634.69231	20.31278
05	neg_er	39	CP4	300-800ms	3.62931	502.07692	-13.08037	636.69231	19.47517
05	neg_er	40	CP6	300-800ms	2.40470	532.53846	-11.99004	567.92308	14.84467
05	neg_er	41	TP8	300-800ms	2.67646	564.46154	-9.16041	566.76923	13.30318
05	neg_er	42	P7	300-800ms	-0.57252	593.30769	-12.49658	535.23077	13.00744
05	neg_er	43	P5	300-800ms	2.27978	521.07692	-10.49946	575.53846	15.77799
05	neg_er	44	P3	300-800ms	1.18556	475.00000	-12.53394	574.76923	14.99500
05	neg_er	45	P1	300-800ms	5.01218	475.92308	-10.17162	595.30769	19.88470
05	neg_er	46	PZ	300-800ms	2.45896	506.07692	-12.33377	610.38462	17.22839
05	neg_er	47	P2	300-800ms	5.00621	490.00000	-10.21327	615.00000	19.52250
05	neg_er	48	P4	300-800ms	4.41505	495.69231	-9.55958	568.69231	17.69739
05	neg_er	49	P6	300-800ms	4.39676	518.00000	-8.22867	572.84615	16.61308
05	neg_er	50	P8	300-800ms	2.67437	564.23077	-9.13209	557.53846	13.25913
05	neg_er	51	PO7	300-800ms	3.80865	506.61538	-9.10894	576.61538	18.61314
05	neg_er	52	PO5	300-800ms	3.82885	512.30769	-9.08810	576.76923	18.61946
05	neg_er	53	PO3	300-800ms	3.75477	506.69231	-9.16396	576.61538	18.53072
05	neg_er	54	POZ	300-800ms	3.11845	486.30769	-10.70808	572.69231	16.59181
05	neg_er	55	PO4	300-800ms	4.73914	506.53846	-7.97751	532.00000	16.97532
05	neg_er	56	PO6	300-800ms	4.74889	495.69231	-7.97058	521.07692	16.98234
05	neg_er	57	PO8	300-800ms	4.76886	500.38462	-7.90179	520.00000	16.98841
05	neg_er	58	O1	300-800ms	3.75355	517.38462	-9.12921	571.53846	18.53172
05	neg_er	59	OZ	300-800ms	3.35825	490.15385	-11.16808	558.30769	19.16760
05	neg_er	60	O2	300-800ms	4.77865	507.84615	-7.94366	528.61538	17.06372
06	neg_er	1	FP1	300-800ms	1.36178	474.10811	-10.38545	600.32432	12.55371
06	neg_er	2	FPZ	300-800ms	0.94248	482.54054	-10.72566	612.97297	12.06249
06	neg_er	3	FP2	300-800ms	1.22249	479.62162	-10.01260	576.64865	11.65407
06	neg_er	4	AF3	300-800ms	2.32873	488.16216	-9.86844	558.37838	14.39971
06	neg_er	5	AF4	300-800ms	2.30687	477.51351	-8.81489	553.62162	13.15745
06	neg_er	6	F7	300-800ms	0.83279	508.05405	-8.25778	586.16216	9.55103
06	neg_er	7	F5	300-800ms	2.20955	485.94595	-8.14514	539.72973	12.53683
06	neg_er	8	F3	300-800ms	3.07781	468.54054	-9.04444	554.00000	14.92571
06	neg_er	9	F1	300-800ms	3.54096	467.40541	-9.69595	557.18919	16.10549
06	neg_er	10	FZ	300-800ms	3.40488	479.35135	-9.62739	563.24324	15.82972
06	neg_er	11	F2	300-800ms	3.70117	475.29730	-8.57705	540.05405	15.44893
06	neg_er	12	F4	300-800ms	3.34209	506.86486	-7.59189	538.91892	14.10230
06	neg_er	13	F6	300-800ms	2.06985	529.40541	-7.77078	538.97297	11.43721
06	neg_er	14	F8	300-800ms	2.49812	486.00000	-6.66436	583.40541	10.73959
06	neg_er	15	FT7	300-800ms	0.44292	444.21622	-7.28019	591.94595	8.01652
06	neg_er	16	FC5	300-800ms	1.72960	455.13514	-7.24493	542.37838	10.35687
06	neg_er	17	FC3	300-800ms	3.62468	468.64865	-7.15497	543.67568	13.85542
06	neg_er	18	FC1	300-800ms	4.26708	461.35135	-8.57580	547.29730	16.00249
06	neg_er	19	FCZ	300-800ms	4.95151	464.54054	-8.94884	545.67568	17.34673
06	neg_er	20	FC2	300-800ms	5.01335	509.08108	-7.63567	529.78378	16.69840
06	neg_er	21	FC4	300-800ms	4.19152	553.08108	-6.41400	527.45946	14.75635
06	neg_er	22	FC6	300-800ms	3.42795	535.40541	-5.91661	536.75676	12.36128
06	neg_er	23	FT8	300-800ms	1.15757	526.16216	-7.25744	553.18919	8.73347
06	neg_er	24	T7	300-800ms	1.87918	470.81081	-4.88633	542.27027	7.87902
06	neg_er	25	C5	300-800ms	3.36704	484.81081	-5.63817	543.51351	11.90228
06	neg_er	26	C3	300-800ms	3.29733	520.64865	-6.92172	562.27027	13.14251
06	neg_er	27	C1	300-800ms	5.52979	475.78378	-7.28285	540.32432	16.90150
06	neg_er	28	CZ	300-800ms	6.19471	466.37838	-7.43474	559.72973	18.35021
06	neg_er	29	C2	300-800ms	6.27863	509.24324	-6.42784	543.45946	17.97619
06	neg_er	30	C4	300-800ms	5.92778	561.29730	-4.83694	528.16216	16.72801
06	neg_er	31	C6	300-800ms	4.24812	561.40541	-4.60604	527.40541	12.83158
06	neg_er	32	T8	300-800ms	3.11073	526.48649	-5.62458	557.56757	11.49711
06	neg_er	33	TP7	300-800ms	5.20954	499.62162	-1.98311	513.67568	12.62549
06	neg_er	34	CP5	300-800ms	5.72033	527.29730	-2.92681	595.24324	13.91527
06	neg_er	35	CP3	300-800ms	5.70025	511.67568	-4.62248	559.72973	15.32376
06	neg_er	36	CP1	300-800ms	6.53850	476.91892	-5.72431	575.40541	17.66657
06	neg_er	37	CPZ	300-800ms	7.03740	515.29730	-5.52254	573.83784	19.03112
06	neg_er	38	CP2	300-800ms	7.15042	538.54054	-4.58866	558.86486	18.78117
06	neg_er	39	CP4	300-800ms	6.34830	557.02703	-4.07601	527.67568	17.06872
06	neg_er	40	CP6	300-800ms	5.48003	598.64865	-3.24660	506.48649	14.29070
06	neg_er	41	TP8	300-800ms	6.25776	573.89189	-2.09550	509.29730	14.91635
06	neg_er	42	P7	300-800ms	5.16271	496.48649	-1.91259	513.78378	12.50508
06	neg_er	43	P5	300-800ms	7.31936	565.72973	-1.43931	545.78378	16.24065
06	neg_er	44	P3	300-800ms	7.23495	562.32432	-2.63339	553.72973	17.06731
06	neg_er	45	P1	300-800ms	7.32262	518.97297	-3.91320	538.37838	18.28864
06	neg_er	46	PZ	300-800ms	6.50479	509.67568	-4.89022	550.37838	17.76873
06	neg_er	47	P2	300-800ms	6.69240	545.35135	-3.97150	539.13514	17.67310
06	neg_er	48	P4	300-800ms	7.28335	590.54054	-2.63950	530.48649	17.66776
06	neg_er	49	P6	300-800ms	7.72815	624.27027	-1.52203	506.91892	17.17033
06	neg_er	50	P8	300-800ms	7.04258	583.29730	-1.37328	507.08108	15.97669
06	neg_er	51	PO7	300-800ms	5.99613	528.97297	-1.36544	521.18919	15.85177
06	neg_er	52	PO5	300-800ms	6.15452	541.51351	-1.25590	525.72973	15.95893
06	neg_er	53	PO3	300-800ms	7.15506	545.24324	-1.41174	532.05405	16.91712
06	neg_er	54	POZ	300-800ms	6.39921	541.29730	-3.14901	549.83784	16.56262
06	neg_er	55	PO4	300-800ms	6.76811	615.13514	-2.64118	512.43243	16.12979
06	neg_er	56	PO6	300-800ms	6.72132	614.21622	-2.71057	511.83784	16.12560
06	neg_er	57	PO8	300-800ms	6.12883	635.24324	-2.87460	489.67568	15.19160
06	neg_er	58	O1	300-800ms	5.21007	524.27027	-3.84700	528.91892	16.14584
06	neg_er	59	OZ	300-800ms	4.54347	549.51351	-4.04423	540.05405	15.24802
06	neg_er	60	O2	300-800ms	6.19233	547.02703	-3.91601	547.35135	16.94896
07	neg_er	1	FP1	300-800ms	-6.89301	515.47059	-27.76567	567.17647	12.53283
07	neg_er	2	FPZ	300-800ms	-8.33584	494.82353	-28.49930	556.88235	11.31959
07	neg_er	3	FP2	300-800ms	-7.48702	504.52941	-28.00605	595.17647	12.01485
07	neg_er	4	AF3	300-800ms	-7.34791	538.47059	-28.14602	577.76471	11.81173
07	neg_er	5	AF4	300-800ms	-7.95145	524.47059	-29.55077	613.00000	12.20926
07	neg_er	6	F7	300-800ms	-5.32988	492.94118	-20.55913	564.70588	9.50474
07	neg_er	7	F5	300-800ms	-6.48096	516.94118	-24.29306	547.17647	10.06480
07	neg_er	8	F3	300-800ms	-7.75493	536.70588	-29.65198	610.35294	12.49089
07	neg_er	9	F1	300-800ms	-7.72517	532.76471	-29.56959	610.41176	12.45136
07	neg_er	10	FZ	300-800ms	-7.74276	529.70588	-29.57595	610.35294	12.44557
07	neg_er	11	F2	300-800ms	-7.72688	529.52941	-29.63652	610.17647	12.48180
07	neg_er	12	F4	300-800ms	-7.70231	538.05882	-29.68097	614.35294	12.53597
07	neg_er	13	F6	300-800ms	-6.47877	514.70588	-25.20300	583.58824	10.92341
07	neg_er	14	F8	300-800ms	-6.91903	479.58824	-24.40973	573.11765	9.17779
07	neg_er	15	FT7	300-800ms	-3.90747	512.41176	-17.28383	580.23529	8.86580
07	neg_er	16	FC5	300-800ms	-4.80574	511.47059	-22.26818	562.58824	11.46932
07	neg_er	17	FC3	300-800ms	-4.27073	507.00000	-26.31159	557.64706	16.01683
07	neg_er	18	FC1	300-800ms	-5.58797	531.76471	-28.73723	603.41176	16.29227
07	neg_er	19	FCZ	300-800ms	-5.60932	531.58824	-28.77797	603.41176	16.23219
07	neg_er	20	FC2	300-800ms	-4.98173	531.94118	-27.36748	590.35294	15.93605
07	neg_er	21	FC4	300-800ms	-5.02171	550.23529	-27.48125	590.47059	15.94322
07	neg_er	22	FC6	300-800ms	-6.03253	522.00000	-24.07808	580.47059	10.76669
07	neg_er	23	FT8	300-800ms	-5.62525	516.82353	-21.44075	555.52941	8.91010
07	neg_er	24	T7	300-800ms	-1.57516	555.35294	-15.35988	531.64706	12.26402
07	neg_er	25	C5	300-800ms	-2.72924	531.70588	-24.79891	571.47059	17.46249
07	neg_er	26	C3	300-800ms	-2.74660	531.76471	-24.80602	583.41176	17.46755
07	neg_er	27	C1	300-800ms	-4.90201	549.35294	-29.91628	581.00000	17.87227
07	neg_er	28	CZ	300-800ms	-3.99433	577.82353	-30.39906	581.76471	19.66672
07	neg_er	29	C2	300-800ms	-4.52316	569.00000	-29.70910	601.82353	17.55734
07	neg_er	30	C4	300-800ms	-5.25140	567.52941	-28.23449	568.41176	16.23823
07	neg_er	31	C6	300-800ms	-4.05821	545.00000	-23.22856	535.47059	13.03725
07	neg_er	32	T8	300-800ms	-5.60718	525.29412	-21.37258	555.52941	8.90410
07	neg_er	33	TP7	300-800ms	3.44868	597.76471	-10.39121	505.52941	16.58437
07	neg_er	34	CP5	300-800ms	0.46713	585.41176	-17.23160	540.29412	16.93523
07	neg_er	35	CP3	300-800ms	-1.89572	598.58824	-23.16281	553.70588	17.24366
07	neg_er	36	CP1	300-800ms	-3.08970	568.41176	-26.35711	550.00000	18.36841
07	neg_er	37	CPZ	300-800ms	-3.39343	593.29412	-26.91536	550.35294	18.04173
07	neg_er	38	CP2	300-800ms	-3.38753	593.41176	-26.88345	542.17647	18.02378
07	neg_er	39	CP4	300-800ms	-3.36134	593.41176	-26.80993	550.47059	18.05477
07	neg_er	40	CP6	300-800ms	-1.67345	571.94118	-20.90657	520.94118	14.76355
07	neg_er	41	TP8	300-800ms	0.80719	620.11765	-13.81655	516.17647	13.99602
07	neg_er	42	P7	300-800ms	3.43594	594.05882	-10.38636	505.64706	16.52665
07	neg_er	43	P5	300-800ms	1.00370	621.05882	-18.17581	519.94118	18.68431
07	neg_er	44	P3	300-800ms	-0.06629	595.52941	-20.03920	540.41176	19.19628
07	neg_er	45	P1	300-800ms	-0.03729	597.88235	-20.04733	554.52941	19.31865
07	neg_er	46	PZ	300-800ms	-0.04562	595.52941	-20.00736	554.52941	19.24751
07	neg_er	47	P2	300-800ms	-2.07120	607.35294	-22.29220	552.23529	16.99613
07	neg_er	48	P4	300-800ms	-2.28466	621.41176	-22.93477	512.05882	15.85563
07	neg_er	49	P6	300-800ms	-1.94592	622.41176	-21.42607	518.35294	14.43873
07	neg_er	50	P8	300-800ms	0.89197	620.23529	-13.71469	508.05882	14.13712
07	neg_er	51	PO7	300-800ms	3.40308	634.35294	-9.91353	511.29412	16.38215
07	neg_er	52	PO5	300-800ms	3.19705	637.17647	-10.22195	501.94118	16.18147
07	neg_er	53	PO3	300-800ms	3.14936	639.70588	-10.24766	501.76471	16.13940
07	neg_er	54	POZ	300-800ms	-0.39401	630.23529	-18.04224	539.41176	16.30810
07	neg_er	55	PO4	300-800ms	2.30366	637.88235	-12.88613	433.05882	16.11322
07	neg_er	56	PO6	300-800ms	2.28300	636.35294	-12.93835	438.58824	16.05985
07	neg_er	57	PO8	300-800ms	2.24240	640.88235	-12.99082	438.82353	16.06025
07	neg_er	58	O1	300-800ms	3.15410	639.47059	-10.24595	506.00000	16.16546
07	neg_er	59	OZ	300-800ms	1.54775	629.76471	-11.22719	486.47059	14.40531
07	neg_er	60	O2	300-800ms	2.28673	637.76471	-12.89070	438.58824	16.09654
08	neg_er	1	FP1	300-800ms	-3.27960	568.00000	-12.51632	560.61538	5.81915
08	neg_er	2	FPZ	300-800ms	-3.44200	542.10256	-12.97318	570.76923	5.76649
08	neg_er	3	FP2	300-800ms	-3.77593	555.17949	-13.41130	556.15385	5.23512
08	neg_er	4	AF3	300-800ms	-2.26824	543.89744	-13.33844	580.05128	8.17363
08	neg_er	5	AF4	300-800ms	-3.12483	550.41026	-14.19629	559.43590	6.90340
08	neg_er	6	F7	300-800ms	-2.27302	619.58974	-10.92562	546.97436	5.92314
08	neg_er	7	F5	300-800ms	-2.33801	537.33333	-14.18980	570.82051	8.86627
08	neg_er	8	F3	300-800ms	-2.32311	540.97436	-14.14872	561.17949	8.90351
08	neg_er	9	F1	300-800ms	-2.32052	537.64103	-14.21087	555.89744	8.84241
08	neg_er	10	FZ	300-800ms	-2.20064	559.53846	-15.05432	550.82051	9.65073
08	neg_er	11	F2	300-800ms	-2.15502	546.00000	-14.07321	550.15385	8.88732
08	neg_er	12	F4	300-800ms	-2.15823	550.46154	-14.08979	542.35897	8.86565
08	neg_er	13	F6	300-800ms	-2.13635	550.35897	-14.15654	548.66667	8.95220
08	neg_er	14	F8	300-800ms	-2.26336	577.28205	-12.23981	535.94872	7.08757
08	neg_er	15	FT7	300-800ms	0.19986	597.69231	-7.67596	550.20513	7.57931
08	neg_er	16	FC5	300-800ms	-2.28626	543.28205	-14.11187	570.35897	8.84371
08	neg_er	17	FC3	300-800ms	-0.63067	539.43590	-12.94681	543.58974	11.12321
08	neg_er	18	FC1	300-800ms	-1.43623	545.28205	-15.16471	531.48718	11.51026
08	neg_er	19	FCZ	300-800ms	-1.12416	532.71795	-15.46090	552.41026	12.36573
08	neg_er	20	FC2	300-800ms	-1.77346	537.12821	-15.76802	553.12821	11.47945
08	neg_er	21	FC4	300-800ms	-0.50093	535.23077	-13.95737	548.66667	12.01013
08	neg_er	22	FC6	300-800ms	-0.49848	558.30769	-12.46154	523.28205	10.48637
08	neg_er	23	FT8	300-800ms	-0.00000	558.71795	-0.00000	579.43590	0.00000
08	neg_er	24	T7	300-800ms	-0.00000	552.35897	-0.00000	520.05128	0.00000
08	neg_er	25	C5	300-800ms	2.34061	568.10256	-7.41458	547.53846	12.06211
08	neg_er	26	C3	300-800ms	1.29676	556.56410	-11.75404	554.05128	13.71446
08	neg_er	27	C1	300-800ms	1.26240	541.74359	-12.88910	543.94872	14.59657
08	neg_er	28	CZ	300-800ms	1.26144	521.69231	-13.11570	540.97436	14.91092
08	neg_er	29	C2	300-800ms	1.15143	529.07692	-12.98978	545.17949	14.49537
08	neg_er	30	C4	300-800ms	1.68749	526.61538	-12.13399	550.97436	14.90518
08	neg_er	31	C6	300-800ms	2.83556	507.64103	-9.61169	570.15385	14.96174
08	neg_er	32	T8	300-800ms	-0.00000	550.51282	-0.00000	526.92308	0.00000
08	neg_er	33	TP7	300-800ms	4.82841	569.02564	-3.82006	564.61538	13.50452
08	neg_er	34	CP5	300-800ms	5.67056	542.71795	-6.86723	523.02564	18.23022
08	neg_er	35	CP3	300-800ms	4.11747	590.92308	-8.81941	533.58974	16.90520
08	neg_er	36	CP1	300-800ms	3.45291	540.56410	-10.97772	540.30769	17.48149
08	neg_er	37	CPZ	300-800ms	3.13075	523.74359	-11.95571	533.23077	17.78046
08	neg_er	38	CP2	300-800ms	3.31693	516.10256	-11.22347	541.07692	17.44019
08	neg_er	39	CP4	300-800ms	4.25589	510.15385	-9.40038	547.12821	17.55675
08	neg_er	40	CP6	300-800ms	2.56004	565.94872	-9.63537	523.69231	14.18831
08	neg_er	41	TP8	300-800ms	2.68293	561.33333	-7.27673	512.82051	12.14750
08	neg_er	42	P7	300-800ms	6.01123	543.89744	-3.32056	575.28205	14.81641
08	neg_er	43	P5	300-800ms	5.68079	540.82051	-6.91383	542.15385	18.25524
08	neg_er	44	P3	300-800ms	5.62840	535.33333	-7.02969	536.10256	18.33508
08	neg_er	45	P1	300-800ms	4.76373	532.61538	-10.37336	532.25641	19.78590
08	neg_er	46	PZ	300-800ms	4.61622	528.92308	-11.77020	520.61538	20.29486
08	neg_er	47	P2	300-800ms	3.97392	518.82051	-11.41427	521.28205	19.01755
08	neg_er	48	P4	300-800ms	3.62448	542.25641	-10.33915	532.51282	17.75015
08	neg_er	49	P6	300-800ms	4.62882	600.82051	-7.99938	540.46154	17.21006
08	neg_er	50	P8	300-800ms	3.73031	602.46154	-5.17726	539.38462	12.68487
08	neg_er	51	PO7	300-800ms	6.35504	508.76923	-4.54749	546.92308	16.97698
08	neg_er	52	PO5	300-800ms	6.43327	513.12821	-4.68215	541.64103	17.29783
08	neg_er	53	PO3	300-800ms	5.26375	534.46154	-7.87060	540.97436	18.40323
08	neg_er	54	POZ	300-800ms	3.67087	538.51282	-10.61823	539.12821	17.98443
08	neg_er	55	PO4	300-800ms	2.58502	565.07692	-9.49691	558.97436	15.26324
08	neg_er	56	PO6	300-800ms	3.57602	601.69231	-8.31638	560.87179	15.95552
08	neg_er	57	PO8	300-800ms	3.75859	633.07692	-5.44374	559.64103	13.34452
08	neg_er	58	O1	300-800ms	3.79739	541.74359	-6.01477	551.48718	13.78747
08	neg_er	59	OZ	300-800ms	2.14199	545.17949	-7.10608	556.41026	11.98631
08	neg_er	60	O2	300-800ms	2.57747	559.38462	-9.47667	558.82051	15.26997
09	neg_er	1	FP1	300-800ms	1.58911	518.60000	-13.36018	595.25000	15.75605
09	neg_er	2	FPZ	300-800ms	1.86957	521.95000	-13.66319	580.15000	16.58650
09	neg_er	3	FP2	300-800ms	0.12205	521.95000	-16.24524	592.75000	14.46636
09	neg_er	4	AF3	300-800ms	2.14483	524.50000	-14.93568	586.45000	18.10735
09	neg_er	5	AF4	300-800ms	1.01694	526.40000	-17.84227	579.85000	18.00910
09	neg_er	6	F7	300-800ms	2.39328	501.85000	-10.68146	593.10000	15.03572
09	neg_er	7	F5	300-800ms	3.85085	531.05000	-11.51080	584.40000	18.52659
09	neg_er	8	F3	300-800ms	3.81852	520.40000	-14.16263	569.10000	21.00272
09	neg_er	9	F1	300-800ms	3.37747	544.20000	-16.31213	569.20000	22.04104
09	neg_er	10	FZ	300-800ms	3.15298	553.20000	-17.41203	554.70000	22.75835
09	neg_er	11	F2	300-800ms	2.84946	549.70000	-18.10245	572.85000	22.03448
09	neg_er	12	F4	300-800ms	2.55454	527.95000	-17.97954	586.35000	21.17257
09	neg_er	13	F6	300-800ms	2.93445	518.20000	-16.18547	567.45000	19.50317
09	neg_er	14	F8	300-800ms	2.30455	515.60000	-13.81434	594.20000	17.11077
09	neg_er	15	FT7	300-800ms	7.18651	491.60000	-7.34407	605.35000	20.82613
09	neg_er	16	FC5	300-800ms	3.85089	527.40000	-11.53517	570.70000	18.55169
09	neg_er	17	FC3	300-800ms	5.26793	528.10000	-12.01317	552.85000	21.90575
09	neg_er	18	FC1	300-800ms	4.53687	548.25000	-15.02382	562.45000	23.53901
09	neg_er	19	FCZ	300-800ms	4.09885	530.95000	-16.84240	570.10000	24.16433
09	neg_er	20	FC2	300-800ms	3.79607	518.50000	-16.39560	581.65000	22.73853
09	neg_er	21	FC4	300-800ms	4.50218	518.25000	-14.22592	569.85000	21.99514
09	neg_er	22	FC6	300-800ms	3.34163	513.30000	-11.95290	558.40000	17.64967
09	neg_er	23	FT8	300-800ms	1.09843	555.60000	-15.33005	552.75000	16.46276
09	neg_er	24	T7	300-800ms	0.00000	539.40000	-0.00000	544.40000	0.00000
09	neg_er	25	C5	300-800ms	5.68456	538.85000	-8.87997	537.45000	20.23835
09	neg_er	26	C3	300-800ms	6.39905	521.50000	-10.37077	549.80000	23.01409
09	neg_er	27	C1	300-800ms	6.02107	515.45000	-12.86945	568.00000	24.71015
09	neg_er	28	CZ	300-800ms	5.86919	503.10000	-14.32025	573.70000	25.31236
09	neg_er	29	C2	300-800ms	5.59646	509.90000	-14.13706	574.05000	24.30850
09	neg_er	30	C4	300-800ms	5.45505	508.35000	-12.91733	555.90000	22.69910
09	neg_er	31	C6	300-800ms	3.35695	538.35000	-12.35693	551.90000	17.92262
09	neg_er	32	T8	300-800ms	1.41780	574.25000	-13.19915	530.80000	14.86393
09	neg_er	33	TP7	300-800ms	5.42623	570.45000	-8.26914	508.50000	19.43803
09	neg_er	34	CP5	300-800ms	5.56472	579.10000	-8.55160	534.40000	20.35026
09	neg_er	35	CP3	300-800ms	6.64208	533.30000	-8.86053	549.10000	22.91966
09	neg_er	36	CP1	300-800ms	7.11900	509.75000	-10.64842	558.35000	25.08032
09	neg_er	37	CPZ	300-800ms	7.42372	516.95000	-11.63783	555.85000	26.23087
09	neg_er	38	CP2	300-800ms	6.81646	522.90000	-11.76553	546.85000	24.72972
09	neg_er	39	CP4	300-800ms	5.85851	529.80000	-11.35899	532.90000	22.92240
09	neg_er	40	CP6	300-800ms	4.03642	540.85000	-11.50076	505.20000	18.83481
09	neg_er	41	TP8	300-800ms	1.82164	572.25000	-13.33931	504.45000	16.67736
09	neg_er	42	P7	300-800ms	5.19107	651.80000	-8.02292	457.75000	18.37888
09	neg_er	43	P5	300-800ms	6.35562	645.50000	-8.61497	495.40000	21.85089
09	neg_er	44	P3	300-800ms	7.15491	579.95000	-8.00960	530.85000	23.54068
09	neg_er	45	P1	300-800ms	8.31345	572.85000	-8.82271	514.15000	25.89904
09	neg_er	46	PZ	300-800ms	8.04741	548.30000	-9.51873	516.30000	25.79796
09	neg_er	47	P2	300-800ms	7.95000	548.35000	-9.54083	516.20000	25.65043
09	neg_er	48	P4	300-800ms	6.69328	580.05000	-9.71714	524.05000	23.89740
09	neg_er	49	P6	300-800ms	5.30453	630.20000	-10.02932	496.55000	21.44835
09	neg_er	50	P8	300-800ms	2.25736	616.05000	-12.16044	468.55000	16.81925
09	neg_er	51	PO7	300-800ms	7.11683	657.75000	-9.08319	501.45000	23.33547
09	neg_er	52	PO5	300-800ms	7.14254	671.40000	-9.07135	509.40000	23.44491
09	neg_er	53	PO3	300-800ms	7.16132	660.90000	-9.02961	509.45000	23.48904
09	neg_er	54	POZ	300-800ms	7.82647	613.15000	-8.65964	503.35000	24.74506
09	neg_er	55	PO4	300-800ms	5.23591	621.90000	-11.51998	464.70000	22.04817
09	neg_er	56	PO6	300-800ms	5.16934	622.80000	-11.58594	472.90000	21.97449
09	neg_er	57	PO8	300-800ms	5.13682	621.05000	-11.65603	464.75000	21.96123
09	neg_er	58	O1	300-800ms	7.15549	645.75000	-9.13793	501.70000	23.50526
09	neg_er	59	OZ	300-800ms	5.56480	610.15000	-11.14091	504.05000	22.08531
09	neg_er	60	O2	300-800ms	4.55690	617.80000	-13.25565	479.55000	21.89637
