# Supplementary material for: Morphological encoding beyond slots and fillers: An ERP study of comparative formation in English
Source: PLoS One. 2018 Jul 25;13(7):e0199897. doi: 10.1371/journal.pone.0199897 (PMC6059382; doi:10.1371/journal.pone.0199897)
Supplement: S1 Dataset — (ZIP) [file pone.0199897.s003.zip › data/All_neg_more300_800.txt]

010	neg_more	1	FP1	300-800ms	-9.64465	528.43243	-32.94815	595.18919	15.53191
010	neg_more	2	FPZ	300-800ms	-9.48863	551.13514	-32.54882	627.56757	16.00683
010	neg_more	3	FP2	300-800ms	-10.56957	527.02703	-33.07646	588.21622	14.28456
010	neg_more	4	AF3	300-800ms	-10.25057	530.48649	-33.60340	609.08108	15.31805
010	neg_more	5	AF4	300-800ms	-10.43621	525.62162	-33.55477	611.89189	15.44682
010	neg_more	6	F7	300-800ms	-11.01451	559.89189	-31.78218	612.32432	9.39266
010	neg_more	7	F5	300-800ms	-8.55294	527.40541	-30.37706	648.32432	14.04273
010	neg_more	8	F3	300-800ms	-7.65511	542.27027	-33.19908	619.67568	19.84830
010	neg_more	9	F1	300-800ms	-7.55327	542.27027	-33.18739	619.56757	20.06824
010	neg_more	10	FZ	300-800ms	-10.63253	524.59459	-36.17300	584.37838	17.85532
010	neg_more	11	F2	300-800ms	-7.98237	534.16216	-33.64906	597.78378	20.70271
010	neg_more	12	F4	300-800ms	-8.00177	534.10811	-33.74310	594.97297	20.67388
010	neg_more	13	F6	300-800ms	-6.77470	550.32432	-30.36378	566.54054	17.43037
010	neg_more	14	F8	300-800ms	-7.66435	529.94595	-29.22151	545.40541	16.05635
010	neg_more	15	FT7	300-800ms	-6.56035	521.08108	-24.65055	648.21622	12.05462
010	neg_more	16	FC5	300-800ms	-7.94107	526.27027	-28.30045	654.86486	12.54554
010	neg_more	17	FC3	300-800ms	-8.72586	503.51351	-33.42229	606.70270	16.33174
010	neg_more	18	FC1	300-800ms	-10.74259	530.75676	-36.19799	610.97297	15.84083
010	neg_more	19	FCZ	300-800ms	-8.31201	543.56757	-33.99480	609.02703	18.57604
010	neg_more	20	FC2	300-800ms	-9.17218	548.27027	-34.88778	598.48649	18.03144
010	neg_more	21	FC4	300-800ms	-3.71581	550.75676	-31.31477	581.13514	24.02621
010	neg_more	22	FC6	300-800ms	-6.58900	531.13514	-27.96005	604.16216	16.20345
010	neg_more	23	FT8	300-800ms	-4.54071	509.67568	-21.79775	607.40541	13.67337
010	neg_more	24	T7	300-800ms	-4.49923	531.62162	-20.26354	611.13514	11.96337
010	neg_more	25	C5	300-800ms	-2.79742	555.67568	-22.88079	627.51351	15.96095
010	neg_more	26	C3	300-800ms	-2.82129	572.97297	-28.31245	612.10811	20.71750
010	neg_more	27	C1	300-800ms	-6.04914	545.83784	-32.91430	591.24324	19.35335
010	neg_more	28	CZ	300-800ms	-6.37090	591.72973	-33.27342	596.81081	19.56652
010	neg_more	29	C2	300-800ms	-5.19065	545.29730	-32.68312	597.40541	20.69187
010	neg_more	30	C4	300-800ms	-4.08271	544.16216	-31.44061	586.54054	21.76578
010	neg_more	31	C6	300-800ms	-2.16502	536.86486	-23.09661	577.89189	18.48785
010	neg_more	32	T8	300-800ms	-0.34002	501.24324	-15.69909	571.94595	15.95106
010	neg_more	33	TP7	300-800ms	2.36643	604.43243	-10.96605	572.37838	14.76325
010	neg_more	34	CP5	300-800ms	5.59837	617.13514	-14.95533	532.97297	23.22545
010	neg_more	35	CP3	300-800ms	3.95149	540.64865	-20.96201	550.05405	25.94162
010	neg_more	36	CP1	300-800ms	0.84701	540.86486	-25.29386	546.54054	23.97195
010	neg_more	37	CPZ	300-800ms	-0.10340	577.72973	-26.82654	547.78378	23.66878
010	neg_more	38	CP2	300-800ms	-0.07793	574.54054	-27.11689	544.16216	23.57117
010	neg_more	39	CP4	300-800ms	2.52277	571.29730	-23.86999	530.10811	25.37650
010	neg_more	40	CP6	300-800ms	-0.00000	578.37838	-0.00000	620.27027	0.00000
010	neg_more	41	TP8	300-800ms	7.90757	620.00000	-8.90824	511.78378	22.12133
010	neg_more	42	P7	300-800ms	6.88201	646.32432	-7.92452	552.43243	19.30389
010	neg_more	43	P5	300-800ms	12.62645	695.78378	-13.28176	496.10811	32.07345
010	neg_more	44	P3	300-800ms	10.17318	643.40541	-15.15059	488.64865	32.56025
010	neg_more	45	P1	300-800ms	5.69408	602.70270	-19.83464	525.94595	29.27611
010	neg_more	46	PZ	300-800ms	4.67405	546.05405	-21.35950	517.35135	28.19432
010	neg_more	47	P2	300-800ms	6.17485	601.67568	-19.72178	518.27027	29.63866
010	neg_more	48	P4	300-800ms	9.84743	648.16216	-16.36170	513.24324	32.19933
010	neg_more	49	P6	300-800ms	13.29996	694.10811	-10.78998	509.45946	32.90596
010	neg_more	50	P8	300-800ms	7.94307	622.86486	-8.94952	511.78378	22.20940
010	neg_more	51	PO7	300-800ms	11.04011	684.64865	-7.26804	536.70270	26.12538
010	neg_more	52	PO5	300-800ms	11.09645	684.59459	-7.21212	541.18919	26.16033
010	neg_more	53	PO3	300-800ms	10.72837	673.89189	-10.51104	503.62162	29.15568
010	neg_more	54	POZ	300-800ms	9.01430	612.05405	-12.76486	492.37838	28.62654
010	neg_more	55	PO4	300-800ms	15.00308	705.94595	-10.51765	480.16216	34.90889
010	neg_more	56	PO6	300-800ms	16.45600	724.37838	-10.89354	480.75676	35.53073
010	neg_more	57	PO8	300-800ms	12.69096	719.29730	-8.71403	492.37838	27.54370
010	neg_more	58	O1	300-800ms	6.69283	659.72973	-7.16063	535.40541	19.30513
010	neg_more	59	OZ	300-800ms	6.52652	607.13514	-6.85323	515.62162	18.00306
010	neg_more	60	O2	300-800ms	9.41103	673.40541	-6.53766	511.08108	21.70522
011	neg_more	1	FP1	300-800ms	-4.03502	625.05000	-20.82344	459.50000	11.91688
011	neg_more	2	FPZ	300-800ms	-3.75925	638.50000	-21.53891	473.20000	13.02453
011	neg_more	3	FP2	300-800ms	-3.96958	637.50000	-22.21458	464.20000	12.63270
011	neg_more	4	AF3	300-800ms	-3.79238	650.65000	-19.52417	468.30000	11.91611
011	neg_more	5	AF4	300-800ms	-3.34705	661.45000	-22.26463	462.45000	13.55472
011	neg_more	6	F7	300-800ms	-5.50879	629.80000	-17.43504	502.65000	6.63904
011	neg_more	7	F5	300-800ms	-2.56061	632.65000	-16.63785	493.70000	11.95457
011	neg_more	8	F3	300-800ms	-2.47920	631.15000	-16.50493	483.85000	11.99661
011	neg_more	9	F1	300-800ms	-2.43862	624.25000	-16.73197	505.55000	12.31611
011	neg_more	10	FZ	300-800ms	-2.38517	623.10000	-20.53590	501.45000	14.75246
011	neg_more	11	F2	300-800ms	-2.24395	623.45000	-20.35794	506.90000	14.85362
011	neg_more	12	F4	300-800ms	-0.03363	639.45000	-18.54597	474.50000	17.07333
011	neg_more	13	F6	300-800ms	-0.63668	612.15000	-19.32461	494.85000	15.49012
011	neg_more	14	F8	300-800ms	-2.30545	540.95000	-20.21376	463.25000	13.11000
011	neg_more	15	FT7	300-800ms	-5.43501	632.55000	-17.35000	492.45000	6.64899
011	neg_more	16	FC5	300-800ms	-1.37544	586.20000	-13.47906	504.45000	11.05544
011	neg_more	17	FC3	300-800ms	0.00548	619.50000	-13.15848	512.35000	13.64588
011	neg_more	18	FC1	300-800ms	0.90346	596.10000	-13.63941	517.50000	16.00887
011	neg_more	19	FCZ	300-800ms	1.51327	555.10000	-14.37384	533.65000	17.62467
011	neg_more	20	FC2	300-800ms	2.30204	591.10000	-13.71635	518.55000	18.10717
011	neg_more	21	FC4	300-800ms	4.67393	544.65000	-11.53418	528.80000	20.47398
011	neg_more	22	FC6	300-800ms	1.99219	526.70000	-14.54537	530.90000	15.76060
011	neg_more	23	FT8	300-800ms	0.18011	519.05000	-18.08679	503.55000	12.89868
011	neg_more	24	T7	300-800ms	-3.97858	586.45000	-13.55975	504.90000	6.20650
011	neg_more	25	C5	300-800ms	0.27236	593.25000	-10.24829	514.95000	10.77385
011	neg_more	26	C3	300-800ms	2.66645	598.05000	-9.69840	529.55000	14.97063
011	neg_more	27	C1	300-800ms	3.49083	596.50000	-10.38655	559.00000	17.53714
011	neg_more	28	CZ	300-800ms	4.81725	544.30000	-10.58580	554.30000	19.97617
011	neg_more	29	C2	300-800ms	5.65155	542.35000	-9.69618	555.25000	20.52184
011	neg_more	30	C4	300-800ms	5.98588	553.50000	-9.36243	534.10000	20.66494
011	neg_more	31	C6	300-800ms	3.64615	522.75000	-12.73806	537.45000	15.98846
011	neg_more	32	T8	300-800ms	1.85952	495.55000	-16.87411	525.65000	13.28232
011	neg_more	33	TP7	300-800ms	0.15461	603.20000	-8.73801	530.35000	13.48974
011	neg_more	34	CP5	300-800ms	3.40310	598.60000	-6.28152	549.00000	14.20472
011	neg_more	35	CP3	300-800ms	5.64107	616.05000	-6.32244	564.45000	17.30787
011	neg_more	36	CP1	300-800ms	6.58950	593.35000	-7.45748	549.80000	20.21860
011	neg_more	37	CPZ	300-800ms	7.58590	583.50000	-7.50947	539.50000	22.21177
011	neg_more	38	CP2	300-800ms	8.07646	579.00000	-6.33583	528.30000	22.12884
011	neg_more	39	CP4	300-800ms	7.95965	572.50000	-6.56686	520.25000	21.29043
011	neg_more	40	CP6	300-800ms	5.79914	494.85000	-8.97809	506.10000	17.29658
011	neg_more	41	TP8	300-800ms	2.31227	501.95000	-17.14570	496.10000	13.32558
011	neg_more	42	P7	300-800ms	4.45291	544.60000	-5.04661	523.90000	24.85134
011	neg_more	43	P5	300-800ms	7.64531	613.20000	-4.08921	544.70000	20.03993
011	neg_more	44	P3	300-800ms	7.77665	616.85000	-4.04116	540.10000	20.18195
011	neg_more	45	P1	300-800ms	9.57088	606.50000	-3.87820	592.10000	22.91424
011	neg_more	46	PZ	300-800ms	10.27021	586.05000	-3.88258	573.00000	24.08903
011	neg_more	47	P2	300-800ms	9.56328	575.35000	-3.97174	529.20000	22.40293
011	neg_more	48	P4	300-800ms	8.14511	589.25000	-4.52557	526.55000	20.14586
011	neg_more	49	P6	300-800ms	7.52495	540.80000	-5.47226	538.05000	18.15156
011	neg_more	50	P8	300-800ms	3.51842	475.90000	-14.03790	538.40000	13.32786
011	neg_more	51	PO7	300-800ms	5.51108	543.45000	-6.05504	524.70000	27.86591
011	neg_more	52	PO5	300-800ms	5.53691	542.05000	-6.07510	530.85000	27.89975
011	neg_more	53	PO3	300-800ms	6.58995	554.45000	-5.47158	542.75000	23.34807
011	neg_more	54	POZ	300-800ms	8.51856	577.30000	-3.26925	545.80000	21.16564
011	neg_more	55	PO4	300-800ms	6.39096	547.05000	-5.23157	548.30000	18.17821
011	neg_more	56	PO6	300-800ms	5.32013	484.00000	-7.77294	573.90000	15.89022
011	neg_more	57	PO8	300-800ms	5.57793	479.90000	-7.81294	572.30000	16.01647
011	neg_more	58	O1	300-800ms	4.48048	568.85000	-8.66034	531.90000	29.06967
011	neg_more	59	OZ	300-800ms	4.32000	549.55000	-6.70541	533.65000	21.02356
011	neg_more	60	O2	300-800ms	4.65583	502.95000	-6.64337	549.40000	16.80323
012	neg_more	1	FP1	300-800ms	2.11177	468.40000	-16.30716	545.46667	18.80684
012	neg_more	2	FPZ	300-800ms	2.20555	485.55556	-17.17329	542.53333	19.55262
012	neg_more	3	FP2	300-800ms	1.75096	472.22222	-18.08931	558.04444	19.16209
012	neg_more	4	AF3	300-800ms	3.77177	485.73333	-15.38671	533.55556	21.54263
012	neg_more	5	AF4	300-800ms	4.03432	482.93333	-16.34446	555.28889	23.02994
012	neg_more	6	F7	300-800ms	2.39901	478.93333	-12.33769	502.88889	16.54868
012	neg_more	7	F5	300-800ms	7.77957	502.31111	-9.26538	560.40000	24.14144
012	neg_more	8	F3	300-800ms	7.79478	502.31111	-9.22454	562.08889	24.15148
012	neg_more	9	F1	300-800ms	7.83169	496.08889	-9.16870	562.00000	24.18933
012	neg_more	10	FZ	300-800ms	6.58878	488.84444	-14.35090	555.73333	27.33232
012	neg_more	11	F2	300-800ms	6.15825	495.91111	-14.55965	564.84444	26.70489
012	neg_more	12	F4	300-800ms	6.19112	495.24444	-14.57617	562.57778	26.75508
012	neg_more	13	F6	300-800ms	4.05876	466.75556	-14.83394	566.57778	21.38338
012	neg_more	14	F8	300-800ms	2.07075	471.33333	-11.36376	542.75556	14.09293
012	neg_more	15	FT7	300-800ms	3.36938	498.84444	-8.38049	534.80000	14.16403
012	neg_more	16	FC5	300-800ms	7.78839	496.17778	-9.20311	556.88889	24.12637
012	neg_more	17	FC3	300-800ms	7.88956	496.57778	-9.03509	560.44444	24.16761
012	neg_more	18	FC1	300-800ms	8.76609	505.86667	-9.60226	563.51111	26.44299
012	neg_more	19	FCZ	300-800ms	9.76076	475.64444	-10.67611	569.51111	29.67137
012	neg_more	20	FC2	300-800ms	10.23229	483.77778	-9.17103	564.17778	28.85518
012	neg_more	21	FC4	300-800ms	8.97008	491.55556	-9.42874	581.68889	26.54411
012	neg_more	22	FC6	300-800ms	5.85481	479.91111	-9.58276	538.71111	20.42077
012	neg_more	23	FT8	300-800ms	2.08103	471.37778	-11.33484	538.53333	14.06360
012	neg_more	24	T7	300-800ms	8.46602	493.37778	-4.60019	566.22222	20.66208
012	neg_more	25	C5	300-800ms	8.26830	477.24444	-6.21086	590.04444	21.88623
012	neg_more	26	C3	300-800ms	8.03615	506.31111	-8.91880	559.91111	24.27966
012	neg_more	27	C1	300-800ms	12.14381	474.40000	-6.79833	586.17778	29.70947
012	neg_more	28	CZ	300-800ms	12.82596	487.20000	-7.63791	583.95556	31.53622
012	neg_more	29	C2	300-800ms	13.05277	494.13333	-6.62889	578.62222	31.00530
012	neg_more	30	C4	300-800ms	11.90711	494.13333	-6.99116	561.64444	29.47751
012	neg_more	31	C6	300-800ms	7.99279	476.84444	-7.74237	542.22222	22.85829
012	neg_more	32	T8	300-800ms	4.59715	483.55556	-8.04327	515.11111	16.66456
012	neg_more	33	TP7	300-800ms	8.45622	493.42222	-4.67695	575.64444	20.75865
012	neg_more	34	CP5	300-800ms	9.10549	498.13333	-4.48809	571.68889	21.81157
012	neg_more	35	CP3	300-800ms	12.79991	463.42222	-4.85052	594.08889	29.25810
012	neg_more	36	CP1	300-800ms	14.70802	452.93333	-4.27839	588.44444	32.08703
012	neg_more	37	CPZ	300-800ms	15.91577	473.77778	-4.47102	582.08889	33.97955
012	neg_more	38	CP2	300-800ms	15.70060	507.33333	-3.51775	540.40000	33.45955
012	neg_more	39	CP4	300-800ms	14.28557	514.13333	-3.57406	544.08889	31.52164
012	neg_more	40	CP6	300-800ms	10.57110	491.64444	-6.21104	544.26667	26.38692
012	neg_more	41	TP8	300-800ms	6.17030	524.62222	-6.31992	528.93333	18.74221
012	neg_more	42	P7	300-800ms	8.28105	574.17778	-6.66927	501.64444	23.32294
012	neg_more	43	P5	300-800ms	13.85533	520.57778	-1.49224	545.46667	29.17596
012	neg_more	44	P3	300-800ms	16.25448	492.31111	-1.91293	569.51111	32.87769
012	neg_more	45	P1	300-800ms	16.29563	496.48889	-2.02979	562.40000	33.09007
012	neg_more	46	PZ	300-800ms	16.33558	492.31111	-2.02118	557.46667	33.15273
012	neg_more	47	P2	300-800ms	16.33002	507.91111	-2.03692	551.46667	33.18284
012	neg_more	48	P4	300-800ms	14.91065	563.68889	-2.23011	523.33333	31.80240
012	neg_more	49	P6	300-800ms	13.00127	583.82222	-2.62131	525.64444	28.74387
012	neg_more	50	P8	300-800ms	8.10721	617.42222	-3.72375	498.31111	20.46812
012	neg_more	51	PO7	300-800ms	9.22505	552.40000	-2.49989	541.11111	21.06862
012	neg_more	52	PO5	300-800ms	9.20536	537.37778	-2.48637	544.62222	21.10123
012	neg_more	53	PO3	300-800ms	9.21861	551.37778	-2.53888	535.42222	21.11750
012	neg_more	54	POZ	300-800ms	13.53942	504.44444	-2.11580	540.88889	29.27577
012	neg_more	55	PO4	300-800ms	9.71659	592.04444	-2.19705	523.86667	22.59994
012	neg_more	56	PO6	300-800ms	9.75897	589.60000	-2.22139	519.42222	22.66092
012	neg_more	57	PO8	300-800ms	9.74166	602.53333	-2.18615	530.17778	22.66136
012	neg_more	58	O1	300-800ms	9.13236	551.28889	-2.59377	544.35556	20.97779
012	neg_more	59	OZ	300-800ms	7.43140	529.91111	-3.73737	545.20000	18.93769
012	neg_more	60	O2	300-800ms	9.69413	589.73333	-2.25120	509.51111	22.59049
013	neg_more	1	FP1	300-800ms	-0.63921	552.41860	-20.38861	551.81395	17.58002
013	neg_more	2	FPZ	300-800ms	-0.40887	551.30233	-18.81005	540.97674	17.24156
013	neg_more	3	FP2	300-800ms	-0.56321	528.32558	-19.55317	528.18605	18.67046
013	neg_more	4	AF3	300-800ms	0.19783	542.74419	-22.63043	543.76744	21.54909
013	neg_more	5	AF4	300-800ms	-0.07845	535.25581	-22.71337	525.34884	22.54096
013	neg_more	6	F7	300-800ms	1.68393	565.72093	-23.53542	537.20930	24.67626
013	neg_more	7	F5	300-800ms	1.63848	562.93023	-23.62855	538.32558	24.66897
013	neg_more	8	F3	300-800ms	0.79619	577.67442	-24.05251	537.76744	24.64900
013	neg_more	9	F1	300-800ms	0.76398	571.34884	-24.11886	537.72093	24.55968
013	neg_more	10	FZ	300-800ms	1.41040	541.06977	-23.32344	507.34884	25.53489
013	neg_more	11	F2	300-800ms	1.43249	529.62791	-23.36275	508.32558	25.63022
013	neg_more	12	F4	300-800ms	1.40706	532.04651	-23.40514	507.25581	25.59788
013	neg_more	13	F6	300-800ms	0.36629	494.69767	-23.67027	547.62791	23.17608
013	neg_more	14	F8	300-800ms	0.36084	480.83721	-18.18695	583.58140	18.29800
013	neg_more	15	FT7	300-800ms	5.10375	525.62791	-14.45814	567.34884	23.18203
013	neg_more	16	FC5	300-800ms	3.20970	564.32558	-18.75562	545.90698	23.86976
013	neg_more	17	FC3	300-800ms	2.35420	565.30233	-21.20279	561.53488	24.95488
013	neg_more	18	FC1	300-800ms	1.62045	564.55814	-23.32189	561.81395	26.21157
013	neg_more	19	FCZ	300-800ms	2.09577	558.65116	-23.26222	554.04651	26.95299
013	neg_more	20	FC2	300-800ms	3.04368	521.67442	-20.89899	549.90698	25.76072
013	neg_more	21	FC4	300-800ms	4.42673	526.13953	-19.70544	545.34884	26.08447
013	neg_more	22	FC6	300-800ms	4.39335	514.83721	-17.19165	586.13953	24.61120
013	neg_more	23	FT8	300-800ms	0.38136	480.97674	-18.13882	589.20930	18.19192
013	neg_more	24	T7	300-800ms	4.51851	536.18605	-16.88077	543.20930	24.44189
013	neg_more	25	C5	300-800ms	5.12883	527.30233	-16.57551	529.53488	25.91254
013	neg_more	26	C3	300-800ms	4.11895	564.79070	-18.85436	531.48837	26.51148
013	neg_more	27	C1	300-800ms	3.02919	549.39535	-21.08333	543.16279	26.68615
013	neg_more	28	CZ	300-800ms	3.08956	531.62791	-21.55581	557.11628	26.72825
013	neg_more	29	C2	300-800ms	3.70740	542.41860	-19.85803	551.30233	25.83984
013	neg_more	30	C4	300-800ms	4.26189	517.20930	-19.14264	563.62791	25.07986
013	neg_more	31	C6	300-800ms	3.62586	504.97674	-17.19695	571.72093	22.23377
013	neg_more	32	T8	300-800ms	1.98635	498.93023	-17.23002	576.09302	20.23297
013	neg_more	33	TP7	300-800ms	3.94877	587.16279	-14.43104	524.41860	22.43897
013	neg_more	34	CP5	300-800ms	4.05416	583.02326	-14.34805	523.16279	22.53783
013	neg_more	35	CP3	300-800ms	4.32283	550.04651	-18.68617	559.30233	26.12891
013	neg_more	36	CP1	300-800ms	3.04807	552.32558	-20.55416	550.27907	26.23222
013	neg_more	37	CPZ	300-800ms	2.45691	533.25581	-21.58760	536.51163	26.11960
013	neg_more	38	CP2	300-800ms	3.47834	519.76744	-19.58321	535.16279	25.75334
013	neg_more	39	CP4	300-800ms	4.58157	526.51163	-17.88324	548.13953	25.53470
013	neg_more	40	CP6	300-800ms	3.52487	525.67442	-16.19904	542.04651	21.75207
013	neg_more	41	TP8	300-800ms	2.64204	531.25581	-14.45946	558.97674	19.33004
013	neg_more	42	P7	300-800ms	3.95261	594.41860	-14.41413	524.32558	22.46621
013	neg_more	43	P5	300-800ms	3.39987	555.20930	-19.35032	540.60465	25.52205
013	neg_more	44	P3	300-800ms	3.39382	554.04651	-19.33897	540.65116	25.56654
013	neg_more	45	P1	300-800ms	3.32640	562.88372	-19.52090	531.81395	25.66953
013	neg_more	46	PZ	300-800ms	1.30567	566.51163	-22.74170	515.62791	25.22603
013	neg_more	47	P2	300-800ms	2.19295	550.18605	-20.29943	553.48837	25.46590
013	neg_more	48	P4	300-800ms	2.93713	530.27907	-19.41367	526.60465	25.62392
013	neg_more	49	P6	300-800ms	4.26446	541.30233	-16.63784	517.90698	25.43730
013	neg_more	50	P8	300-800ms	1.34888	573.39535	-14.61466	497.11628	18.19909
013	neg_more	51	PO7	300-800ms	2.12223	552.37209	-18.42660	542.37209	23.57227
013	neg_more	52	PO5	300-800ms	2.11285	548.04651	-18.42862	546.23256	23.61451
013	neg_more	53	PO3	300-800ms	2.11967	557.02326	-18.47347	546.27907	23.66763
013	neg_more	54	POZ	300-800ms	1.43964	563.16279	-20.82998	540.09302	24.37444
013	neg_more	55	PO4	300-800ms	0.92009	553.16279	-24.48129	532.37209	25.78272
013	neg_more	56	PO6	300-800ms	0.92472	558.88372	-24.35195	526.74419	25.70707
013	neg_more	57	PO8	300-800ms	0.94551	558.88372	-24.27660	532.37209	25.71613
013	neg_more	58	O1	300-800ms	0.32886	526.37209	-21.29961	561.76744	21.57780
013	neg_more	59	OZ	300-800ms	0.05700	506.09302	-23.72605	569.34884	22.20242
013	neg_more	60	O2	300-800ms	0.93537	553.11628	-24.44847	526.74419	25.80100
014	neg_more	1	FP1	300-800ms	-0.63035	662.50000	-16.42165	458.60000	15.45650
014	neg_more	2	FPZ	300-800ms	-0.59716	662.65000	-16.36267	458.50000	15.45353
014	neg_more	3	FP2	300-800ms	0.75534	659.20000	-14.75012	497.75000	16.23361
014	neg_more	4	AF3	300-800ms	-0.52536	668.60000	-14.97801	471.65000	13.81578
014	neg_more	5	AF4	300-800ms	0.41885	654.70000	-14.49452	516.75000	14.75069
014	neg_more	6	F7	300-800ms	1.59030	617.60000	-6.46535	499.25000	9.90173
014	neg_more	7	F5	300-800ms	-0.48314	656.15000	-10.06763	498.70000	9.10913
014	neg_more	8	F3	300-800ms	-0.49766	645.70000	-10.15060	494.50000	9.18626
014	neg_more	9	F1	300-800ms	0.23870	668.15000	-14.82731	515.50000	15.11819
014	neg_more	10	FZ	300-800ms	0.29900	668.25000	-14.85856	505.00000	15.25124
014	neg_more	11	F2	300-800ms	1.56264	649.10000	-12.97378	531.40000	16.04649
014	neg_more	12	F4	300-800ms	1.59633	648.90000	-12.88993	530.65000	16.13153
014	neg_more	13	F6	300-800ms	1.12800	651.50000	-11.36597	545.35000	13.59464
014	neg_more	14	F8	300-800ms	0.13238	629.30000	-7.53063	546.65000	7.60411
014	neg_more	15	FT7	300-800ms	-0.77356	590.20000	-8.10110	535.70000	6.65092
014	neg_more	16	FC5	300-800ms	-0.41792	655.45000	-9.91844	496.65000	9.15229
014	neg_more	17	FC3	300-800ms	0.92031	654.00000	-10.44655	514.00000	12.79844
014	neg_more	18	FC1	300-800ms	0.97671	671.25000	-13.26478	512.60000	15.28368
014	neg_more	19	FCZ	300-800ms	1.10645	656.75000	-14.80441	519.70000	16.71667
014	neg_more	20	FC2	300-800ms	2.11734	652.60000	-13.43423	529.35000	17.48749
014	neg_more	21	FC4	300-800ms	2.77569	651.85000	-10.29147	541.05000	16.00056
014	neg_more	22	FC6	300-800ms	1.04562	646.40000	-9.28946	552.90000	11.20140
014	neg_more	23	FT8	300-800ms	0.26899	622.45000	-7.41869	546.90000	7.76496
014	neg_more	24	T7	300-800ms	0.74127	629.35000	-7.14696	464.25000	8.79971
014	neg_more	25	C5	300-800ms	0.11365	614.05000	-8.16567	483.45000	8.60062
014	neg_more	26	C3	300-800ms	1.43626	634.80000	-9.72975	516.00000	13.19993
014	neg_more	27	C1	300-800ms	1.42356	628.30000	-12.35536	525.90000	15.48665
014	neg_more	28	CZ	300-800ms	1.87187	652.15000	-13.47774	534.40000	17.40202
014	neg_more	29	C2	300-800ms	2.59249	626.85000	-12.26863	541.45000	17.63991
014	neg_more	30	C4	300-800ms	2.78816	646.90000	-10.26631	540.95000	16.02303
014	neg_more	31	C6	300-800ms	2.01394	614.70000	-8.27878	545.50000	12.26361
014	neg_more	32	T8	300-800ms	0.00000	650.80000	-0.00000	506.95000	0.00000
014	neg_more	33	TP7	300-800ms	0.73418	628.30000	-7.11517	459.75000	8.80689
014	neg_more	34	CP5	300-800ms	0.80832	647.80000	-7.14164	447.90000	8.93448
014	neg_more	35	CP3	300-800ms	2.69659	620.65000	-8.01916	517.70000	13.96224
014	neg_more	36	CP1	300-800ms	3.95903	625.80000	-8.96271	527.45000	17.35915
014	neg_more	37	CPZ	300-800ms	2.96036	600.25000	-11.01683	527.70000	17.17644
014	neg_more	38	CP2	300-800ms	2.93490	597.65000	-10.98393	535.50000	17.00628
014	neg_more	39	CP4	300-800ms	2.94509	600.40000	-10.89721	535.65000	16.93209
014	neg_more	40	CP6	300-800ms	2.80549	585.80000	-8.57555	539.70000	14.02727
014	neg_more	41	TP8	300-800ms	1.64900	594.20000	-6.99387	536.15000	10.27291
014	neg_more	42	P7	300-800ms	0.79585	647.20000	-7.06838	459.60000	8.90579
014	neg_more	43	P5	300-800ms	0.73618	634.20000	-7.16014	461.35000	8.79592
014	neg_more	44	P3	300-800ms	3.05462	626.90000	-8.16216	513.70000	14.46055
014	neg_more	45	P1	300-800ms	2.19836	598.30000	-10.50432	516.15000	15.08680
014	neg_more	46	PZ	300-800ms	2.18796	607.05000	-10.53132	532.75000	15.07143
014	neg_more	47	P2	300-800ms	2.26261	608.55000	-10.44315	520.60000	15.15575
014	neg_more	48	P4	300-800ms	2.24221	599.05000	-10.45658	528.35000	15.07474
014	neg_more	49	P6	300-800ms	2.78378	602.20000	-8.25211	545.60000	13.75371
014	neg_more	50	P8	300-800ms	1.58590	593.40000	-7.06880	539.90000	10.21333
014	neg_more	51	PO7	300-800ms	2.95084	644.75000	-7.44197	488.55000	13.46554
014	neg_more	52	PO5	300-800ms	2.96789	649.65000	-7.41871	487.15000	13.43655
014	neg_more	53	PO3	300-800ms	2.91000	647.00000	-7.53050	484.50000	13.40121
014	neg_more	54	POZ	300-800ms	1.97548	574.60000	-10.44929	543.95000	14.46276
014	neg_more	55	PO4	300-800ms	2.24067	621.60000	-8.45901	535.85000	13.25968
014	neg_more	56	PO6	300-800ms	1.28146	622.75000	-8.30195	564.40000	10.99798
014	neg_more	57	PO8	300-800ms	1.20101	622.95000	-8.34145	558.45000	10.94615
014	neg_more	58	O1	300-800ms	2.84587	650.65000	-7.51122	484.25000	13.29730
014	neg_more	59	OZ	300-800ms	2.84768	528.25000	-6.72468	580.00000	12.71242
014	neg_more	60	O2	300-800ms	2.16415	614.60000	-8.48850	535.55000	13.11427
015	neg_more	1	FP1	300-800ms	-0.84436	552.00000	-15.58528	513.00000	12.11443
015	neg_more	2	FPZ	300-800ms	-2.60860	545.00000	-17.89763	514.00000	10.57713
015	neg_more	3	FP2	300-800ms	0.51081	520.12500	-12.62856	545.12500	12.40792
015	neg_more	4	AF3	300-800ms	-0.87782	549.62500	-15.64542	513.12500	12.19107
015	neg_more	5	AF4	300-800ms	4.30205	580.50000	-9.44234	553.62500	16.98564
015	neg_more	6	F7	300-800ms	6.30546	554.50000	-4.68225	554.37500	16.46037
015	neg_more	7	F5	300-800ms	6.83678	554.00000	-4.35553	554.50000	17.29845
015	neg_more	8	F3	300-800ms	6.74259	554.00000	-4.53098	554.62500	17.28788
015	neg_more	9	F1	300-800ms	7.23849	488.75000	-6.11896	531.87500	19.90631
015	neg_more	10	FZ	300-800ms	7.17762	474.00000	-6.18311	531.62500	19.73171
015	neg_more	11	F2	300-800ms	6.51913	488.75000	-6.83118	531.50000	18.96263
015	neg_more	12	F4	300-800ms	2.13032	509.37500	-9.17155	544.87500	12.44183
015	neg_more	13	F6	300-800ms	2.08845	505.87500	-9.05291	544.62500	12.22367
015	neg_more	14	F8	300-800ms	1.74058	506.00000	-9.41012	549.12500	11.91193
015	neg_more	15	FT7	300-800ms	5.79837	591.00000	-5.21257	536.25000	16.17910
015	neg_more	16	FC5	300-800ms	10.53517	583.37500	-2.55298	522.87500	22.15221
015	neg_more	17	FC3	300-800ms	11.95165	511.50000	-1.09539	540.62500	24.27047
015	neg_more	18	FC1	300-800ms	0.00000	553.12500	-0.00000	560.50000	0.00000
015	neg_more	19	FCZ	300-800ms	-0.00000	520.75000	-0.00000	599.12500	0.00000
015	neg_more	20	FC2	300-800ms	9.79537	498.75000	-3.91984	525.75000	22.79887
015	neg_more	21	FC4	300-800ms	8.92912	499.37500	-3.93131	543.62500	20.97783
015	neg_more	22	FC6	300-800ms	2.64153	512.87500	-7.90067	508.00000	13.04620
015	neg_more	23	FT8	300-800ms	-0.44115	566.00000	-9.76820	481.25000	10.21203
015	neg_more	24	T7	300-800ms	-0.00000	494.25000	-0.00000	596.00000	0.00000
015	neg_more	25	C5	300-800ms	5.58580	619.12500	-7.22123	516.62500	17.41750
015	neg_more	26	C3	300-800ms	10.68593	630.25000	-1.88338	529.37500	23.17806
015	neg_more	27	C1	300-800ms	11.89633	535.87500	-1.79934	542.25000	24.92514
015	neg_more	28	CZ	300-800ms	9.50017	528.25000	-4.39372	511.50000	22.17367
015	neg_more	29	C2	300-800ms	10.70441	462.87500	-3.06891	520.25000	23.19475
015	neg_more	30	C4	300-800ms	5.85135	512.00000	-7.23246	492.62500	17.89314
015	neg_more	31	C6	300-800ms	1.60727	574.37500	-12.14262	505.75000	14.86903
015	neg_more	32	T8	300-800ms	0.89424	635.62500	-7.65537	472.25000	9.91075
015	neg_more	33	TP7	300-800ms	-1.18685	593.25000	-12.68609	526.12500	7.63894
015	neg_more	34	CP5	300-800ms	1.62083	579.12500	-10.20167	506.50000	12.13857
015	neg_more	35	CP3	300-800ms	7.26564	560.75000	-5.12859	512.75000	18.52280
015	neg_more	36	CP1	300-800ms	8.90845	528.25000	-4.82376	507.50000	21.14331
015	neg_more	37	CPZ	300-800ms	9.06860	528.50000	-4.72616	500.50000	21.50632
015	neg_more	38	CP2	300-800ms	6.65799	494.00000	-6.73620	523.75000	18.58313
015	neg_more	39	CP4	300-800ms	0.12028	528.50000	-14.80068	492.75000	13.85224
015	neg_more	40	CP6	300-800ms	-1.26388	497.87500	-18.32651	561.50000	13.75922
015	neg_more	41	TP8	300-800ms	-4.95089	644.25000	-15.37653	513.00000	5.43745
015	neg_more	42	P7	300-800ms	-5.92052	570.37500	-18.70852	493.62500	4.45738
015	neg_more	43	P5	300-800ms	-1.75528	581.37500	-12.72234	474.37500	7.43289
015	neg_more	44	P3	300-800ms	0.46215	540.87500	-8.38350	502.25000	8.14811
015	neg_more	45	P1	300-800ms	0.21423	574.00000	-8.81080	517.00000	8.62547
015	neg_more	46	PZ	300-800ms	0.29734	576.25000	-8.76786	517.12500	8.67588
015	neg_more	47	P2	300-800ms	-0.62785	605.50000	-10.32272	470.12500	8.32525
015	neg_more	48	P4	300-800ms	-0.79799	597.50000	-10.53126	472.12500	8.32383
015	neg_more	49	P6	300-800ms	-6.87252	619.62500	-17.55194	482.12500	4.60026
015	neg_more	50	P8	300-800ms	-12.32060	586.37500	-27.22043	508.62500	3.62215
015	neg_more	51	PO7	300-800ms	0.18513	543.25000	-8.74962	490.37500	7.95771
015	neg_more	52	PO5	300-800ms	0.35671	540.87500	-8.49828	504.25000	8.18197
015	neg_more	53	PO3	300-800ms	0.35698	570.87500	-8.52682	485.75000	8.20339
015	neg_more	54	POZ	300-800ms	0.35615	569.75000	-8.62870	517.00000	8.79571
015	neg_more	55	PO4	300-800ms	-6.51021	619.62500	-16.95336	474.37500	4.79490
015	neg_more	56	PO6	300-800ms	-6.83837	616.75000	-17.47032	474.87500	4.61570
015	neg_more	57	PO8	300-800ms	-6.92407	619.62500	-17.56588	471.75000	4.61361
015	neg_more	58	O1	300-800ms	-3.26620	654.00000	-9.83477	469.62500	2.81039
015	neg_more	59	OZ	300-800ms	-0.42483	626.00000	-6.69503	521.50000	6.68644
015	neg_more	60	O2	300-800ms	-9.27053	624.50000	-19.49316	515.62500	2.67777
016	neg_more	1	FP1	300-800ms	-2.12381	522.80952	-15.73114	637.52381	12.61554
016	neg_more	2	FPZ	300-800ms	-2.07828	521.76190	-15.71455	635.76190	12.64457
016	neg_more	3	FP2	300-800ms	-1.04243	485.71429	-14.66716	629.76190	13.65790
016	neg_more	4	AF3	300-800ms	-2.75271	554.23810	-17.30071	616.90476	12.51421
016	neg_more	5	AF4	300-800ms	1.19570	483.04762	-14.75316	601.52381	18.26359
016	neg_more	6	F7	300-800ms	1.16308	483.61905	-10.17361	643.85714	12.86614
016	neg_more	7	F5	300-800ms	2.47035	516.71429	-9.93785	648.38095	15.81774
016	neg_more	8	F3	300-800ms	1.07860	523.14286	-14.38967	627.85714	16.63138
016	neg_more	9	F1	300-800ms	1.12521	483.80952	-15.72189	641.33333	18.49634
016	neg_more	10	FZ	300-800ms	3.35009	450.00000	-14.95645	638.33333	21.78785
016	neg_more	11	F2	300-800ms	3.50334	466.90476	-14.68724	627.52381	22.11328
016	neg_more	12	F4	300-800ms	3.39750	469.52381	-14.35058	602.95238	21.50089
016	neg_more	13	F6	300-800ms	3.06784	473.42857	-12.35013	613.19048	18.96050
016	neg_more	14	F8	300-800ms	1.07437	463.90476	-11.03024	605.85714	13.50760
016	neg_more	15	FT7	300-800ms	0.28818	490.38095	-11.98910	635.80952	12.14352
016	neg_more	16	FC5	300-800ms	3.35755	438.66667	-9.16171	626.95238	16.04152
016	neg_more	17	FC3	300-800ms	4.07251	462.47619	-11.39913	650.66667	18.86651
016	neg_more	18	FC1	300-800ms	3.48596	449.09524	-13.75089	633.33333	20.32082
016	neg_more	19	FCZ	300-800ms	6.57772	410.33333	-13.10009	637.19048	25.48446
016	neg_more	20	FC2	300-800ms	6.37104	423.90476	-12.82212	633.52381	25.27327
016	neg_more	21	FC4	300-800ms	4.50642	443.38095	-12.08895	631.38095	20.68888
016	neg_more	22	FC6	300-800ms	3.70566	456.28571	-10.73978	617.09524	17.81139
016	neg_more	23	FT8	300-800ms	2.29145	444.42857	-9.75449	624.28571	13.57804
016	neg_more	24	T7	300-800ms	2.00174	469.09524	-8.26974	658.66667	12.18579
016	neg_more	25	C5	300-800ms	3.58396	445.33333	-9.38644	618.38095	16.38216
016	neg_more	26	C3	300-800ms	4.27009	452.47619	-10.40884	618.61905	18.84094
016	neg_more	27	C1	300-800ms	5.13188	444.80952	-12.70787	630.47619	22.11035
016	neg_more	28	CZ	300-800ms	7.03882	449.23810	-13.10880	629.28571	25.94997
016	neg_more	29	C2	300-800ms	7.89141	407.52381	-11.65697	635.04762	26.16355
016	neg_more	30	C4	300-800ms	6.58057	433.14286	-10.58003	618.38095	22.67322
016	neg_more	31	C6	300-800ms	4.94361	416.85714	-8.80108	622.76190	17.66065
016	neg_more	32	T8	300-800ms	2.71169	443.33333	-10.32985	600.33333	14.33609
016	neg_more	33	TP7	300-800ms	2.24761	486.28571	-9.36374	620.28571	13.72365
016	neg_more	34	CP5	300-800ms	3.35494	487.42857	-9.85822	608.57143	16.49373
016	neg_more	35	CP3	300-800ms	6.15706	491.47619	-10.78528	596.80952	22.00092
016	neg_more	36	CP1	300-800ms	9.13023	482.42857	-9.32525	634.38095	26.43389
016	neg_more	37	CPZ	300-800ms	8.62817	473.19048	-11.38379	642.23810	27.13057
016	neg_more	38	CP2	300-800ms	9.35131	450.57143	-9.91912	632.71429	27.03188
016	neg_more	39	CP4	300-800ms	8.32186	486.57143	-8.96509	607.47619	24.22927
016	neg_more	40	CP6	300-800ms	8.42042	463.66667	-6.27997	613.47619	22.08068
016	neg_more	41	TP8	300-800ms	4.31980	577.04762	-8.54574	524.52381	15.48201
016	neg_more	42	P7	300-800ms	4.22335	586.80952	-16.74422	535.19048	25.43679
016	neg_more	43	P5	300-800ms	4.46535	559.28571	-12.29216	558.00000	20.70527
016	neg_more	44	P3	300-800ms	6.93388	536.76190	-11.32221	557.80952	23.82184
016	neg_more	45	P1	300-800ms	9.25023	536.47619	-11.30417	593.42857	27.37765
016	neg_more	46	PZ	300-800ms	9.95781	514.42857	-10.36682	602.61905	27.51443
016	neg_more	47	P2	300-800ms	9.96255	516.38095	-10.30123	613.38095	27.48485
016	neg_more	48	P4	300-800ms	10.26285	517.19048	-8.04522	591.61905	26.45991
016	neg_more	49	P6	300-800ms	7.74270	534.66667	-7.52465	558.52381	21.44228
016	neg_more	50	P8	300-800ms	4.16338	584.47619	-8.69588	526.42857	15.24204
016	neg_more	51	PO7	300-800ms	4.24392	586.76190	-17.03220	539.66667	25.80972
016	neg_more	52	PO5	300-800ms	4.32497	588.76190	-17.15830	538.80952	26.08875
016	neg_more	53	PO3	300-800ms	4.44612	601.71429	-17.12637	543.33333	26.33806
016	neg_more	54	POZ	300-800ms	7.87847	560.66667	-12.52480	550.90476	25.92489
016	neg_more	55	PO4	300-800ms	7.28477	625.71429	-10.18045	523.95238	22.29121
016	neg_more	56	PO6	300-800ms	7.28249	622.33333	-10.19217	524.14286	22.32508
016	neg_more	57	PO8	300-800ms	6.25984	642.66667	-9.15388	479.04762	19.54422
016	neg_more	58	O1	300-800ms	4.43057	601.71429	-17.54602	538.71429	26.70711
016	neg_more	59	OZ	300-800ms	6.58814	583.47619	-11.83703	533.61905	26.40614
016	neg_more	60	O2	300-800ms	7.24263	627.80952	-10.17326	524.09524	22.25934
017	neg_more	1	FP1	300-800ms	4.85817	516.88372	-5.55846	559.48837	14.78603
017	neg_more	2	FPZ	300-800ms	3.82487	523.86047	-6.88498	578.93023	13.62307
017	neg_more	3	FP2	300-800ms	4.85790	502.32558	-6.00935	587.67442	14.75677
017	neg_more	4	AF3	300-800ms	5.90800	511.90698	-5.04006	572.88372	16.68790
017	neg_more	5	AF4	300-800ms	5.53265	485.86047	-5.95012	569.95349	16.17218
017	neg_more	6	F7	300-800ms	3.57319	539.76744	-4.44381	547.20930	11.86524
017	neg_more	7	F5	300-800ms	4.99490	529.90698	-4.29493	557.44186	14.31888
017	neg_more	8	F3	300-800ms	5.62565	512.69767	-4.21003	580.83721	15.64678
017	neg_more	9	F1	300-800ms	5.76292	486.65116	-4.54852	568.60465	16.28985
017	neg_more	10	FZ	300-800ms	5.76731	494.37209	-5.39872	578.37209	16.72823
017	neg_more	11	F2	300-800ms	5.98527	480.41860	-5.46868	580.97674	16.95925
017	neg_more	12	F4	300-800ms	5.98123	490.09302	-5.13570	568.88372	16.16339
017	neg_more	13	F6	300-800ms	4.28644	522.00000	-6.30627	570.00000	14.00663
017	neg_more	14	F8	300-800ms	5.08985	466.55814	-5.45310	591.11628	13.17139
017	neg_more	15	FT7	300-800ms	2.96106	570.23256	-4.03351	545.76744	10.37072
017	neg_more	16	FC5	300-800ms	4.35821	552.88372	-3.36404	572.00000	12.55320
017	neg_more	17	FC3	300-800ms	6.11661	529.39535	-3.73058	569.06977	15.99914
017	neg_more	18	FC1	300-800ms	5.62119	518.09302	-4.16874	564.00000	15.54882
017	neg_more	19	FCZ	300-800ms	6.03713	535.81395	-4.82951	560.32558	16.71453
017	neg_more	20	FC2	300-800ms	5.96724	510.32558	-4.86883	571.25581	16.29703
017	neg_more	21	FC4	300-800ms	7.02991	503.06977	-3.61576	571.67442	16.78629
017	neg_more	22	FC6	300-800ms	5.85310	504.04651	-4.72017	560.60465	15.02191
017	neg_more	23	FT8	300-800ms	4.73512	480.83721	-5.14870	583.58140	12.02484
017	neg_more	24	T7	300-800ms	3.60927	594.27907	-3.21071	536.74419	10.54887
017	neg_more	25	C5	300-800ms	4.62179	601.25581	-3.26329	590.04651	12.99507
017	neg_more	26	C3	300-800ms	6.04107	557.11628	-3.59792	552.04651	15.67978
017	neg_more	27	C1	300-800ms	5.77550	527.81395	-3.70728	570.32558	15.44335
017	neg_more	28	CZ	300-800ms	5.93154	534.41860	-4.44968	554.88372	16.05847
017	neg_more	29	C2	300-800ms	5.97643	526.60465	-4.32766	571.25581	15.85472
017	neg_more	30	C4	300-800ms	6.18780	513.81395	-3.93843	560.27907	15.59229
017	neg_more	31	C6	300-800ms	7.71136	477.58140	-2.08292	571.58140	16.23406
017	neg_more	32	T8	300-800ms	4.34546	497.30233	-5.45625	567.76744	11.31465
017	neg_more	33	TP7	300-800ms	4.89237	592.41860	-3.03872	498.27907	12.51492
017	neg_more	34	CP5	300-800ms	6.40185	578.41860	-1.36531	510.37209	14.42021
017	neg_more	35	CP3	300-800ms	5.75948	602.60465	-2.84870	538.51163	14.24073
017	neg_more	36	CP1	300-800ms	5.93667	554.74419	-3.63929	562.13953	15.54914
017	neg_more	37	CPZ	300-800ms	6.11216	549.30233	-3.49432	550.88372	15.33760
017	neg_more	38	CP2	300-800ms	5.95319	563.67442	-4.27504	556.32558	15.85096
017	neg_more	39	CP4	300-800ms	7.50242	536.37209	-1.73758	561.67442	16.36963
017	neg_more	40	CP6	300-800ms	6.86205	560.04651	-2.03922	558.41860	15.17039
017	neg_more	41	TP8	300-800ms	6.06403	486.09302	-3.00985	588.69767	13.32387
017	neg_more	42	P7	300-800ms	4.85937	606.88372	-3.78630	477.20930	13.97050
017	neg_more	43	P5	300-800ms	6.89470	639.58140	-2.00746	478.55814	15.63611
017	neg_more	44	P3	300-800ms	5.92472	588.18605	-3.07983	543.02326	14.49763
017	neg_more	45	P1	300-800ms	8.28298	578.32558	-1.76329	512.13953	17.47550
017	neg_more	46	PZ	300-800ms	6.45464	566.04651	-3.72937	529.39535	15.52274
017	neg_more	47	P2	300-800ms	6.15352	579.95349	-3.31139	542.74419	15.16900
017	neg_more	48	P4	300-800ms	6.66423	561.11628	-2.58596	532.37209	15.68263
017	neg_more	49	P6	300-800ms	6.37183	557.20930	-1.97803	566.27907	14.01375
017	neg_more	50	P8	300-800ms	6.83397	527.90698	-1.61431	557.16279	14.12382
017	neg_more	51	PO7	300-800ms	7.11129	611.62791	-2.58172	482.23256	16.71370
017	neg_more	52	PO5	300-800ms	7.09135	607.95349	-2.58936	483.16279	16.66070
017	neg_more	53	PO3	300-800ms	6.54369	636.79070	-3.10900	518.51163	15.73289
017	neg_more	54	POZ	300-800ms	6.67010	604.93023	-2.49082	536.04651	15.08399
017	neg_more	55	PO4	300-800ms	6.01983	606.88372	-1.47190	560.79070	13.12988
017	neg_more	56	PO6	300-800ms	6.07052	605.30233	-1.47899	560.83721	13.23746
017	neg_more	57	PO8	300-800ms	5.99907	618.37209	-1.49213	555.48837	13.10024
017	neg_more	58	O1	300-800ms	5.98969	565.02326	-4.06155	538.79070	16.06865
017	neg_more	59	OZ	300-800ms	6.08606	588.09302	-2.48468	549.30233	15.28559
017	neg_more	60	O2	300-800ms	6.28102	565.90698	-1.40048	584.93023	14.35072
018	neg_more	1	FP1	300-800ms	-1.43016	533.07317	-13.87176	620.09756	11.07440
018	neg_more	2	FPZ	300-800ms	-1.84126	534.39024	-14.26710	623.26829	10.52354
018	neg_more	3	FP2	300-800ms	-1.49860	542.00000	-13.39626	637.31707	10.22802
018	neg_more	4	AF3	300-800ms	-1.51460	571.95122	-16.16272	582.73171	12.49546
018	neg_more	5	AF4	300-800ms	-2.51322	578.58537	-16.59752	580.82927	10.86425
018	neg_more	6	F7	300-800ms	0.45200	552.73171	-11.15324	614.92683	11.47086
018	neg_more	7	F5	300-800ms	0.61784	556.92683	-11.48752	597.17073	12.05060
018	neg_more	8	F3	300-800ms	0.62609	571.85366	-14.39065	569.46341	14.69048
018	neg_more	9	F1	300-800ms	-0.47388	569.56098	-16.65339	586.43902	14.41669
018	neg_more	10	FZ	300-800ms	-0.89680	571.75610	-17.68844	589.07317	14.49582
018	neg_more	11	F2	300-800ms	-1.01187	557.85366	-17.22337	591.70732	13.79635
018	neg_more	12	F4	300-800ms	-1.15258	585.02439	-15.31502	578.48780	12.04258
018	neg_more	13	F6	300-800ms	-1.82803	604.58537	-13.47864	592.97561	9.44635
018	neg_more	14	F8	300-800ms	-2.78475	584.58537	-12.66083	583.65854	6.93829
018	neg_more	15	FT7	300-800ms	-0.00000	562.68293	-0.00000	554.19512	0.00000
018	neg_more	16	FC5	300-800ms	1.50685	542.78049	-10.42906	607.60976	12.09766
018	neg_more	17	FC3	300-800ms	1.81339	530.58537	-12.86678	604.24390	14.73502
018	neg_more	18	FC1	300-800ms	1.64976	553.36585	-15.09047	577.90244	16.41862
018	neg_more	19	FCZ	300-800ms	0.94781	555.70732	-16.89880	572.97561	16.98572
018	neg_more	20	FC2	300-800ms	0.82832	550.19512	-16.03198	584.14634	16.39170
018	neg_more	21	FC4	300-800ms	0.42152	576.97561	-14.28858	593.65854	14.13166
018	neg_more	22	FC6	300-800ms	-1.64335	588.68293	-13.06946	558.19512	9.34796
018	neg_more	23	FT8	300-800ms	0.00000	626.87805	-0.00000	544.43902	0.00000
018	neg_more	24	T7	300-800ms	1.56101	559.36585	-8.06017	541.70732	10.17626
018	neg_more	25	C5	300-800ms	2.51716	538.63415	-10.14892	567.56098	13.38377
018	neg_more	26	C3	300-800ms	3.67993	545.56098	-11.68986	570.14634	16.52129
018	neg_more	27	C1	300-800ms	3.46660	560.48780	-13.88647	557.21951	18.31530
018	neg_more	28	CZ	300-800ms	2.43331	546.92683	-16.09114	559.95122	18.82103
018	neg_more	29	C2	300-800ms	3.52879	566.09756	-14.44554	571.60976	19.90315
018	neg_more	30	C4	300-800ms	2.02815	595.65854	-13.67292	582.43902	16.61122
018	neg_more	31	C6	300-800ms	0.42913	597.65854	-12.58459	587.46341	12.35690
018	neg_more	32	T8	300-800ms	-1.16255	592.14634	-11.28796	552.87805	8.15067
018	neg_more	33	TP7	300-800ms	2.63802	578.00000	-6.43191	505.02439	10.89376
018	neg_more	34	CP5	300-800ms	3.41256	544.19512	-8.43887	534.43902	13.76434
018	neg_more	35	CP3	300-800ms	4.93081	542.29268	-10.90419	548.09756	18.41378
018	neg_more	36	CP1	300-800ms	4.34642	581.21951	-13.12637	566.00000	19.45199
018	neg_more	37	CPZ	300-800ms	3.98671	592.04878	-14.46947	549.65854	20.22121
018	neg_more	38	CP2	300-800ms	3.98937	594.29268	-14.47878	568.78049	20.20845
018	neg_more	39	CP4	300-800ms	2.91947	635.36585	-13.64538	568.48780	17.85623
018	neg_more	40	CP6	300-800ms	1.79562	646.82927	-11.89780	567.60976	14.09639
018	neg_more	41	TP8	300-800ms	0.47835	610.97561	-10.33351	538.63415	10.52843
018	neg_more	42	P7	300-800ms	2.91927	606.97561	-6.57912	480.34146	11.37967
018	neg_more	43	P5	300-800ms	4.54075	597.60976	-8.17180	534.68293	15.54933
018	neg_more	44	P3	300-800ms	4.74309	569.31707	-10.65890	560.82927	18.70387
018	neg_more	45	P1	300-800ms	4.91552	569.95122	-12.45972	543.02439	20.55693
018	neg_more	46	PZ	300-800ms	4.79107	589.36585	-13.01399	566.34146	20.61304
018	neg_more	47	P2	300-800ms	3.78167	589.90244	-14.09580	538.73171	19.48342
018	neg_more	48	P4	300-800ms	2.08364	656.43902	-13.52496	536.24390	15.96832
018	neg_more	49	P6	300-800ms	1.98197	649.80488	-13.38235	538.82927	15.56068
018	neg_more	50	P8	300-800ms	0.87956	640.19512	-10.45178	506.63415	11.12538
018	neg_more	51	PO7	300-800ms	5.24502	594.87805	-5.39986	568.34146	14.81881
018	neg_more	52	PO5	300-800ms	5.22455	597.75610	-5.40221	566.04878	14.76163
018	neg_more	53	PO3	300-800ms	5.20022	595.80488	-5.50083	564.00000	14.83542
018	neg_more	54	POZ	300-800ms	3.50281	577.70732	-11.52023	557.65854	17.18520
018	neg_more	55	PO4	300-800ms	2.01500	633.60976	-11.06157	524.53659	13.61930
018	neg_more	56	PO6	300-800ms	1.85655	648.78049	-10.74369	510.63415	12.94804
018	neg_more	57	PO8	300-800ms	1.59705	645.46341	-10.09707	513.21951	12.00255
018	neg_more	58	O1	300-800ms	3.50760	558.82927	-6.47567	536.78049	12.85874
018	neg_more	59	OZ	300-800ms	2.51665	566.73171	-8.85405	572.39024	13.06078
018	neg_more	60	O2	300-800ms	2.69851	571.21951	-11.22149	520.97561	15.50098
019	neg_more	1	FP1	300-800ms	-0.00000	522.42105	-0.00000	588.21053	0.00000
019	neg_more	2	FPZ	300-800ms	-3.78114	558.52632	-21.58401	591.15789	13.85718
019	neg_more	3	FP2	300-800ms	-2.99941	560.47368	-22.23494	607.21053	16.44160
019	neg_more	4	AF3	300-800ms	-5.36684	563.84211	-25.13303	556.94737	13.89816
019	neg_more	5	AF4	300-800ms	-4.21532	551.94737	-24.73073	580.47368	16.08829
019	neg_more	6	F7	300-800ms	-2.65903	541.57895	-17.18528	612.42105	11.59026
019	neg_more	7	F5	300-800ms	-3.60602	550.10526	-21.22867	584.94737	14.08807
019	neg_more	8	F3	300-800ms	-5.70193	536.94737	-26.57885	574.84211	15.19448
019	neg_more	9	F1	300-800ms	-5.66504	539.68421	-26.55686	575.78947	15.19062
019	neg_more	10	FZ	300-800ms	-5.32394	570.42105	-27.28681	567.63158	17.32331
019	neg_more	11	F2	300-800ms	-5.05346	572.36842	-27.12370	585.73684	17.59517
019	neg_more	12	F4	300-800ms	-4.76466	546.26316	-26.14525	593.94737	16.65752
019	neg_more	13	F6	300-800ms	-0.00000	552.94737	-0.00000	576.68421	0.00000
019	neg_more	14	F8	300-800ms	-0.00000	514.52632	-0.00000	589.94737	0.00000
019	neg_more	15	FT7	300-800ms	-1.46590	526.94737	-18.08971	596.26316	14.68140
019	neg_more	16	FC5	300-800ms	-2.61571	518.21053	-18.42475	582.31579	13.59895
019	neg_more	17	FC3	300-800ms	-4.57051	537.42105	-22.75602	582.68421	14.26454
019	neg_more	18	FC1	300-800ms	-5.08004	522.84211	-25.36159	583.84211	15.91388
019	neg_more	19	FCZ	300-800ms	-5.08266	522.63158	-27.21085	578.00000	17.99241
019	neg_more	20	FC2	300-800ms	-4.93644	529.31579	-26.20025	570.68421	16.75076
019	neg_more	21	FC4	300-800ms	-4.28163	539.89474	-23.77749	601.10526	15.72499
019	neg_more	22	FC6	300-800ms	-3.68946	528.21053	-20.04668	597.63158	13.16742
019	neg_more	23	FT8	300-800ms	0.00000	631.52632	-0.00000	528.36842	0.00000
019	neg_more	24	T7	300-800ms	-0.92463	553.63158	-14.12246	555.84211	12.03457
019	neg_more	25	C5	300-800ms	-1.97927	531.89474	-17.90457	553.26316	14.09913
019	neg_more	26	C3	300-800ms	-3.70028	527.47368	-21.57248	571.68421	14.50170
019	neg_more	27	C1	300-800ms	-4.74181	519.89474	-24.45097	568.63158	15.50689
019	neg_more	28	CZ	300-800ms	-4.80535	512.36842	-26.90091	578.63158	17.12785
019	neg_more	29	C2	300-800ms	-4.17578	510.73684	-25.04247	592.89474	16.66995
019	neg_more	30	C4	300-800ms	-3.69546	518.05263	-22.94017	574.52632	15.66119
019	neg_more	31	C6	300-800ms	-2.24564	540.68421	-19.52865	586.89474	15.01640
019	neg_more	32	T8	300-800ms	-1.34466	538.78947	-17.83658	575.26316	14.18916
019	neg_more	33	TP7	300-800ms	0.26621	579.78947	-11.32863	508.42105	12.43576
019	neg_more	34	CP5	300-800ms	-0.95122	532.78947	-15.92965	528.89474	14.03840
019	neg_more	35	CP3	300-800ms	-2.72650	530.47368	-20.37805	547.00000	14.56502
019	neg_more	36	CP1	300-800ms	-3.19685	514.05263	-21.87739	565.10526	15.43976
019	neg_more	37	CPZ	300-800ms	-3.39941	505.52632	-23.91308	558.94737	16.97284
019	neg_more	38	CP2	300-800ms	-3.10571	512.78947	-22.56402	568.89474	16.27659
019	neg_more	39	CP4	300-800ms	-2.46858	540.52632	-20.70763	548.21053	15.76396
019	neg_more	40	CP6	300-800ms	-0.18132	549.84211	-16.84289	537.94737	16.10102
019	neg_more	41	TP8	300-800ms	1.37736	572.31579	-12.55644	520.84211	14.12266
019	neg_more	42	P7	300-800ms	2.24755	634.68421	-9.97505	487.05263	14.77985
019	neg_more	43	P5	300-800ms	0.53923	614.36842	-14.16318	519.26316	15.77383
019	neg_more	44	P3	300-800ms	-1.20929	543.31579	-17.58264	555.15789	15.42776
019	neg_more	45	P1	300-800ms	-1.80175	545.05263	-20.22932	569.21053	16.49935
019	neg_more	46	PZ	300-800ms	-1.81429	548.47368	-20.28531	571.84211	16.49083
019	neg_more	47	P2	300-800ms	-1.50589	518.78947	-19.77347	571.78947	16.67988
019	neg_more	48	P4	300-800ms	-0.66384	564.73684	-18.11247	544.94737	16.84550
019	neg_more	49	P6	300-800ms	1.45990	596.84211	-15.30264	534.63158	17.36132
019	neg_more	50	P8	300-800ms	4.15064	664.94737	-11.71526	490.89474	17.16980
019	neg_more	51	PO7	300-800ms	2.62240	631.05263	-8.21899	494.57895	13.77173
019	neg_more	52	PO5	300-800ms	1.86707	629.10526	-11.61386	538.05263	16.08704
019	neg_more	53	PO3	300-800ms	1.78029	626.00000	-11.68482	541.57895	16.05900
019	neg_more	54	POZ	300-800ms	0.54374	524.94737	-15.40685	602.10526	16.58366
019	neg_more	55	PO4	300-800ms	2.85216	629.57895	-14.13152	508.52632	18.23069
019	neg_more	56	PO6	300-800ms	2.92246	629.52632	-14.13501	507.52632	18.33211
019	neg_more	57	PO8	300-800ms	2.92502	634.84211	-14.08564	508.57895	18.29029
019	neg_more	58	O1	300-800ms	1.31686	584.15789	-8.05166	571.21053	11.56838
019	neg_more	59	OZ	300-800ms	1.07867	544.73684	-8.95597	579.47368	11.89091
019	neg_more	60	O2	300-800ms	1.63072	609.26316	-9.36139	549.68421	12.38197
01	neg_more	1	FP1	300-800ms	-0.11025	526.00000	-13.97441	602.07407	10.51988
01	neg_more	2	FPZ	300-800ms	0.01788	542.66667	-14.65974	599.11111	11.14005
01	neg_more	3	FP2	300-800ms	-2.16720	548.59259	-17.39247	568.74074	9.02161
01	neg_more	4	AF3	300-800ms	0.50229	511.77778	-13.75200	599.40741	12.43003
01	neg_more	5	AF4	300-800ms	-0.72786	517.55556	-16.71147	605.85185	11.93940
01	neg_more	6	F7	300-800ms	-0.00426	570.51852	-11.54565	554.00000	9.94501
01	neg_more	7	F5	300-800ms	0.81182	570.00000	-11.28037	587.77778	11.32515
01	neg_more	8	F3	300-800ms	1.12518	559.62963	-12.58212	566.29630	13.27922
01	neg_more	9	F1	300-800ms	-0.16573	530.22222	-15.44120	599.40741	13.13470
01	neg_more	10	FZ	300-800ms	-0.09709	530.07407	-15.43192	600.74074	13.30974
01	neg_more	11	F2	300-800ms	-0.50626	531.11111	-16.92086	604.37037	13.21602
01	neg_more	12	F4	300-800ms	0.07782	526.44444	-16.03686	604.37037	12.72693
01	neg_more	13	F6	300-800ms	-1.41453	549.77778	-17.40805	592.07407	9.84079
01	neg_more	14	F8	300-800ms	-1.57229	548.74074	-17.57421	587.40741	9.74800
01	neg_more	15	FT7	300-800ms	-0.27903	545.55556	-11.70265	574.07407	10.65371
01	neg_more	16	FC5	300-800ms	1.66880	574.22222	-9.73463	584.88889	11.97851
01	neg_more	17	FC3	300-800ms	2.38621	554.44444	-10.25938	570.37037	13.71848
01	neg_more	18	FC1	300-800ms	2.67980	539.92593	-11.96131	558.81481	16.76433
01	neg_more	19	FCZ	300-800ms	1.16809	528.66667	-14.05149	597.92593	14.52175
01	neg_more	20	FC2	300-800ms	1.02759	530.66667	-14.39376	598.00000	14.25725
01	neg_more	21	FC4	300-800ms	0.43763	540.66667	-14.83931	603.03704	12.66144
01	neg_more	22	FC6	300-800ms	-0.00609	550.88889	-15.48405	576.00000	11.16998
01	neg_more	23	FT8	300-800ms	-1.49159	569.25926	-17.78769	557.48148	9.11589
01	neg_more	24	T7	300-800ms	-0.00000	430.66667	-0.00000	672.14815	0.00000
01	neg_more	25	C5	300-800ms	2.91621	592.29630	-6.89228	573.33333	12.51384
01	neg_more	26	C3	300-800ms	4.46507	557.11111	-8.52844	546.88889	16.74253
01	neg_more	27	C1	300-800ms	4.50251	555.48148	-8.39397	546.88889	16.77289
01	neg_more	28	CZ	300-800ms	3.91217	548.96296	-10.19117	554.96296	16.53119
01	neg_more	29	C2	300-800ms	3.32219	554.74074	-11.34244	549.77778	16.06985
01	neg_more	30	C4	300-800ms	3.93698	537.40741	-10.74256	577.77778	15.71699
01	neg_more	31	C6	300-800ms	0.82741	547.33333	-14.30149	532.81481	12.09832
01	neg_more	32	T8	300-800ms	-0.64652	568.37037	-16.55925	528.66667	10.33081
01	neg_more	33	TP7	300-800ms	2.57666	642.59259	-5.39249	487.70370	11.96521
01	neg_more	34	CP5	300-800ms	3.36088	655.40741	-6.71037	526.00000	13.29644
01	neg_more	35	CP3	300-800ms	6.15355	626.37037	-6.16016	543.33333	17.78886
01	neg_more	36	CP1	300-800ms	6.23571	631.25926	-7.44577	504.37037	18.18566
01	neg_more	37	CPZ	300-800ms	5.10419	632.51852	-8.53808	499.48148	17.50961
01	neg_more	38	CP2	300-800ms	4.80148	624.96296	-9.10632	518.07407	17.20456
01	neg_more	39	CP4	300-800ms	5.03228	624.96296	-7.86026	488.37037	16.97329
01	neg_more	40	CP6	300-800ms	1.67633	625.40741	-11.09658	473.03704	12.50432
01	neg_more	41	TP8	300-800ms	-0.25766	560.74074	-14.51015	476.00000	9.46047
01	neg_more	42	P7	300-800ms	3.38478	635.92593	-6.03924	505.25926	14.61296
01	neg_more	43	P5	300-800ms	6.41392	672.00000	-4.99608	444.14815	18.59502
01	neg_more	44	P3	300-800ms	6.21267	681.70370	-6.11062	431.18519	18.19885
01	neg_more	45	P1	300-800ms	5.57620	649.33333	-7.08839	432.07407	17.42788
01	neg_more	46	PZ	300-800ms	6.77575	659.77778	-6.25118	501.18519	18.64015
01	neg_more	47	P2	300-800ms	5.97931	672.00000	-6.79687	468.81481	18.24388
01	neg_more	48	P4	300-800ms	5.36820	682.29630	-7.90841	434.81481	18.08866
01	neg_more	49	P6	300-800ms	2.82559	663.03704	-10.61131	431.03704	15.80451
01	neg_more	50	P8	300-800ms	1.08776	607.92593	-12.04096	446.59259	11.86177
01	neg_more	51	PO7	300-800ms	3.80522	618.44444	-5.60822	499.62963	18.55364
01	neg_more	52	PO5	300-800ms	3.86774	625.92593	-5.51606	499.62963	18.61613
01	neg_more	53	PO3	300-800ms	3.86783	662.29630	-5.65207	484.22222	17.80584
01	neg_more	54	POZ	300-800ms	6.06184	634.00000	-4.92874	506.44444	17.30881
01	neg_more	55	PO4	300-800ms	3.59291	652.29630	-7.87249	441.11111	14.70070
01	neg_more	56	PO6	300-800ms	3.56827	663.85185	-7.91091	442.88889	14.68888
01	neg_more	57	PO8	300-800ms	-0.00000	570.29630	-0.00000	534.96296	0.00000
01	neg_more	58	O1	300-800ms	2.85298	579.70370	-5.70016	536.51852	21.79337
01	neg_more	59	OZ	300-800ms	4.01432	574.96296	-4.68625	541.85185	18.42923
01	neg_more	60	O2	300-800ms	3.60740	666.14815	-7.85204	439.92593	14.75872
02	neg_more	1	FP1	300-800ms	-1.45251	561.92308	-14.91801	611.00000	12.43181
02	neg_more	2	FPZ	300-800ms	-2.59664	525.15385	-16.31538	629.00000	11.29161
02	neg_more	3	FP2	300-800ms	-3.87923	540.76923	-18.04690	586.00000	11.11273
02	neg_more	4	AF3	300-800ms	-3.32131	521.84615	-18.77079	594.15385	12.55159
02	neg_more	5	AF4	300-800ms	-4.31996	554.53846	-19.35611	569.92308	11.43201
02	neg_more	6	F7	300-800ms	-0.79171	538.46154	-13.20653	624.46154	11.39205
02	neg_more	7	F5	300-800ms	-1.06248	525.53846	-16.31995	610.23077	14.01365
02	neg_more	8	F3	300-800ms	-1.71598	544.15385	-17.98473	592.23077	14.30857
02	neg_more	9	F1	300-800ms	-1.65808	537.84615	-17.86453	590.92308	14.37545
02	neg_more	10	FZ	300-800ms	-1.27018	531.76923	-17.40236	589.61538	15.67382
02	neg_more	11	F2	300-800ms	-1.58098	517.23077	-16.90688	578.38462	14.45872
02	neg_more	12	F4	300-800ms	-3.11099	541.76923	-19.17030	559.84615	13.91164
02	neg_more	13	F6	300-800ms	-1.42764	562.84615	-16.86854	583.07692	15.33909
02	neg_more	14	F8	300-800ms	-3.74398	591.84615	-17.12956	559.00000	10.87489
02	neg_more	15	FT7	300-800ms	-1.71831	582.38462	-16.00982	560.30769	12.25598
02	neg_more	16	FC5	300-800ms	-0.25383	535.76923	-13.95576	627.76923	13.47543
02	neg_more	17	FC3	300-800ms	0.44696	531.84615	-15.28552	631.53846	16.40806
02	neg_more	18	FC1	300-800ms	0.14912	523.84615	-14.50295	630.84615	15.74192
02	neg_more	19	FCZ	300-800ms	-1.46689	545.00000	-15.91921	637.00000	14.53586
02	neg_more	20	FC2	300-800ms	-0.73488	502.07692	-14.70652	610.00000	14.45604
02	neg_more	21	FC4	300-800ms	-2.31113	546.23077	-19.05450	585.15385	15.23674
02	neg_more	22	FC6	300-800ms	-0.68228	544.92308	-16.00029	592.53846	15.18552
02	neg_more	23	FT8	300-800ms	-0.78552	558.84615	-14.91094	552.76923	13.08144
02	neg_more	24	T7	300-800ms	-0.40134	584.84615	-13.59262	598.30769	12.32688
02	neg_more	25	C5	300-800ms	0.58015	549.76923	-14.08111	602.07692	14.34062
02	neg_more	26	C3	300-800ms	1.19256	532.92308	-15.48960	599.38462	16.81036
02	neg_more	27	C1	300-800ms	1.06685	582.53846	-14.59434	604.15385	16.34859
02	neg_more	28	CZ	300-800ms	1.40429	532.07692	-15.23843	617.92308	19.32754
02	neg_more	29	C2	300-800ms	0.43387	584.76923	-14.04174	582.38462	16.04701
02	neg_more	30	C4	300-800ms	-0.45579	574.00000	-18.30407	560.30769	16.69624
02	neg_more	31	C6	300-800ms	-0.95974	559.69231	-17.45844	551.61538	14.73601
02	neg_more	32	T8	300-800ms	-1.21247	568.76923	-16.92380	563.46154	13.58926
02	neg_more	33	TP7	300-800ms	1.64007	540.61538	-11.09257	565.00000	12.71431
02	neg_more	34	CP5	300-800ms	1.35057	561.38462	-15.79835	580.38462	15.49078
02	neg_more	35	CP3	300-800ms	1.43719	557.23077	-17.45873	545.61538	17.57456
02	neg_more	36	CP1	300-800ms	0.44628	560.69231	-17.38574	552.07692	17.81309
02	neg_more	37	CPZ	300-800ms	0.86907	561.07692	-16.02100	620.23077	17.48762
02	neg_more	38	CP2	300-800ms	-0.00571	544.00000	-17.12648	598.07692	17.02542
02	neg_more	39	CP4	300-800ms	1.88161	538.07692	-15.59614	559.30769	18.61294
02	neg_more	40	CP6	300-800ms	-2.67617	552.69231	-19.44837	540.46154	13.03878
02	neg_more	41	TP8	300-800ms	1.05647	559.46154	-12.45254	550.76923	13.33416
02	neg_more	42	P7	300-800ms	-0.05245	566.53846	-13.32947	539.15385	13.20314
02	neg_more	43	P5	300-800ms	0.25392	553.30769	-17.06582	530.23077	15.88010
02	neg_more	44	P3	300-800ms	0.21972	545.15385	-17.10350	530.15385	15.79381
02	neg_more	45	P1	300-800ms	3.74659	524.46154	-14.34702	568.61538	20.64478
02	neg_more	46	PZ	300-800ms	3.80546	549.46154	-13.95694	566.84615	21.24193
02	neg_more	47	P2	300-800ms	3.68598	565.15385	-14.87562	569.69231	23.25268
02	neg_more	48	P4	300-800ms	2.79175	553.76923	-16.08839	596.30769	20.35119
02	neg_more	49	P6	300-800ms	1.87016	538.15385	-15.60752	557.84615	18.60162
02	neg_more	50	P8	300-800ms	1.08904	574.00000	-12.29613	549.53846	13.39986
02	neg_more	51	PO7	300-800ms	0.51852	541.30769	-12.23404	513.15385	13.37138
02	neg_more	52	PO5	300-800ms	0.50303	536.53846	-12.30695	513.30769	13.42720
02	neg_more	53	PO3	300-800ms	1.07253	535.00000	-15.16945	550.15385	16.83367
02	neg_more	54	POZ	300-800ms	1.67213	552.53846	-14.87387	553.30769	19.13634
02	neg_more	55	PO4	300-800ms	2.68240	577.61538	-12.93956	542.69231	17.84298
02	neg_more	56	PO6	300-800ms	2.68108	577.69231	-13.01054	542.53846	17.83317
02	neg_more	57	PO8	300-800ms	2.68582	577.61538	-12.94868	549.00000	17.78932
02	neg_more	58	O1	300-800ms	2.56226	552.92308	-10.72052	518.38462	17.34173
02	neg_more	59	OZ	300-800ms	4.73621	579.07692	-9.11323	584.23077	19.28296
02	neg_more	60	O2	300-800ms	2.65033	573.84615	-13.01302	547.00000	17.78856
03	neg_more	1	FP1	300-800ms	-2.48237	510.81081	-14.67596	630.48649	9.50622
03	neg_more	2	FPZ	300-800ms	-2.35079	511.45946	-14.26656	646.59459	9.42672
03	neg_more	3	FP2	300-800ms	-1.84194	500.54054	-15.18072	638.75676	11.20715
03	neg_more	4	AF3	300-800ms	-0.53307	519.89189	-13.78419	686.10811	12.71169
03	neg_more	5	AF4	300-800ms	-1.04128	513.51351	-14.42025	669.45946	13.03313
03	neg_more	6	F7	300-800ms	0.17281	541.24324	-12.37805	590.37838	12.76175
03	neg_more	7	F5	300-800ms	1.16878	507.13514	-13.57727	669.13514	15.65175
03	neg_more	8	F3	300-800ms	1.13778	502.59459	-13.62473	672.37838	15.62715
03	neg_more	9	F1	300-800ms	1.08557	504.32432	-13.65370	676.59459	15.59411
03	neg_more	10	FZ	300-800ms	1.06642	505.45946	-13.80087	668.97297	15.70247
03	neg_more	11	F2	300-800ms	0.74529	509.62162	-14.43789	683.67568	16.88155
03	neg_more	12	F4	300-800ms	0.67254	509.56757	-14.53132	671.62162	16.80676
03	neg_more	13	F6	300-800ms	0.78001	509.62162	-14.46340	671.56757	16.95700
03	neg_more	14	F8	300-800ms	-1.49733	500.48649	-16.35954	636.64865	13.76977
03	neg_more	15	FT7	300-800ms	0.85744	547.45946	-10.53512	583.35135	12.41297
03	neg_more	16	FC5	300-800ms	1.85981	538.97297	-10.55528	618.16216	14.24148
03	neg_more	17	FC3	300-800ms	2.87103	524.21622	-11.01018	627.83784	16.75792
03	neg_more	18	FC1	300-800ms	1.93429	517.94595	-14.02443	657.08108	17.94137
03	neg_more	19	FCZ	300-800ms	2.41502	504.21622	-15.89409	655.18919	21.19555
03	neg_more	20	FC2	300-800ms	1.81281	504.91892	-15.56483	643.02703	19.40940
03	neg_more	21	FC4	300-800ms	1.87851	516.64865	-13.45014	667.62162	17.19895
03	neg_more	22	FC6	300-800ms	1.42274	491.13514	-12.12831	629.18919	15.01277
03	neg_more	23	FT8	300-800ms	0.34863	488.54054	-10.61365	630.16216	11.58126
03	neg_more	24	T7	300-800ms	2.10499	526.70270	-7.59880	569.83784	11.86446
03	neg_more	25	C5	300-800ms	3.80655	531.78378	-7.36371	600.91892	15.00824
03	neg_more	26	C3	300-800ms	4.53614	554.75676	-9.28476	589.67568	18.32904
03	neg_more	27	C1	300-800ms	4.19354	533.35135	-11.92432	615.83784	20.35523
03	neg_more	28	CZ	300-800ms	3.08322	533.13514	-15.12781	612.64865	21.39538
03	neg_more	29	C2	300-800ms	3.47242	541.29730	-13.82199	607.13514	20.45480
03	neg_more	30	C4	300-800ms	3.73217	531.62162	-11.96145	604.81081	18.64028
03	neg_more	31	C6	300-800ms	3.60880	529.89189	-9.05640	611.24324	15.72621
03	neg_more	32	T8	300-800ms	2.78383	533.67568	-7.69819	596.05405	13.47886
03	neg_more	33	TP7	300-800ms	4.66350	596.00000	-5.74394	529.83784	14.92973
03	neg_more	34	CP5	300-800ms	5.41794	593.51351	-6.87163	512.75676	17.73072
03	neg_more	35	CP3	300-800ms	5.78987	579.24324	-9.55813	560.86486	20.67690
03	neg_more	36	CP1	300-800ms	6.40616	559.40541	-9.65426	591.67568	22.63991
03	neg_more	37	CPZ	300-800ms	6.83112	558.43243	-11.04616	597.72973	24.75815
03	neg_more	38	CP2	300-800ms	6.62772	565.56757	-10.52439	568.48649	23.77888
03	neg_more	39	CP4	300-800ms	6.33051	574.81081	-8.67561	555.94595	21.17863
03	neg_more	40	CP6	300-800ms	6.82018	550.16216	-5.99244	548.97297	19.79077
03	neg_more	41	TP8	300-800ms	4.60804	530.86486	-5.46917	532.59459	14.90326
03	neg_more	42	P7	300-800ms	4.59929	630.70270	-6.95163	464.10811	16.15650
03	neg_more	43	P5	300-800ms	6.11729	629.35135	-10.88496	476.70270	22.79024
03	neg_more	44	P3	300-800ms	6.85673	607.24324	-11.25375	506.54054	24.66774
03	neg_more	45	P1	300-800ms	8.01302	599.94595	-9.31284	528.75676	25.81569
03	neg_more	46	PZ	300-800ms	9.01309	579.45946	-8.09191	549.51351	26.51800
03	neg_more	47	P2	300-800ms	8.99180	566.21622	-8.03159	548.54054	26.52434
03	neg_more	48	P4	300-800ms	8.62081	624.91892	-7.55219	512.59459	24.86706
03	neg_more	49	P6	300-800ms	10.22379	625.56757	-4.65670	510.21622	24.36055
03	neg_more	50	P8	300-800ms	6.88758	606.86486	-5.38619	513.29730	18.30319
03	neg_more	51	PO7	300-800ms	3.59793	617.02703	-6.73461	463.02703	13.87336
03	neg_more	52	PO5	300-800ms	3.67248	614.43243	-6.78563	469.67568	14.05859
03	neg_more	53	PO3	300-800ms	5.11314	626.70270	-8.65511	525.78378	18.29480
03	neg_more	54	POZ	300-800ms	8.39506	586.48649	-4.76697	527.56757	22.47797
03	neg_more	55	PO4	300-800ms	9.27942	603.67568	-4.96171	529.08108	23.54285
03	neg_more	56	PO6	300-800ms	8.87677	639.29730	-5.12154	516.21622	21.78035
03	neg_more	57	PO8	300-800ms	8.88759	640.70270	-5.05847	516.43243	21.75954
03	neg_more	58	O1	300-800ms	3.56961	573.83784	-5.91561	507.40541	12.90333
03	neg_more	59	OZ	300-800ms	3.07039	594.27027	-6.01283	539.67568	12.19926
03	neg_more	60	O2	300-800ms	6.12983	618.37838	-4.31452	544.64865	16.10000
04	neg_more	1	FP1	300-800ms	-4.05812	475.50000	-20.16600	621.83333	13.75632
04	neg_more	2	FPZ	300-800ms	-4.05910	478.38889	-20.90837	615.55556	14.53899
04	neg_more	3	FP2	300-800ms	-3.25038	463.27778	-19.97807	624.55556	15.10826
04	neg_more	4	AF3	300-800ms	-3.27420	497.50000	-18.73418	613.38889	13.57410
04	neg_more	5	AF4	300-800ms	-2.46100	505.38889	-18.90546	625.83333	14.81704
04	neg_more	6	F7	300-800ms	-0.46924	476.94444	-11.69802	648.94444	10.79752
04	neg_more	7	F5	300-800ms	-0.41265	491.05556	-14.70264	658.11111	14.40169
04	neg_more	8	F3	300-800ms	-0.41777	488.50000	-14.70194	659.61111	14.37967
04	neg_more	9	F1	300-800ms	-0.46265	482.55556	-14.82103	650.00000	14.32991
04	neg_more	10	FZ	300-800ms	-0.98591	496.00000	-17.72803	619.83333	16.04430
04	neg_more	11	F2	300-800ms	-2.63308	499.44444	-18.79173	642.72222	13.98380
04	neg_more	12	F4	300-800ms	-0.22509	485.72222	-15.44718	650.61111	15.54097
04	neg_more	13	F6	300-800ms	-0.35448	467.22222	-13.93008	647.33333	13.93656
04	neg_more	14	F8	300-800ms	-1.09961	426.33333	-13.39551	644.27778	11.70501
04	neg_more	15	FT7	300-800ms	-0.45591	489.61111	-11.65265	646.33333	10.81891
04	neg_more	16	FC5	300-800ms	-0.35493	482.50000	-14.60841	658.33333	14.41874
04	neg_more	17	FC3	300-800ms	-0.33070	488.44444	-14.64827	657.55556	14.37132
04	neg_more	18	FC1	300-800ms	0.47536	488.11111	-14.85981	671.11111	16.63199
04	neg_more	19	FCZ	300-800ms	-0.10963	458.22222	-16.41847	673.11111	16.90927
04	neg_more	20	FC2	300-800ms	1.49722	451.16667	-14.54246	677.16667	17.89384
04	neg_more	21	FC4	300-800ms	1.88781	456.55556	-13.02263	651.77778	16.63702
04	neg_more	22	FC6	300-800ms	1.12840	460.11111	-11.63339	642.55556	13.67564
04	neg_more	23	FT8	300-800ms	-0.54424	436.16667	-11.76705	680.44444	10.38081
04	neg_more	24	T7	300-800ms	1.04527	467.38889	-7.91618	611.44444	10.03284
04	neg_more	25	C5	300-800ms	2.21664	465.55556	-9.03557	637.94444	13.42380
04	neg_more	26	C3	300-800ms	3.15460	480.83333	-11.05202	647.77778	17.52993
04	neg_more	27	C1	300-800ms	2.93425	476.44444	-12.49413	650.38889	18.78967
04	neg_more	28	CZ	300-800ms	2.82196	472.61111	-13.27055	650.05556	19.23865
04	neg_more	29	C2	300-800ms	3.00005	458.05556	-12.62006	649.61111	18.67590
04	neg_more	30	C4	300-800ms	3.25805	444.16667	-11.59908	635.66667	17.68312
04	neg_more	31	C6	300-800ms	2.44737	449.72222	-10.15330	654.05556	14.05414
04	neg_more	32	T8	300-800ms	1.15859	463.22222	-8.87068	655.00000	10.35421
04	neg_more	33	TP7	300-800ms	3.54429	555.61111	-4.55904	518.88889	12.16567
04	neg_more	34	CP5	300-800ms	4.02279	481.38889	-6.15081	625.38889	14.27623
04	neg_more	35	CP3	300-800ms	5.36058	478.11111	-7.76427	617.72222	18.43503
04	neg_more	36	CP1	300-800ms	4.91655	474.83333	-10.00048	635.11111	19.91293
04	neg_more	37	CPZ	300-800ms	4.26607	465.22222	-10.78049	605.38889	19.30044
04	neg_more	38	CP2	300-800ms	4.33003	474.00000	-10.43562	609.72222	18.84814
04	neg_more	39	CP4	300-800ms	4.14787	458.11111	-9.91572	616.33333	17.80113
04	neg_more	40	CP6	300-800ms	4.42364	465.44444	-7.61282	603.72222	15.65689
04	neg_more	41	TP8	300-800ms	4.00482	557.00000	-4.90646	528.38889	11.86139
04	neg_more	42	P7	300-800ms	3.61660	565.72222	-4.58348	528.61111	12.26368
04	neg_more	43	P5	300-800ms	5.40351	552.00000	-4.71241	562.72222	15.81907
04	neg_more	44	P3	300-800ms	6.47794	517.88889	-5.35621	589.61111	19.02757
04	neg_more	45	P1	300-800ms	6.21509	485.88889	-7.06695	594.16667	19.96639
04	neg_more	46	PZ	300-800ms	5.47298	485.44444	-8.63557	617.22222	19.66372
04	neg_more	47	P2	300-800ms	5.52232	495.66667	-8.62801	612.00000	19.72525
04	neg_more	48	P4	300-800ms	5.37697	484.22222	-7.56984	602.77778	17.86201
04	neg_more	49	P6	300-800ms	5.35434	510.16667	-6.15156	580.00000	16.25033
04	neg_more	50	P8	300-800ms	4.04213	556.72222	-4.84429	527.50000	11.93100
04	neg_more	51	PO7	300-800ms	5.99582	601.55556	-4.25884	546.00000	16.33066
04	neg_more	52	PO5	300-800ms	5.97317	591.61111	-4.24374	557.44444	16.32736
04	neg_more	53	PO3	300-800ms	6.07216	589.94444	-4.23413	547.72222	16.43080
04	neg_more	54	POZ	300-800ms	6.52303	531.94444	-6.04308	561.05556	19.21271
04	neg_more	55	PO4	300-800ms	5.52731	589.88889	-4.85607	548.50000	14.72464
04	neg_more	56	PO6	300-800ms	5.53129	581.16667	-4.76310	548.83333	14.70313
04	neg_more	57	PO8	300-800ms	5.49768	585.00000	-4.83071	540.66667	14.60271
04	neg_more	58	O1	300-800ms	5.14382	603.05556	-4.58337	558.88889	14.99655
04	neg_more	59	OZ	300-800ms	5.03723	556.83333	-4.94782	534.05556	15.41628
04	neg_more	60	O2	300-800ms	5.50210	589.94444	-4.79732	541.38889	14.67025
05	neg_more	1	FP1	300-800ms	4.82390	479.40000	-17.34745	610.50000	26.01198
05	neg_more	2	FPZ	300-800ms	4.85397	479.20000	-17.40584	610.40000	26.00532
05	neg_more	3	FP2	300-800ms	5.47835	468.20000	-16.62966	621.60000	26.86104
05	neg_more	4	AF3	300-800ms	4.84834	479.50000	-17.40902	610.50000	25.96667
05	neg_more	5	AF4	300-800ms	6.31634	466.80000	-15.86716	615.40000	26.93024
05	neg_more	6	F7	300-800ms	2.52651	515.70000	-15.03728	575.60000	17.92073
05	neg_more	7	F5	300-800ms	3.89652	505.10000	-16.11093	625.20000	22.17840
05	neg_more	8	F3	300-800ms	3.97545	508.20000	-16.08855	625.40000	22.37582
05	neg_more	9	F1	300-800ms	4.66215	490.70000	-16.95760	602.60000	24.54371
05	neg_more	10	FZ	300-800ms	5.75196	456.90000	-16.15543	613.00000	25.99530
05	neg_more	11	F2	300-800ms	6.32456	478.00000	-15.70206	615.90000	26.42191
05	neg_more	12	F4	300-800ms	6.97578	494.90000	-13.54029	635.80000	25.16869
05	neg_more	13	F6	300-800ms	7.26375	474.80000	-12.09756	628.50000	23.84398
05	neg_more	14	F8	300-800ms	7.04997	512.70000	-12.22463	638.30000	21.96258
05	neg_more	15	FT7	300-800ms	1.92396	526.30000	-14.13158	574.10000	15.33060
05	neg_more	16	FC5	300-800ms	3.56798	536.50000	-13.23352	594.20000	18.27880
05	neg_more	17	FC3	300-800ms	4.60651	479.90000	-14.68575	600.40000	21.88957
05	neg_more	18	FC1	300-800ms	4.92242	479.60000	-15.94623	608.70000	23.56953
05	neg_more	19	FCZ	300-800ms	6.36626	461.00000	-15.91815	613.00000	26.16067
05	neg_more	20	FC2	300-800ms	6.48100	496.20000	-15.21433	644.70000	25.49989
05	neg_more	21	FC4	300-800ms	6.93802	498.70000	-12.89811	642.50000	24.35198
05	neg_more	22	FC6	300-800ms	6.74209	521.10000	-10.61181	640.70000	21.24562
05	neg_more	23	FT8	300-800ms	6.21159	531.40000	-11.64213	644.40000	19.29086
05	neg_more	24	T7	300-800ms	1.68125	570.10000	-10.79777	511.90000	12.53323
05	neg_more	25	C5	300-800ms	3.14786	546.10000	-11.82281	560.80000	16.51188
05	neg_more	26	C3	300-800ms	5.19197	498.70000	-13.76985	594.00000	21.89165
05	neg_more	27	C1	300-800ms	4.72912	487.20000	-15.48441	605.40000	22.13084
05	neg_more	28	CZ	300-800ms	4.43021	477.00000	-16.20622	606.10000	22.24923
05	neg_more	29	C2	300-800ms	5.50983	495.90000	-15.34214	617.90000	23.54482
05	neg_more	30	C4	300-800ms	5.86979	507.90000	-14.39851	629.80000	23.14818
05	neg_more	31	C6	300-800ms	6.83417	537.10000	-12.17766	549.50000	22.37814
05	neg_more	32	T8	300-800ms	5.61161	542.20000	-10.84446	584.10000	18.59893
05	neg_more	33	TP7	300-800ms	1.73562	574.10000	-11.97253	541.60000	13.44337
05	neg_more	34	CP5	300-800ms	3.20512	547.30000	-10.35093	533.40000	15.15111
05	neg_more	35	CP3	300-800ms	4.06383	528.00000	-13.33788	549.50000	19.23721
05	neg_more	36	CP1	300-800ms	5.72783	509.40000	-13.56433	569.00000	22.12537
05	neg_more	37	CPZ	300-800ms	4.47671	498.20000	-14.82973	587.80000	20.59422
05	neg_more	38	CP2	300-800ms	4.75572	495.50000	-15.62434	558.10000	21.73323
05	neg_more	39	CP4	300-800ms	5.00017	496.50000	-14.24472	558.90000	21.70268
05	neg_more	40	CP6	300-800ms	5.18652	542.90000	-10.20045	571.80000	18.99175
05	neg_more	41	TP8	300-800ms	3.10382	556.30000	-8.03166	570.50000	13.24079
05	neg_more	42	P7	300-800ms	2.23801	603.50000	-9.66082	490.80000	14.33396
05	neg_more	43	P5	300-800ms	3.27434	543.50000	-9.89896	518.80000	15.60376
05	neg_more	44	P3	300-800ms	5.12260	534.80000	-10.53000	526.70000	19.01360
05	neg_more	45	P1	300-800ms	4.70095	534.50000	-12.36648	551.90000	19.29867
05	neg_more	46	PZ	300-800ms	2.83044	510.10000	-15.46655	553.20000	18.04615
05	neg_more	47	P2	300-800ms	3.76501	526.10000	-13.44976	567.90000	19.31264
05	neg_more	48	P4	300-800ms	3.71997	555.80000	-13.26440	563.00000	18.95303
05	neg_more	49	P6	300-800ms	4.79096	538.90000	-9.99948	551.80000	18.39417
05	neg_more	50	P8	300-800ms	3.09850	540.40000	-8.09870	570.20000	13.17431
05	neg_more	51	PO7	300-800ms	4.24513	551.20000	-8.37500	550.20000	18.15338
05	neg_more	52	PO5	300-800ms	4.28401	564.00000	-8.35375	550.00000	18.15904
05	neg_more	53	PO3	300-800ms	4.21296	576.90000	-8.42607	549.90000	18.14760
05	neg_more	54	POZ	300-800ms	2.64473	494.90000	-11.97527	524.00000	16.82325
05	neg_more	55	PO4	300-800ms	3.50800	525.40000	-9.77272	515.70000	17.68856
05	neg_more	56	PO6	300-800ms	3.55956	524.60000	-9.72126	515.80000	17.77332
05	neg_more	57	PO8	300-800ms	3.51017	524.60000	-9.66937	515.70000	17.57488
05	neg_more	58	O1	300-800ms	4.25783	560.70000	-8.30934	549.90000	18.16841
05	neg_more	59	OZ	300-800ms	3.71425	507.40000	-10.96816	493.90000	20.05110
05	neg_more	60	O2	300-800ms	3.49295	525.30000	-9.83201	515.80000	17.63703
06	neg_more	1	FP1	300-800ms	-2.85677	507.05556	-13.96568	566.05556	8.57331
06	neg_more	2	FPZ	300-800ms	-2.40050	489.38889	-13.66954	573.22222	8.94699
06	neg_more	3	FP2	300-800ms	-2.72378	491.11111	-13.71959	578.11111	7.85249
06	neg_more	4	AF3	300-800ms	-1.57440	499.55556	-13.56893	554.72222	10.35264
06	neg_more	5	AF4	300-800ms	-1.12089	482.66667	-12.36379	556.50000	9.61522
06	neg_more	6	F7	300-800ms	-1.44106	535.00000	-10.13967	557.16667	7.62792
06	neg_more	7	F5	300-800ms	-1.18163	500.94444	-11.46437	556.27778	9.10640
06	neg_more	8	F3	300-800ms	-0.31205	477.83333	-12.66858	576.61111	11.39108
06	neg_more	9	F1	300-800ms	0.47629	489.44444	-13.03365	582.77778	12.73314
06	neg_more	10	FZ	300-800ms	1.17507	474.16667	-12.52669	590.77778	13.39786
06	neg_more	11	F2	300-800ms	0.56196	463.27778	-11.99089	581.11111	11.92926
06	neg_more	12	F4	300-800ms	0.71883	478.38889	-10.26452	546.72222	10.85211
06	neg_more	13	F6	300-800ms	0.50736	486.61111	-8.53852	550.83333	9.23674
06	neg_more	14	F8	300-800ms	-1.31271	474.50000	-10.53461	551.33333	6.95743
06	neg_more	15	FT7	300-800ms	-0.75703	449.50000	-8.49821	611.16667	6.70397
06	neg_more	16	FC5	300-800ms	0.42233	496.05556	-8.63921	600.00000	8.58658
06	neg_more	17	FC3	300-800ms	1.51867	467.05556	-9.46381	583.22222	11.27675
06	neg_more	18	FC1	300-800ms	2.21528	462.05556	-11.22811	610.72222	13.61252
06	neg_more	19	FCZ	300-800ms	3.06693	463.61111	-11.06239	607.72222	15.44220
06	neg_more	20	FC2	300-800ms	2.89288	460.27778	-9.89535	597.33333	14.19973
06	neg_more	21	FC4	300-800ms	2.58618	481.11111	-8.22551	559.11111	12.37940
06	neg_more	22	FC6	300-800ms	2.65637	470.38889	-6.35990	578.27778	10.61245
06	neg_more	23	FT8	300-800ms	0.00145	487.77778	-8.05916	576.88889	6.95526
06	neg_more	24	T7	300-800ms	0.68658	487.88889	-5.95767	594.72222	6.55991
06	neg_more	25	C5	300-800ms	1.51969	477.55556	-7.39626	556.00000	9.68394
06	neg_more	26	C3	300-800ms	2.42968	473.61111	-8.33768	585.55556	11.34451
06	neg_more	27	C1	300-800ms	4.24996	455.38889	-9.13225	571.83333	14.96158
06	neg_more	28	CZ	300-800ms	4.36207	438.77778	-9.82144	590.00000	15.83089
06	neg_more	29	C2	300-800ms	4.86030	467.61111	-7.62737	578.94444	15.65157
06	neg_more	30	C4	300-800ms	4.45485	511.05556	-6.33288	550.16667	14.20108
06	neg_more	31	C6	300-800ms	3.42006	522.88889	-4.71097	545.55556	11.06075
06	neg_more	32	T8	300-800ms	1.51991	529.61111	-7.97065	552.88889	9.30680
06	neg_more	33	TP7	300-800ms	3.00352	543.16667	-4.16594	544.16667	10.49751
06	neg_more	34	CP5	300-800ms	3.41103	483.00000	-4.71871	574.22222	10.93083
06	neg_more	35	CP3	300-800ms	4.14436	510.16667	-6.31029	541.33333	12.82204
06	neg_more	36	CP1	300-800ms	5.23745	471.77778	-7.79259	595.94444	15.34823
06	neg_more	37	CPZ	300-800ms	5.71516	504.27778	-7.39277	579.50000	16.10740
06	neg_more	38	CP2	300-800ms	5.94143	494.44444	-5.89221	568.33333	16.16494
06	neg_more	39	CP4	300-800ms	5.75199	544.11111	-4.33758	522.94444	15.10209
06	neg_more	40	CP6	300-800ms	4.73822	587.77778	-3.46004	507.44444	12.96324
06	neg_more	41	TP8	300-800ms	1.44724	582.83333	-7.04774	479.11111	9.64717
06	neg_more	42	P7	300-800ms	3.05415	536.22222	-4.03985	542.00000	10.46292
06	neg_more	43	P5	300-800ms	5.66612	580.61111	-2.35501	532.83333	13.60781
06	neg_more	44	P3	300-800ms	6.08641	540.05556	-3.77379	555.94444	14.52427
06	neg_more	45	P1	300-800ms	5.73185	504.94444	-6.06026	520.61111	15.33834
06	neg_more	46	PZ	300-800ms	6.19925	526.94444	-5.37019	555.94444	16.14999
06	neg_more	47	P2	300-800ms	6.56470	531.55556	-4.17410	536.22222	16.35673
06	neg_more	48	P4	300-800ms	6.82645	575.61111	-2.86781	509.22222	16.08805
06	neg_more	49	P6	300-800ms	5.63334	616.33333	-3.90549	475.05556	14.79174
06	neg_more	50	P8	300-800ms	4.27883	581.88889	-5.68976	498.77778	14.02067
06	neg_more	51	PO7	300-800ms	4.25679	544.88889	-3.07620	522.00000	14.18578
06	neg_more	52	PO5	300-800ms	4.33611	552.11111	-3.05826	535.66667	14.16439
06	neg_more	53	PO3	300-800ms	5.34825	564.22222	-2.84261	534.44444	14.38132
06	neg_more	54	POZ	300-800ms	5.58356	531.38889	-3.80603	518.72222	14.75036
06	neg_more	55	PO4	300-800ms	5.78205	633.55556	-3.40114	485.22222	14.65527
06	neg_more	56	PO6	300-800ms	5.76834	639.05556	-3.45379	480.66667	14.62256
06	neg_more	57	PO8	300-800ms	3.42931	636.27778	-5.61612	454.16667	12.47147
06	neg_more	58	O1	300-800ms	3.10087	561.44444	-5.07889	533.22222	14.71878
06	neg_more	59	OZ	300-800ms	3.54155	560.16667	-4.87958	551.38889	13.71263
06	neg_more	60	O2	300-800ms	3.56510	582.22222	-6.19188	501.94444	13.89656
07	neg_more	1	FP1	300-800ms	-3.99434	578.66667	-24.48399	542.38889	15.83202
07	neg_more	2	FPZ	300-800ms	-4.79118	561.55556	-26.17892	546.88889	15.94847
07	neg_more	3	FP2	300-800ms	-4.03187	524.44444	-25.59311	565.11111	16.68115
07	neg_more	4	AF3	300-800ms	-4.19625	561.66667	-24.16613	552.00000	15.25019
07	neg_more	5	AF4	300-800ms	-4.39254	520.22222	-25.97738	590.72222	16.09700
07	neg_more	6	F7	300-800ms	-6.15007	574.88889	-21.59035	554.66667	8.79794
07	neg_more	7	F5	300-800ms	-6.36638	559.83333	-22.75155	559.05556	9.63995
07	neg_more	8	F3	300-800ms	-4.36217	531.05556	-24.43053	539.72222	15.30703
07	neg_more	9	F1	300-800ms	-4.38738	535.11111	-24.47037	546.16667	15.29509
07	neg_more	10	FZ	300-800ms	-4.33028	531.11111	-24.41756	543.22222	15.28557
07	neg_more	11	F2	300-800ms	-4.31929	535.22222	-24.36123	540.33333	15.29151
07	neg_more	12	F4	300-800ms	-4.35665	531.33333	-24.42193	543.27778	15.30458
07	neg_more	13	F6	300-800ms	-4.18300	538.66667	-22.17759	572.38889	12.35101
07	neg_more	14	F8	300-800ms	-5.21476	550.88889	-22.41484	553.72222	10.56726
07	neg_more	15	FT7	300-800ms	-6.13390	553.61111	-20.32174	567.38889	6.96932
07	neg_more	16	FC5	300-800ms	-6.16724	539.22222	-23.34893	571.83333	9.58431
07	neg_more	17	FC3	300-800ms	-5.02971	506.66667	-24.51456	566.38889	13.66545
07	neg_more	18	FC1	300-800ms	-3.61065	544.66667	-25.02740	511.83333	16.85072
07	neg_more	19	FCZ	300-800ms	-3.59117	544.61111	-24.98980	518.27778	16.86551
07	neg_more	20	FC2	300-800ms	-2.61675	541.61111	-23.84909	545.88889	16.97684
07	neg_more	21	FC4	300-800ms	-2.68115	541.61111	-23.95063	546.05556	16.92779
07	neg_more	22	FC6	300-800ms	-4.16360	529.50000	-21.64070	559.88889	11.83288
07	neg_more	23	FT8	300-800ms	-4.66997	530.77778	-19.98079	598.00000	9.82125
07	neg_more	24	T7	300-800ms	-4.68339	561.94444	-19.99207	589.22222	10.31003
07	neg_more	25	C5	300-800ms	-3.27367	534.61111	-24.86583	564.11111	15.51883
07	neg_more	26	C3	300-800ms	-3.27629	535.16667	-24.86010	567.22222	15.53159
07	neg_more	27	C1	300-800ms	-3.49688	539.22222	-26.64461	534.50000	17.74382
07	neg_more	28	CZ	300-800ms	-4.61542	557.44444	-29.41705	536.83333	17.58698
07	neg_more	29	C2	300-800ms	-2.19382	545.88889	-26.57144	520.94444	18.86632
07	neg_more	30	C4	300-800ms	-3.13906	543.94444	-26.02194	541.27778	17.01365
07	neg_more	31	C6	300-800ms	-3.75016	540.38889	-22.03986	562.27778	13.48789
07	neg_more	32	T8	300-800ms	-4.61326	540.33333	-19.93891	601.44444	9.79219
07	neg_more	33	TP7	300-800ms	3.16400	599.61111	-11.06600	553.33333	16.49374
07	neg_more	34	CP5	300-800ms	-0.30334	551.22222	-18.61356	539.16667	16.07462
07	neg_more	35	CP3	300-800ms	-1.95817	536.61111	-23.41877	546.55556	16.14565
07	neg_more	36	CP1	300-800ms	-0.67172	522.38889	-23.59987	546.22222	18.79526
07	neg_more	37	CPZ	300-800ms	-1.12886	553.77778	-24.17081	556.50000	18.71684
07	neg_more	38	CP2	300-800ms	-1.15952	553.88889	-24.20985	548.55556	18.65588
07	neg_more	39	CP4	300-800ms	-1.13903	553.88889	-24.23568	548.55556	18.59202
07	neg_more	40	CP6	300-800ms	-0.86788	560.50000	-19.46470	566.00000	15.81845
07	neg_more	41	TP8	300-800ms	1.01341	576.44444	-13.72686	568.44444	13.83193
07	neg_more	42	P7	300-800ms	3.16441	599.16667	-11.03514	544.77778	16.52555
07	neg_more	43	P5	300-800ms	1.19949	562.33333	-17.20705	534.55556	18.80497
07	neg_more	44	P3	300-800ms	0.59191	557.22222	-18.53559	521.44444	18.20987
07	neg_more	45	P1	300-800ms	0.63243	546.83333	-18.54036	530.33333	18.25609
07	neg_more	46	PZ	300-800ms	0.60054	557.22222	-18.56704	521.61111	18.24885
07	neg_more	47	P2	300-800ms	-0.55819	592.05556	-20.62988	526.11111	17.26098
07	neg_more	48	P4	300-800ms	-0.95688	604.66667	-20.77278	530.44444	16.57642
07	neg_more	49	P6	300-800ms	0.25474	612.38889	-18.17639	504.44444	16.89623
07	neg_more	50	P8	300-800ms	1.13797	584.72222	-13.56475	568.50000	13.86981
07	neg_more	51	PO7	300-800ms	4.50049	577.72222	-7.78054	496.11111	17.27101
07	neg_more	52	PO5	300-800ms	4.17014	580.55556	-8.21516	484.33333	16.95024
07	neg_more	53	PO3	300-800ms	4.11459	588.88889	-8.24753	484.27778	16.83799
07	neg_more	54	POZ	300-800ms	0.77550	612.83333	-15.61882	505.16667	17.17748
07	neg_more	55	PO4	300-800ms	4.22884	644.72222	-9.58876	427.88889	17.60557
07	neg_more	56	PO6	300-800ms	4.27570	645.33333	-9.51564	427.16667	17.68295
07	neg_more	57	PO8	300-800ms	4.17154	637.61111	-9.64593	422.83333	17.52074
07	neg_more	58	O1	300-800ms	4.15104	584.00000	-8.20911	487.50000	16.92830
07	neg_more	59	OZ	300-800ms	2.49844	596.50000	-9.27782	479.55556	14.64312
07	neg_more	60	O2	300-800ms	4.26278	644.27778	-9.55057	416.05556	17.59104
08	neg_more	1	FP1	300-800ms	-3.15132	560.29268	-12.80565	541.31707	5.84795
08	neg_more	2	FPZ	300-800ms	-2.97345	561.21951	-12.80681	533.60976	6.37184
08	neg_more	3	FP2	300-800ms	-3.55331	583.70732	-13.69266	527.75610	5.84682
08	neg_more	4	AF3	300-800ms	-2.52013	599.56098	-14.20169	525.26829	8.16925
08	neg_more	5	AF4	300-800ms	-3.65751	590.34146	-15.22065	527.17073	7.09419
08	neg_more	6	F7	300-800ms	-3.15970	590.68293	-12.54842	492.68293	5.30641
08	neg_more	7	F5	300-800ms	-2.95741	577.21951	-15.23004	517.41463	8.31504
08	neg_more	8	F3	300-800ms	-2.90973	576.14634	-15.22914	518.39024	8.41751
08	neg_more	9	F1	300-800ms	-2.88978	577.31707	-15.14268	518.43902	8.35095
08	neg_more	10	FZ	300-800ms	-2.50248	581.51220	-15.44319	524.14634	9.45488
08	neg_more	11	F2	300-800ms	-3.12760	597.60976	-15.55439	493.31707	8.42188
08	neg_more	12	F4	300-800ms	-3.13778	596.39024	-15.61780	490.00000	8.40897
08	neg_more	13	F6	300-800ms	-3.19567	595.26829	-15.69792	487.80488	8.36444
08	neg_more	14	F8	300-800ms	-2.72954	602.39024	-13.07815	514.00000	6.84577
08	neg_more	15	FT7	300-800ms	-1.69138	567.46341	-10.31084	523.26829	6.29985
08	neg_more	16	FC5	300-800ms	-2.94878	578.78049	-15.19014	517.26829	8.29288
08	neg_more	17	FC3	300-800ms	-2.30897	553.85366	-15.18293	506.73171	9.41445
08	neg_more	18	FC1	300-800ms	-2.67005	579.90244	-16.87069	474.24390	10.30527
08	neg_more	19	FCZ	300-800ms	-1.66631	568.92683	-16.21519	493.80488	12.00920
08	neg_more	20	FC2	300-800ms	-4.16832	590.97561	-18.30420	486.97561	9.26908
08	neg_more	21	FC4	300-800ms	-2.58133	566.19512	-16.21173	521.90244	10.18446
08	neg_more	22	FC6	300-800ms	-2.05976	589.36585	-14.13682	477.90244	9.21668
08	neg_more	23	FT8	300-800ms	-0.00000	568.48780	-0.00000	588.63415	0.00000
08	neg_more	24	T7	300-800ms	0.00000	501.85366	-0.00000	583.65854	0.00000
08	neg_more	25	C5	300-800ms	-0.71430	603.51220	-10.43617	494.87805	8.74366
08	neg_more	26	C3	300-800ms	-1.77742	553.51220	-14.73152	497.46341	10.37871
08	neg_more	27	C1	300-800ms	-2.09807	570.00000	-16.45123	490.09756	11.49421
08	neg_more	28	CZ	300-800ms	-1.88939	553.36585	-16.62309	519.70732	12.11896
08	neg_more	29	C2	300-800ms	-1.60071	567.41463	-16.06655	505.85366	12.10405
08	neg_more	30	C4	300-800ms	-1.14937	576.29268	-15.48254	557.46341	12.21443
08	neg_more	31	C6	300-800ms	-0.97581	569.65854	-13.98347	547.41463	11.29214
08	neg_more	32	T8	300-800ms	0.00000	497.31707	-0.00000	570.48780	0.00000
08	neg_more	33	TP7	300-800ms	1.51776	585.02439	-7.26602	509.21951	10.80208
08	neg_more	34	CP5	300-800ms	0.43509	607.51220	-11.79792	503.02439	12.99213
08	neg_more	35	CP3	300-800ms	-0.46468	590.97561	-13.05802	543.31707	12.23152
08	neg_more	36	CP1	300-800ms	-0.69437	566.09756	-14.78763	504.00000	13.24864
08	neg_more	37	CPZ	300-800ms	-0.89234	538.14634	-16.36875	516.00000	14.01211
08	neg_more	38	CP2	300-800ms	-0.38015	547.02439	-15.78110	520.19512	14.45304
08	neg_more	39	CP4	300-800ms	0.49787	549.90244	-14.20559	524.58537	14.78480
08	neg_more	40	CP6	300-800ms	-1.52829	584.78049	-13.98923	494.78049	11.07675
08	neg_more	41	TP8	300-800ms	0.68034	617.07317	-8.98149	483.02439	10.17224
08	neg_more	42	P7	300-800ms	3.71568	590.19512	-5.35000	524.09756	13.47953
08	neg_more	43	P5	300-800ms	0.41458	608.39024	-11.87317	496.39024	13.06178
08	neg_more	44	P3	300-800ms	0.40266	607.41463	-11.97227	504.09756	13.19070
08	neg_more	45	P1	300-800ms	-0.13901	556.58537	-14.97842	505.46341	15.07598
08	neg_more	46	PZ	300-800ms	0.31467	534.43902	-15.94824	524.73171	16.05356
08	neg_more	47	P2	300-800ms	-0.12157	564.73171	-16.04274	522.19512	15.43125
08	neg_more	48	P4	300-800ms	-0.25086	574.78049	-15.12679	520.92683	14.49262
08	neg_more	49	P6	300-800ms	0.47856	598.34146	-13.19640	512.68293	14.10818
08	neg_more	50	P8	300-800ms	0.97276	610.58537	-8.61352	496.19512	10.23201
08	neg_more	51	PO7	300-800ms	1.71440	582.48780	-8.51240	502.09756	12.79042
08	neg_more	52	PO5	300-800ms	1.71234	590.58537	-8.68325	506.73171	13.03698
08	neg_more	53	PO3	300-800ms	0.14569	599.46341	-12.70745	496.48780	14.12799
08	neg_more	54	POZ	300-800ms	-0.80498	570.29268	-15.13210	512.04878	14.12725
08	neg_more	55	PO4	300-800ms	-1.34462	601.70732	-14.48563	545.36585	12.52478
08	neg_more	56	PO6	300-800ms	-0.45575	605.85366	-13.48497	542.48780	12.81633
08	neg_more	57	PO8	300-800ms	0.59100	613.17073	-9.75258	533.07317	10.69561
08	neg_more	58	O1	300-800ms	0.06163	595.80488	-9.82159	503.26829	10.94152
08	neg_more	59	OZ	300-800ms	-1.12024	583.85366	-11.09572	543.60976	9.75850
08	neg_more	60	O2	300-800ms	-1.35678	601.80488	-14.49990	543.70732	12.41574
09	neg_more	1	FP1	300-800ms	-2.44212	608.06061	-17.53715	562.90909	11.44824
09	neg_more	2	FPZ	300-800ms	-3.53783	569.87879	-19.88124	549.57576	11.65678
09	neg_more	3	FP2	300-800ms	-2.25968	566.42424	-17.61575	547.39394	12.74866
09	neg_more	4	AF3	300-800ms	-1.51656	592.90909	-18.03104	590.24242	14.27573
09	neg_more	5	AF4	300-800ms	-1.97493	561.51515	-19.84336	556.12121	15.35316
09	neg_more	6	F7	300-800ms	0.52582	619.63636	-12.17055	581.27273	12.95613
09	neg_more	7	F5	300-800ms	0.68293	574.84848	-14.19403	609.27273	14.86446
09	neg_more	8	F3	300-800ms	0.18787	582.78788	-17.32336	614.54545	16.87233
09	neg_more	9	F1	300-800ms	-0.49325	543.81818	-19.69634	596.96970	17.62044
09	neg_more	10	FZ	300-800ms	-0.09854	549.33333	-20.38048	588.36364	18.87710
09	neg_more	11	F2	300-800ms	-1.10210	534.18182	-20.92802	547.81818	17.81435
09	neg_more	12	F4	300-800ms	-0.32354	562.84848	-20.09687	556.36364	18.32996
09	neg_more	13	F6	300-800ms	0.87208	546.90909	-17.14740	574.36364	18.00295
09	neg_more	14	F8	300-800ms	-2.75911	523.63636	-18.55263	588.06061	12.38035
09	neg_more	15	FT7	300-800ms	1.99859	523.63636	-12.18143	584.90909	15.69920
09	neg_more	16	FC5	300-800ms	0.70388	573.87879	-14.16963	609.15152	14.86090
09	neg_more	17	FC3	300-800ms	1.67849	570.06061	-15.34475	592.96970	17.72706
09	neg_more	18	FC1	300-800ms	0.89115	536.12121	-19.00005	600.60606	19.16268
09	neg_more	19	FCZ	300-800ms	0.44506	530.78788	-20.75956	586.18182	19.62052
09	neg_more	20	FC2	300-800ms	0.95492	543.27273	-19.42861	573.87879	19.30979
09	neg_more	21	FC4	300-800ms	1.95912	559.27273	-16.89538	583.21212	19.16069
09	neg_more	22	FC6	300-800ms	0.79821	495.93939	-15.24704	607.75758	15.14952
09	neg_more	23	FT8	300-800ms	1.58590	497.15152	-15.35429	587.03030	17.16706
09	neg_more	24	T7	300-800ms	0.00000	542.60606	-0.00000	572.90909	0.00000
09	neg_more	25	C5	300-800ms	2.69583	536.36364	-11.18151	575.51515	15.89299
09	neg_more	26	C3	300-800ms	2.76492	560.06061	-14.29533	585.09091	18.74478
09	neg_more	27	C1	300-800ms	2.36605	529.51515	-17.09826	578.48485	20.13519
09	neg_more	28	CZ	300-800ms	2.93149	530.90909	-17.85232	584.12121	21.53329
09	neg_more	29	C2	300-800ms	2.67927	529.63636	-17.31401	569.27273	20.62379
09	neg_more	30	C4	300-800ms	2.61815	537.45455	-15.97546	563.93939	19.16998
09	neg_more	31	C6	300-800ms	1.70172	504.48485	-14.74051	566.66667	16.57602
09	neg_more	32	T8	300-800ms	1.38018	483.93939	-13.60417	586.24242	15.08233
09	neg_more	33	TP7	300-800ms	4.17399	593.93939	-8.50208	527.09091	16.70669
09	neg_more	34	CP5	300-800ms	3.61530	600.18182	-10.00955	543.39394	16.80491
09	neg_more	35	CP3	300-800ms	4.00157	590.42424	-12.48562	539.45455	19.14147
09	neg_more	36	CP1	300-800ms	4.36299	551.51515	-14.46873	564.18182	21.31185
09	neg_more	37	CPZ	300-800ms	3.92812	553.03030	-15.63229	536.00000	21.93126
09	neg_more	38	CP2	300-800ms	3.93729	526.60606	-14.63851	533.93939	21.16929
09	neg_more	39	CP4	300-800ms	3.52746	541.27273	-13.73203	538.24242	19.86281
09	neg_more	40	CP6	300-800ms	2.83739	542.84848	-12.82536	522.84848	17.98606
09	neg_more	41	TP8	300-800ms	1.17112	530.78788	-14.01769	549.81818	15.80756
09	neg_more	42	P7	300-800ms	5.07539	646.54545	-7.56030	469.81818	17.05460
09	neg_more	43	P5	300-800ms	5.88672	621.21212	-9.31278	499.81818	20.20860
09	neg_more	44	P3	300-800ms	4.95070	585.57576	-11.55856	523.51515	20.19664
09	neg_more	45	P1	300-800ms	5.46501	576.12121	-13.02450	559.09091	22.59574
09	neg_more	46	PZ	300-800ms	5.15359	555.57576	-13.09393	543.69697	22.14309
09	neg_more	47	P2	300-800ms	5.09612	556.54545	-13.03843	543.63636	22.02019
09	neg_more	48	P4	300-800ms	4.44121	591.33333	-12.06100	524.00000	20.52963
09	neg_more	49	P6	300-800ms	3.95268	604.90909	-11.61330	503.39394	19.45938
09	neg_more	50	P8	300-800ms	1.62987	596.72727	-12.38939	495.27273	16.11594
09	neg_more	51	PO7	300-800ms	6.02692	608.12121	-10.17510	513.27273	21.56174
09	neg_more	52	PO5	300-800ms	6.04874	602.60606	-10.14131	517.45455	21.61121
09	neg_more	53	PO3	300-800ms	6.04267	602.48485	-10.26782	517.33333	21.64969
09	neg_more	54	POZ	300-800ms	5.97042	563.45455	-11.31911	565.33333	22.65206
09	neg_more	55	PO4	300-800ms	4.26951	608.54545	-13.31007	523.93939	20.93093
09	neg_more	56	PO6	300-800ms	4.21806	608.54545	-13.45281	519.57576	20.88024
09	neg_more	57	PO8	300-800ms	4.22855	606.06061	-13.34012	519.09091	20.90800
09	neg_more	58	O1	300-800ms	6.10945	602.60606	-10.13099	517.03030	21.71517
09	neg_more	59	OZ	300-800ms	4.55902	565.33333	-12.65860	556.24242	21.50167
09	neg_more	60	O2	300-800ms	4.67259	602.18182	-13.84916	532.06061	22.68544
